# Supplementary material for: A Large-Scale Genome-Wide Association Study of Epistasis Effects of Production Traits and Daughter Pregnancy Rate in U.S. Holstein Cattle
Source: Genes (Basel). 2021 Jul 18;12(7):1089. doi: 10.3390/genes12071089 (PMC8304971; doi:10.3390/genes12071089)
Supplement: Supplementary file 1 [file genes-12-01089-s001.zip]

Archive with 4 entries (4 files):
- supplementary/Figure_S1.pdf
- supplementary/Figure_S2.pdf
- supplementary/Table_S1.xlsx
- supplementary/Table_S2.xlsx
