# Supplementary material for: A Large-Scale Genome-Wide Association Study of Epistasis Effects of Production Traits and Daughter Pregnancy Rate in U.S. Holstein Cattle
Source: Genes (Basel). 2021 Jul 18;12(7):1089. doi: 10.3390/genes12071089 (PMC8304971; doi:10.3390/genes12071089)
Supplement: Supplementary file 1 [file genes-12-01089-s001.zip › supplementary/Table_S1.xlsx]

## Sheet: definitions
Trait: name of the trait. MY = milk yield, PY = protein yield, FY=fat yield, PPC = protein percentage, FPC= fat percentge.
Chr_1: chromosome number of Locus1, 31=X chromosome nonrecombing region, 30 = X chromosome pseudoautosome region.
pos_1: position of locus1.
locus1: name of SNP 1.
re_num_1: the rs number of SNP 1.
snp1_#: serial number of SNP 1 generated by this study.
Ensembl_gene_1: Ensembl name of the gene that contains the SNP 1.
NCBI_gene_1: NCBI name of gene that contains the SNP 1.
Gene_1MB_1: name of gene that contains or near SNP 1 within 1 Mb of the SNP, '-' indicatea the SNP is beween two genes, 'u' indicates the SNP is upstream of the gene. 'd' indicates the SNP is down stream of the gene.
Chr_2: chromosome number of Locus2, 31=X chromosome nonrecombing region, 30 = X chromosome pseudoautosome region.
pos_2: position of locus2.
locus2: name of SNP 2.
re_num_2: the rs number of SNP 2.
snp2_#: serial number of SNP 2 generated by this study.
Ensembl_gene_2: Ensembl name of the gene that contains the SNP 2.
NCBI_gene_2: NCBI name of gene that contains the SNP 2.
Gene_1MB_2: name of gene that contains or near SNP 2 within 1 Mb of the SNP, '-' indicatea the SNP is beween two genes, 'u' indicates the SNP is upstream of the gene. 'd' indicates the SNP is down stream of the gene.
Test: type of the epistasis effect being tested, AA = AxA, AD = AxD, DA=DxA, DD=DxD
effect: estimated epistasis effect for the type of epistasis under 'Test'.
t-value: t-value of the epistasis test.
log10(1/p): log-10 scale of the p-value of the t-test.
rank: rank of log10(1/p) for the trait.
Genoi: the allele-allele, allele-genotype, genotype-allele or genotype-genotype combination of the two SNPs, i=1 to 4 combinations for AxA, 1 to 6 for AxD or DxA, and 1 to 9 for DxD.
G_valuei: estimated genetic value of the allele-allele, allele-genotype, genotype-allele or genotype-genotype combination of the two SNPs, i=1 to 4 combinations for AxA, 1 to 6 for AxD or DxA, and 1 to 9 for DxD.
freqi: frequency of Genoi of the two SNPs, i=1 to 4 combinations for AxA, 1 to 6 for AxD or DxA, and 1 to 9 for DxD.

## Sheet: AxA
Trait	chr_1	pos_1	Locus1	rs_num_1	snp1_#	Ensembl_gene_1	NCBI_gene_1	Gene_1MB_1	chr_2	pos_2	Locus2	rs_num_2	snp2_#	Ensembl_gene_2	NCBI_gene_2	Gene_1MB_2	Test	Effect	t-value	log10(1/p)	rank	Geno1	G_value1	freq1	Geno2	G_value2	freq2	Geno3	G_value3	freq3	Geno4	G_value4	freq4
DPR	6	84000396	BovineHD0600023575	rs133222820	21078	rs133222820	TMPRSS11E	TMPRSS11E	6	86189783	BovineHD0600024059	rs43470988	21175	rs43470988	rs43470988	RUFY3_GRSF1	AA	3.73	7.46	13.0711	1	1_1	1.02	0.068	2_2	0.754	0.0914	1_2	-0.0673	0.796	2_1	-1.89	0.0447
DPR	6	76656948	BovineHD0600021718	rs136266002	20894	rs136266002	rs136266002	ADGRL3(u)	6	85837026	BovineHD0600023962	rs109277436	21162	rs109277436	LOC104970052	LOC104970052	AA	-2.28	7.03	11.6716	3	2_1	0.892	0.0805	1_2	0.301	0.275	2_2	-0.13	0.56	1_1	-0.954	0.0854
DPR	6	76648150	BovineHD0600021714	rs136183643	20893	rs136183643	rs136183643	ADGRL3(u)	6	85837026	BovineHD0600023962	rs109277436	21162	rs109277436	LOC104970052	LOC104970052	AA	-2.26	6.99	11.5654	4	2_1	0.886	0.0806	1_2	0.297	0.275	2_2	-0.13	0.559	1_1	-0.946	0.0851
DPR	5	85328110	BovineHD0500024285	rs109628486	17378	rs109628486	rs109628486	BCAT1_ENSBTAG00000048719	5	87897883	BovineHD0500025053	rs137398476	17495	ST8SIA1	ST8SIA1	ST8SIA1	AA	2.21	6.91	11.3251	5	1_1	1.13	0.0858	2_2	0.38	0.201	1_2	-0.155	0.552	2_1	-0.548	0.161
DPR	7	631002	BovineHD0700000100	rs111014870	22355	CNOT6	CNOT6	CNOT6	7	3007912	BovineHD0700000816	rs109441158	22459	ARF1	ARF1	ARF1	AA	2.03	6.89	11.2557	6	1_1	0.713	0.137	2_2	0.573	0.156	1_2	-0.158	0.531	2_1	-0.588	0.175
DPR	6	77202460	BovineHD0600021825	rs135468516	20905	ADGRL3	ADGRL3	ADGRL3	6	85837026	BovineHD0600023962	rs109277436	21162	rs109277436	LOC104970052	LOC104970052	AA	2.09	6.82	11.0334	7	1_1	0.915	0.0779	2_2	0.2	0.365	1_2	-0.153	0.469	2_1	-0.826	0.0879
DPR	18	43786051	BovineHD1800012994	rs41884737	54974	rs41884737	rs41884737	ENSBTAG00000049393_CEBPG	18	46687258	UA-IFASA-2345	rs29012867	55068	ALKBH6	rs29012867	ALKBH6	AA	-2.44	6.72	10.7471	9	2_1	1.44	0.0396	1_2	0.113	0.535	1_1	-0.175	0.345	2_2	-0.711	0.0802
DPR	5	56688334	BovineHD0500016147	rs136969594	16586	HSD17B6	HSD17B6	HSD17B6	5	60194183	BovineHD4100003720	rs29002171	16654	rs29002171	rs29002171	NTN4_SNRPF	AA	-1.73	6.7	10.6904	10	2_1	0.623	0.14	1_2	0.218	0.395	1_1	-0.259	0.323	2_2	-0.631	0.142
DPR	7	631002	BovineHD0700000100	rs111014870	22355	CNOT6	CNOT6	CNOT6	7	2990881	BovineHD0700000812	rs43496871	22457	GUK1	GUK1	GUK1	AA	2	6.7	10.6778	11	1_1	0.689	0.142	2_2	0.581	0.15	1_2	-0.152	0.527	2_1	-0.574	0.182
DPR	5	56688334	BovineHD0500016147	rs136969594	16586	HSD17B6	HSD17B6	HSD17B6	5	60281582	BovineHD0500016983	rs134586101	16660	HAL	HAL	HAL	AA	1.74	6.69	10.6498	13	2_2	0.711	0.119	1_1	0.184	0.454	1_2	-0.305	0.264	2_1	-0.542	0.162
DPR	5	56688334	BovineHD0500016147	rs136969594	16586	HSD17B6	HSD17B6	HSD17B6	5	56895111	BovineHD0500016189	rs109232843	16594	SPRYD4	RBMS2	SPRYD4	AA	-1.75	6.67	10.5784	14	2_1	0.643	0.137	1_2	0.174	0.463	1_1	-0.303	0.255	2_2	-0.628	0.145
DPR	5	74987687	ARS-BFGL-NGS-44080	rs109175233	17061	CACNG2	CACNG2	CACNG2	5	80195322	BovineHD0500022839	rs134519027	17192	rs134519027	LOC518980	LOC518980	AA	-2.44	6.66	10.5638	15	2_1	1.56	0.0499	1_2	0.428	0.237	2_2	-0.095	0.291	1_1	-0.36	0.422
DPR	18	43786051	BovineHD1800012994	rs41884737	54974	rs41884737	rs41884737	ENSBTAG00000049393_CEBPG	18	46147349	BovineHD1800013612	rs110134515	55044	rs110134515	LOC112442203	LOC112442203	AA	-2.6	6.65	10.5171	16	2_1	1.54	0.0388	1_2	0.215	0.341	1_1	-0.142	0.539	2_2	-0.702	0.0809
DPR	5	76942872	BTB-00232546	rs43441981	17119	rs43441981	rs43441981	PKP2(u)	5	79810464	ARS-BFGL-NGS-92011	rs110401873	17183	TMTC1	TMTC1	TMTC1	AA	-1.82	6.64	10.51	18	1_2	0.77	0.145	2_1	0.499	0.165	1_1	-0.208	0.313	2_2	-0.344	0.377
DPR	18	43854199	BovineHD1800013015	rs41885943	54977	PEPD	PEPD	PEPD	18	46147349	BovineHD1800013612	rs110134515	55044	rs110134515	LOC112442203	LOC112442203	AA	-2.59	6.64	10.4868	20	2_1	1.54	0.039	1_2	0.219	0.338	1_1	-0.144	0.539	2_2	-0.678	0.0844
DPR	18	43854199	BovineHD1800013015	rs41885943	54977	PEPD	PEPD	PEPD	18	46687258	UA-IFASA-2345	rs29012867	55068	ALKBH6	rs29012867	ALKBH6	AA	-2.39	6.63	10.4841	21	2_1	1.43	0.0397	1_2	0.114	0.531	1_1	-0.176	0.345	2_2	-0.676	0.0838
DPR	4	100010270	ARS-BFGL-NGS-111916	rs110767428	14160	rs110767428	rs110767428	MTPN_ENSBTAG00000031458	4	102421582	ARS-BFGL-NGS-113196	rs111010813	14234	ATP6V0A4	ATP6V0A4	ATP6V0A4	AA	-2.34	6.63	10.4737	22	2_1	1.68	0.0631	1_2	0.268	0.179	2_2	-0.146	0.333	1_1	-0.248	0.425
DPR	7	1003627	BovineHD0700000203	rs137062262	22376	rs137062262	rs137062262	MAPK9_RASGEF1C	7	2990881	BovineHD0700000812	rs43496871	22457	GUK1	GUK1	GUK1	AA	2.04	6.62	10.451	23	1_1	1.23	0.0728	2_2	0.266	0.279	1_2	-0.182	0.397	2_1	-0.364	0.251
DPR	15	63261635	BovineHD1500018356	rs135802099	47873	rs135802099	rs135802099	ENSBTAG00000052000_EIF3M	15	64723975	BovineHD1500018727	rs109777502	47923	NAT10	NAT10	NAT10	AA	-1.58	6.61	10.4145	24	2_1	0.43	0.245	1_2	0.288	0.301	2_2	-0.371	0.254	1_1	-0.492	0.199
DPR	3	80870491	BovineHD0300023324	rs43347114	10046	CACHD1	CACHD1	CACHD1	3	84670420	BovineHD0300024343	rs110044859	10151	rs110044859	rs110044859	NFIA_ENSBTAG00000050217	AA	-2.27	6.6	10.3788	25	2_1	0.867	0.075	1_2	0.628	0.193	2_2	-0.168	0.587	1_1	-0.607	0.145
DPR	18	43786051	BovineHD1800012994	rs41884737	54974	rs41884737	rs41884737	ENSBTAG00000049393_CEBPG	18	44383419	BovineHD1800013198	rs136004411	54998	ENSBTAG00000050669	rs136004411	ENSBTAG00000050669	AA	2.87	6.59	10.3675	26	2_2	1.88	0.0396	1_1	0.31	0.217	1_2	-0.149	0.663	2_1	-0.536	0.0799
DPR	5	56720461	BovineHD4100003707	rs43710038	16588	PRIM1,NACA	PRIM1	PRIM1,NACA	5	56895111	BovineHD0500016189	rs109232843	16594	SPRYD4	RBMS2	SPRYD4	AA	-1.76	6.59	10.3585	27	2_1	0.526	0.175	1_2	0.185	0.464	1_1	-0.363	0.217	2_2	-0.683	0.145
DPR	4	62097223	BovineHD0400017119	rs43401790	13130	rs43401790	rs43401790	7SK_NPSR1	4	74101414	BTB-00197584	rs43407335	13478	rs43407335	rs43407335	STEAP1(u)	AA	1.85	6.57	10.301	29	1_1	0.706	0.126	2_2	0.471	0.194	1_2	-0.158	0.474	2_1	-0.515	0.206
DPR	18	43854199	BovineHD1800013015	rs41885943	54977	PEPD	PEPD	PEPD	18	44383419	BovineHD1800013198	rs136004411	54998	ENSBTAG00000050669	rs136004411	ENSBTAG00000050669	AA	2.78	6.57	10.3002	30	2_2	1.75	0.0432	1_1	0.315	0.217	1_2	-0.151	0.659	2_1	-0.558	0.08
DPR	7	1003627	BovineHD0700000203	rs137062262	22376	rs137062262	rs137062262	MAPK9_RASGEF1C	7	3007912	BovineHD0700000816	rs109441158	22459	ARF1	ARF1	ARF1	AA	1.98	6.57	10.2916	31	1_1	1.17	0.0729	2_2	0.259	0.291	1_2	-0.184	0.397	2_1	-0.367	0.239
DPR	6	86324422	BovineHD0600024087	rs134918933	21183	DCK	DCK	DCK	6	86478657	ARS-BFGL-NGS-54753	rs110249719	21189	SLC4A4	SLC4A4	SLC4A4	AA	2.68	6.56	10.266	32	1_1	1.01	0.0919	2_2	0.826	0.0792	1_2	-0.104	0.716	2_1	-0.737	0.113
DPR	18	44371092	BovineHD1800013195	rs41885090	54996	ENSBTAG00000050669	rs41885090	ENSBTAG00000050669	18	56626927	ARS-BFGL-NGS-119099	rs110724398	55432	rs110724398	rs110724398	ENSBTAG00000048515_JOSD2	AA	2.15	6.54	10.1979	33	2_2	0.918	0.0736	1_1	0.308	0.263	1_2	-0.0814	0.54	2_1	-0.845	0.124
DPR	6	76634488	Hapmap38629-BTA-76891	rs41654388	20891	rs41654388	rs41654388	ADGRL3(u)	6	85837026	BovineHD0600023962	rs109277436	21162	rs109277436	LOC104970052	LOC104970052	AA	1.99	6.53	10.1791	34	1_1	0.841	0.078	2_2	0.195	0.368	1_2	-0.143	0.467	2_1	-0.807	0.0877
DPR	5	76942872	BTB-00232546	rs43441981	17119	rs43441981	rs43441981	PKP2(u)	5	80235852	Hapmap45312-BTA-74347	rs41652632	17193	ERGIC2	ERGIC2	ERGIC2	AA	-1.78	6.51	10.1244	37	1_2	0.788	0.145	2_1	0.453	0.167	1_1	-0.186	0.314	2_2	-0.351	0.375
DPR	5	56720461	BovineHD4100003707	rs43710038	16588	PRIM1,NACA	PRIM1	PRIM1,NACA	5	60194183	BovineHD4100003720	rs29002171	16654	rs29002171	rs29002171	NTN4_SNRPF	AA	-1.66	6.51	10.1146	38	2_1	0.492	0.177	1_2	0.224	0.394	1_1	-0.28	0.285	2_2	-0.667	0.143
DPR	18	44167440	BovineHD1800013147	rs43746558	54989	CHST8	CHST8	CHST8	18	44383419	BovineHD1800013198	rs136004411	54998	ENSBTAG00000050669	rs136004411	ENSBTAG00000050669	AA	2.97	6.5	10.083	39	2_2	1.94	0.0381	1_1	0.321	0.216	1_2	-0.148	0.665	2_1	-0.559	0.0806
DPR	19	53083311	BovineHD1900015024	rs136736936	57710	RBFOX3	RBFOX3	RBFOX3	19	55251821	BovineHD1900015798	rs137418132	57796	RHBDF2	RHBDF2	RHBDF2	AA	-1.75	6.46	9.9914	42	2_1	0.765	0.122	1_2	0.388	0.228	1_1	-0.247	0.438	2_2	-0.345	0.212
DPR	5	56720461	BovineHD4100003707	rs43710038	16588	PRIM1,NACA	PRIM1	PRIM1,NACA	5	60281582	BovineHD0500016983	rs134586101	16660	HAL	HAL	HAL	AA	1.68	6.47	9.9914	43	2_2	0.556	0.156	1_1	0.192	0.454	1_2	-0.345	0.227	2_1	-0.585	0.164
DPR	5	56688334	BovineHD0500016147	rs136969594	16586	HSD17B6	HSD17B6	HSD17B6	5	60209282	BovineHD4100003721	rs41590122	16656	rs41590122	rs41590122	NTN4_SNRPF	AA	-1.64	6.46	9.97469	45	2_1	0.588	0.141	1_2	0.207	0.394	1_1	-0.244	0.324	2_2	-0.605	0.141
DPR	15	55149996	BTA-119064-no-rs	rs41573465	47608	rs41573465	rs41573465	MOGAT2_UVRAG	15	62241839	BovineHD1500018082	rs109879045	47832	IMMP1L	IMMP1L	IMMP1L	AA	1.56	6.45	9.96257	47	2_2	0.364	0.242	1_1	0.311	0.303	2_1	-0.314	0.303	1_2	-0.574	0.152
DPR	5	85511462	BovineHD0500024333	rs43444808	17390	ENSBTAG00000048719	SOX5	ENSBTAG00000048719	5	87897883	BovineHD0500025053	rs137398476	17495	ST8SIA1	ST8SIA1	ST8SIA1	AA	2.44	6.45	9.95861	48	1_1	1.15	0.0871	2_2	0.6	0.119	1_2	-0.127	0.633	2_1	-0.564	0.161
DPR	5	87460663	ARS-BFGL-NGS-55067	rs110034238	17475	rs110034238	rs110034238	ETNK1(u)	5	88412132	BovineHD0500025189	rs136903701	17522	ABCC9	ABCC9	ABCC9	AA	2.29	6.44	9.92445	49	1_1	1.38	0.0477	2_2	0.307	0.303	2_1	-0.176	0.472	1_2	-0.427	0.177
DPR	5	87460663	ARS-BFGL-NGS-55067	rs110034238	17475	rs110034238	rs110034238	ETNK1(u)	5	88527468	Hapmap58253-rs29024365	rs29024365	17528	rs29024365	rs29024365	KCNJ8_LDHB	AA	2.52	6.44	9.92082	50	1_1	1.56	0.049	2_2	0.434	0.195	2_1	-0.171	0.58	1_2	-0.353	0.176
DPR	31	63362081	BovineHD3000019858	rs136407926	78004	rs136407926	rs136407926	ENSBTAG00000055095_ENSBTAG00000053214	31	75918957	BovineHD3000022429	rs109628190	78062	UPRT	UPRT	UPRT	AA	2.41	6.44	9.91721	51	2_2	1.09	0.0619	1_1	0.813	0.15	2_1	-0.175	0.459	1_2	-0.331	0.33
DPR	6	85837026	BovineHD0600023962	rs109277436	21162	rs109277436	LOC104970052	LOC104970052	6	86478657	ARS-BFGL-NGS-54753	rs110249719	21189	SLC4A4	SLC4A4	SLC4A4	AA	-2.55	6.43	9.89279	52	1_2	0.846	0.0787	2_1	0.701	0.118	2_2	-0.0993	0.716	1_1	-0.902	0.087
DPR	15	64486285	Hapmap59089-rs29024353	rs29024353	47915	rs29024353	LMO2	LMO2	15	67999770	BTA-16936-no-rs	rs41603597	48056	rs41603597	rs41603597	blank	AA	-1.89	6.4	9.81248	53	2_1	0.932	0.0757	1_2	0.255	0.341	1_1	-0.175	0.428	2_2	-0.53	0.155
DPR	15	60445578	BovineHD4100012124	rs41660769	47773	rs41660769	rs41660769	7SK_5S_rRNA	15	62241839	BovineHD1500018082	rs109879045	47832	IMMP1L	IMMP1L	IMMP1L	AA	1.52	6.37	9.72584	56	2_2	0.431	0.213	1_1	0.357	0.24	2_1	-0.241	0.366	1_2	-0.494	0.181
DPR	31	63071470	BovineHD3000019783	rs109344834	78001	rs109344834	LOC407134	LOC407134	31	75767552	BovineHD3000044668	rs110485704	78056	ZDHHC15	ZDHHC15	ZDHHC15	AA	2.62	6.36	9.70553	58	1_1	1.1	0.0976	2_2	1.08	0.0629	2_1	-0.158	0.519	1_2	-0.291	0.32
DPR	25	31421515	BovineHD2500008702	rs109058364	69697	rs109058364	LOC112444315	LOC112444315	25	40831336	BovineHD4100017561	rs110752589	70156	CHST12	CHST12	CHST12	AA	1.87	6.36	9.69897	60	2_2	0.719	0.124	1_1	0.389	0.22	2_1	-0.185	0.521	1_2	-0.576	0.136
DPR	18	44167440	BovineHD1800013147	rs43746558	54989	CHST8	CHST8	CHST8	18	46687258	UA-IFASA-2345	rs29012867	55068	ALKBH6	rs29012867	ALKBH6	AA	-2.4	6.36	9.6968	61	2_1	1.42	0.0393	1_2	0.111	0.536	1_1	-0.171	0.345	2_2	-0.708	0.0794
DPR	18	43936602	ARS-BFGL-NGS-17039	rs109622162	54983	PEPD	PEPD	PEPD	18	46637606	ARS-BFGL-NGS-102172	rs110580162	55066	rs110580162	rs110580162	LRFN3_ENSBTAG00000055046	AA	-1.81	6.35	9.6517	63	1_2	0.563	0.126	2_1	0.236	0.303	2_2	-0.146	0.489	1_1	-0.864	0.0821
DPR	5	88432158	BovineHD0500025193	rs109772503	17523	rs109772503	rs109772503	ABCC9_KCNJ8	5	88846402	BovineHD0500025327	rs134480235	17544	SLCO1A2	SLCO1A2	SLCO1A2	AA	2.24	6.34	9.64397	64	2_2	1.27	0.0684	1_1	0.516	0.169	1_2	-0.215	0.408	2_1	-0.243	0.355
DPR	7	6276551	ARS-BFGL-NGS-117791	rs43499956	22592	NWD1	NWD1	NWD1	7	13656103	BovineHD0700004010	rs136052106	22767	rs136052106	rs136052106	OR7D2_ENSBTAG00000054941	AA	-2.25	6.33	9.61439	66	2_1	1.01	0.121	1_2	0.617	0.0981	2_2	-0.143	0.572	1_1	-0.485	0.209
DPR	26	5516128	Hapmap54064-rs29011996	rs29011996	70340	PCDH15	PCDH15	PCDH15	26	7567042	Hapmap48832-BTA-61957	rs41568479	70384	PRKG1	PRKG1	PRKG1	AA	1.56	6.33	9.61083	67	1_1	0.412	0.223	2_2	0.247	0.331	1_2	-0.294	0.31	2_1	-0.61	0.136
DPR	19	53083311	BovineHD1900015024	rs136736936	57710	RBFOX3	RBFOX3	RBFOX3	19	55243039	ARS-BFGL-BAC-32937	rs41921320	57795	rs41921320	rs41921320	CYGB_RHBDF2	AA	1.67	6.33	9.60033	68	2_2	0.77	0.11	1_1	0.323	0.273	1_2	-0.252	0.394	2_1	-0.329	0.223
DPR	31	3997178	BovineHD3000044295	rs136537599	76813	SEPTIN6	2021-09-06	SEPTIN6	31	100255094	BovineHD3000028873	rs109195696	78335	rs109195696	rs109195696	MAOA(d)	AA	2.68	6.32	9.57187	73	2_2	0.8	0.0733	1_1	0.394	0.153	2_1	-0.0775	0.729	1_2	-1.41	0.0446
DPR	5	56688334	BovineHD0500016147	rs136969594	16586	HSD17B6	HSD17B6	HSD17B6	5	56860046	BovineHD0500016183	rs110596752	16593	RBMS2	RBMS2	RBMS2	AA	-1.75	6.32	9.56703	75	2_1	0.611	0.136	1_2	0.152	0.52	1_1	-0.335	0.199	2_2	-0.656	0.146
DPR	31	53820965	ARS-BFGL-NGS-98393	rs110985856	77786	rs110985856	IL1RAPL2	IL1RAPL2	31	60076837	BovineHD3000019075	rs134857235	77935	TRPC5	TRPC5	TRPC5	AA	-2.89	6.32	9.56543	76	2_1	2.39	0.0226	1_2	0.0719	0.438	2_2	-0.101	0.401	1_1	-0.326	0.139
DPR	19	39762199	BovineHD1900011543	rs110563816	57230	FBXL20	FBXL20	FBXL20	19	55307953	BovineHD1900015810	rs135955744	57798	UBE2O	UBE2O	UBE2O	AA	-1.62	6.31	9.54668	78	2_1	0.619	0.137	1_2	0.32	0.289	1_1	-0.211	0.353	2_2	-0.464	0.222
DPR	5	54177398	BovineHD0500015538	rs137764361	16513	rs137764361	rs137764361	SLC16A7_ENSBTAG00000055101	5	60414705	BovineHD0500017032	rs135932388	16665	rs135932388	rs135932388	LTA4H_ELK3	AA	-1.77	6.31	9.54668	79	2_1	0.575	0.13	1_2	0.485	0.204	1_1	-0.145	0.482	2_2	-0.565	0.184
DPR	5	76806262	BovineHD0500021934	rs43439753	17117	rs43439753	rs43439753	SYT10_PKP2	5	79810464	ARS-BFGL-NGS-92011	rs110401873	17183	TMTC1	TMTC1	TMTC1	AA	-1.7	6.28	9.48017	84	1_2	0.723	0.151	2_1	0.449	0.167	1_1	-0.211	0.311	2_2	-0.321	0.371
DPR	5	74987687	ARS-BFGL-NGS-44080	rs109175233	17061	CACNG2	CACNG2	CACNG2	5	79810464	ARS-BFGL-NGS-92011	rs110401873	17183	TMTC1	TMTC1	TMTC1	AA	2.45	6.28	9.45967	85	2_2	1.55	0.047	1_1	0.522	0.186	2_1	-0.0269	0.292	1_2	-0.342	0.475
DPR	5	87759042	BovineHD0500025011	rs132656931	17490	C2CD5	C2CD5	C2CD5	5	87897883	BovineHD0500025053	rs137398476	17495	ST8SIA1	ST8SIA1	ST8SIA1	AA	-2.05	6.28	9.45967	86	2_1	1.15	0.0787	1_2	0.283	0.235	2_2	-0.147	0.517	1_1	-0.477	0.169
DPR	5	74987687	ARS-BFGL-NGS-44080	rs109175233	17061	CACNG2	CACNG2	CACNG2	5	80235852	Hapmap45312-BTA-74347	rs41652632	17193	ERGIC2	ERGIC2	ERGIC2	AA	2.34	6.27	9.451	87	2_2	1.52	0.0515	1_1	0.462	0.193	2_1	-0.0128	0.288	1_2	-0.35	0.468
DPR	18	44167440	BovineHD1800013147	rs43746558	54989	CHST8	CHST8	CHST8	18	44380074	BovineHD1800013197	rs134873849	54997	ENSBTAG00000050669	rs134873849	ENSBTAG00000050669	AA	3.09	6.27	9.43063	89	2_2	2.06	0.0379	1_1	0.436	0.149	1_2	-0.145	0.732	2_1	-0.456	0.0807
DPR	5	76806262	BovineHD0500021934	rs43439753	17117	rs43439753	rs43439753	SYT10_PKP2	5	80235852	Hapmap45312-BTA-74347	rs41652632	17193	ERGIC2	ERGIC2	ERGIC2	AA	-1.69	6.26	9.4168	91	1_2	0.749	0.151	2_1	0.416	0.169	1_1	-0.195	0.311	2_2	-0.332	0.369
DPR	15	61692950	BovineHD1500025249	rs134065080	47816	ENSBTAG00000006060	DCDC1	ENSBTAG00000006060	15	64153270	ARS-BFGL-NGS-18050	none	47903	KIAA1549L	KIAA1549L	KIAA1549L	AA	-1.71	6.26	9.41005	92	2_1	0.429	0.179	1_2	0.332	0.215	2_2	-0.141	0.512	1_1	-0.804	0.0943
DPR	5	87460663	ARS-BFGL-NGS-55067	rs110034238	17475	rs110034238	rs110034238	ETNK1(u)	5	88404781	BovineHD0500025187	rs135833682	17521	ABCC9	ABCC9	ABCC9	AA	-2.36	6.25	9.39469	94	1_2	1.43	0.0464	2_1	0.326	0.285	2_2	-0.163	0.489	1_1	-0.446	0.18
DPR	20	466099	BovineHD2000000085	rs110227930	58239	SLIT3	SLIT3	SLIT3	20	2549449	ARS-BFGL-NGS-107987	rs109858762	58338	KCNIP1	KCNIP1	KCNIP1	AA	-2.5	6.25	9.38722	96	1_2	1.21	0.0583	2_1	0.694	0.14	2_2	-0.155	0.645	1_1	-0.433	0.156
DPR	5	56720461	BovineHD4100003707	rs43710038	16588	PRIM1,NACA	PRIM1	PRIM1,NACA	5	60209282	BovineHD4100003721	rs41590122	16656	rs41590122	rs41590122	NTN4_SNRPF	AA	-1.58	6.25	9.38405	97	2_1	0.468	0.178	1_2	0.21	0.393	1_1	-0.263	0.287	2_2	-0.635	0.142
DPR	5	56688334	BovineHD0500016147	rs136969594	16586	HSD17B6	HSD17B6	HSD17B6	5	56801400	BovineHD0500016168	rs109784031	16591	BAZ2A	BAZ2A	BAZ2A	AA	1.74	6.24	9.34872	99	2_2	0.602	0.136	1_1	0.15	0.522	1_2	-0.331	0.197	2_1	-0.656	0.145
DPR	31	118258032	BovineHD3000035443	rs137099483	78731	rs137099483	rs137099483	ENSBTAG00000048848_ARX	31	127465011	BovineHD3000038414	rs135780687	78880	rs135780687	rs135780687	GRPR_AP1S2	AA	2	6.23	9.33348	100	1_1	0.825	0.143	2_2	0.632	0.106	1_2	-0.174	0.468	2_1	-0.367	0.282
FPC	14	255765	BovineHD1400000152	rs110508680	43371	rs110508680	rs110508680	ZNF250_ZNF16	14	751534	BovineHD1400000256	43389	rs110929299	GPAA1	GPAA1	GPAA1	AA	-0.0772	49.9	537.728	1	2_1	0.02	0.235	1_2	0.0181	0.249	2_2	-0.0138	0.332	1_1	-0.0253	0.184
FPC	14	255765	BovineHD1400000152	rs110508680	43371	rs110508680	rs110508680	ZNF250_ZNF16	14	731230	Hapmap52798-ss46526455	43388	rs41256919	MAF1	MAF1	MAF1	AA	-0.077	49.8	535.606	2	2_1	0.0199	0.235	1_2	0.0181	0.249	2_2	-0.0138	0.332	1_1	-0.0252	0.184
FPC	14	399818	BovineHD1400000187	rs136580003	43374	ARHGAP39	ARHGAP39	ARHGAP39	14	669738	BovineHD1400000241	43387	rs110966735	MROH1	MROH1	MROH1	AA	0.0758	49	518.777	3	2_2	0.018	0.273	1_1	0.0175	0.237	1_2	-0.0146	0.318	2_1	-0.0256	0.172
FPC	14	255765	BovineHD1400000152	rs110508680	43371	rs110508680	rs110508680	ZNF250_ZNF16	14	810863	UA-IFASA-6878	43392	rs41629750	rs41629750	PARP10	PARP10	AA	-0.0761	49	518.777	4	2_1	0.0186	0.235	1_2	0.0179	0.26	2_2	-0.0137	0.332	1_1	-0.0259	0.173
FPC	14	399818	BovineHD1400000187	rs136580003	43374	ARHGAP39	ARHGAP39	ARHGAP39	14	663029	BovineHD1400000239	43386	rs133299034	MROH1	MROH1	MROH1	AA	0.0758	48.9	516.692	5	2_2	0.018	0.273	1_1	0.0175	0.237	1_2	-0.0146	0.318	2_1	-0.0256	0.172
FPC	14	255765	BovineHD1400000152	rs110508680	43371	rs110508680	rs110508680	ZNF250_ZNF16	14	663029	BovineHD1400000239	43386	rs133299034	MROH1	MROH1	MROH1	AA	-0.0758	48.7	512.534	6	2_1	0.0186	0.235	1_2	0.0179	0.259	2_2	-0.0137	0.332	1_1	-0.0257	0.174
FPC	14	255765	BovineHD1400000152	rs110508680	43371	rs110508680	rs110508680	ZNF250_ZNF16	14	669738	BovineHD1400000241	43387	rs110966735	MROH1	MROH1	MROH1	AA	-0.0757	48.7	512.534	7	2_1	0.0186	0.235	1_2	0.0178	0.259	2_2	-0.0137	0.332	1_1	-0.0257	0.174
FPC	14	399818	BovineHD1400000187	rs136580003	43374	ARHGAP39	ARHGAP39	ARHGAP39	14	731230	Hapmap52798-ss46526455	43388	rs41256919	MAF1	MAF1	MAF1	AA	0.0737	47.7	491.994	8	2_2	0.0181	0.272	1_1	0.016	0.245	1_2	-0.0148	0.31	2_1	-0.0247	0.173
FPC	14	399818	BovineHD1400000187	rs136580003	43374	ARHGAP39	ARHGAP39	ARHGAP39	14	751534	BovineHD1400000256	43389	rs110929299	GPAA1	GPAA1	GPAA1	AA	0.0738	47.7	491.994	9	2_2	0.0182	0.272	1_1	0.0161	0.245	1_2	-0.0148	0.31	2_1	-0.0248	0.173
FPC	14	305780	Hapmap30383-BTC-005848	rs109752439	43373	rs109752439	rs109752439	C14H8orf33_ZNF34	14	731230	Hapmap52798-ss46526455	43388	rs41256919	MAF1	MAF1	MAF1	AA	-0.088	47.6	489.963	10	1_2	0.0211	0.452	2_1	0.00187	0.235	1_1	-0.0295	0.183	2_2	-0.0355	0.13
FPC	14	305780	Hapmap30383-BTC-005848	rs109752439	43373	rs109752439	rs109752439	C14H8orf33_ZNF34	14	751534	BovineHD1400000256	43389	rs110929299	GPAA1	GPAA1	GPAA1	AA	-0.0881	47.6	489.963	11	1_2	0.0211	0.452	2_1	0.00188	0.235	1_1	-0.0296	0.183	2_2	-0.0356	0.129
FPC	14	305780	Hapmap30383-BTC-005848	rs109752439	43373	rs109752439	rs109752439	C14H8orf33_ZNF34	14	669738	BovineHD1400000241	43387	rs110966735	MROH1	MROH1	MROH1	AA	-0.089	47.3	483.895	12	1_2	0.0213	0.463	2_1	0.000545	0.236	1_1	-0.0308	0.172	2_2	-0.0363	0.129
FPC	14	305780	Hapmap30383-BTC-005848	rs109752439	43373	rs109752439	rs109752439	C14H8orf33_ZNF34	14	663029	BovineHD1400000239	43386	rs133299034	MROH1	MROH1	MROH1	AA	-0.089	47.2	481.88	13	1_2	0.0214	0.463	2_1	0.000493	0.236	1_1	-0.0308	0.172	2_2	-0.0363	0.129
FPC	14	146715	BovineHD1400024339	rs136939758	43369	rs136939758	rs136939758	U6_ENSBTAG00000046435	14	731230	Hapmap52798-ss46526455	43388	rs41256919	MAF1	MAF1	MAF1	AA	-0.0752	47.2	481.88	14	1_2	0.0184	0.335	2_1	0.013	0.237	2_2	-0.0196	0.245	1_1	-0.0242	0.183
FPC	14	146715	BovineHD1400024339	rs136939758	43369	rs136939758	rs136939758	U6_ENSBTAG00000046435	14	751534	BovineHD1400000256	43389	rs110929299	GPAA1	GPAA1	GPAA1	AA	-0.0752	47.2	481.88	15	1_2	0.0184	0.335	2_1	0.013	0.237	2_2	-0.0196	0.245	1_1	-0.0243	0.183
FPC	14	305780	Hapmap30383-BTC-005848	rs109752439	43373	rs109752439	rs109752439	C14H8orf33_ZNF34	14	511247	ARS-BFGL-NGS-94706	43380	rs17870736	VPS28	VPS28	VPS28	AA	-0.087	47.1	479.869	16	1_2	0.0211	0.453	2_1	0.00143	0.236	1_1	-0.0291	0.182	2_2	-0.0354	0.129
FPC	14	490055	ARS-BFGL-NGS-34135	rs109968515	43378	CYHR1	CYHR1	CYHR1	14	751534	BovineHD1400000256	43389	rs110929299	GPAA1	GPAA1	GPAA1	AA	0.0764	46.9	475.861	17	2_2	0.0189	0.378	1_1	0.00931	0.234	1_2	-0.0233	0.204	2_1	-0.0249	0.184
FPC	14	146715	BovineHD1400024339	rs136939758	43369	rs136939758	rs136939758	U6_ENSBTAG00000046435	14	663029	BovineHD1400000239	43386	rs133299034	MROH1	MROH1	MROH1	AA	-0.0756	46.8	473.863	18	1_2	0.0186	0.345	2_1	0.0119	0.236	2_2	-0.0198	0.245	1_1	-0.0252	0.173
FPC	14	146715	BovineHD1400024339	rs136939758	43369	rs136939758	rs136939758	U6_ENSBTAG00000046435	14	669738	BovineHD1400000241	43387	rs110966735	MROH1	MROH1	MROH1	AA	-0.0755	46.8	473.863	19	1_2	0.0186	0.345	2_1	0.0119	0.236	2_2	-0.0198	0.245	1_1	-0.0252	0.173
FPC	14	490055	ARS-BFGL-NGS-34135	rs109968515	43378	CYHR1	CYHR1	CYHR1	14	731230	Hapmap52798-ss46526455	43388	rs41256919	MAF1	MAF1	MAF1	AA	0.0762	46.8	473.863	20	2_2	0.0189	0.378	1_1	0.00928	0.234	1_2	-0.0232	0.204	2_1	-0.0249	0.184
FPC	14	490055	ARS-BFGL-NGS-34135	rs109968515	43378	CYHR1	CYHR1	CYHR1	14	810863	UA-IFASA-6878	43392	rs41629750	rs41629750	PARP10	PARP10	AA	0.0772	46.8	473.863	21	2_2	0.0191	0.388	1_1	0.00839	0.233	1_2	-0.0236	0.205	2_1	-0.0262	0.174
FPC	14	490055	ARS-BFGL-NGS-34135	rs109968515	43378	CYHR1	CYHR1	CYHR1	14	669738	BovineHD1400000241	43387	rs110966735	MROH1	MROH1	MROH1	AA	0.0768	46.5	467.893	22	2_2	0.0191	0.388	1_1	0.0081	0.234	1_2	-0.0236	0.204	2_1	-0.026	0.174
FPC	14	305780	Hapmap30383-BTC-005848	rs109752439	43373	rs109752439	rs109752439	C14H8orf33_ZNF34	14	810863	UA-IFASA-6878	43392	rs41629750	rs41629750	PARP10	PARP10	AA	-0.0885	46.5	467.893	23	1_2	0.0213	0.467	2_1	-0.000377	0.238	1_1	-0.0314	0.169	2_2	-0.0362	0.126
FPC	14	490055	ARS-BFGL-NGS-34135	rs109968515	43378	CYHR1	CYHR1	CYHR1	14	663029	BovineHD1400000239	43386	rs133299034	MROH1	MROH1	MROH1	AA	0.0769	46.4	465.912	24	2_2	0.0192	0.388	1_1	0.00812	0.234	1_2	-0.0236	0.204	2_1	-0.026	0.174
FPC	14	511247	ARS-BFGL-NGS-94706	rs17870736	43380	VPS28	VPS28	VPS28	14	810863	UA-IFASA-6878	43392	rs41629750	rs41629750	PARP10	PARP10	AA	0.0787	46.4	465.912	25	2_2	0.0195	0.408	1_1	0.00636	0.233	1_2	-0.0257	0.185	2_1	-0.027	0.174
FPC	14	511247	ARS-BFGL-NGS-94706	rs17870736	43380	VPS28	VPS28	VPS28	14	751534	BovineHD1400000256	43389	rs110929299	GPAA1	GPAA1	GPAA1	AA	0.0774	46.3	463.935	26	2_2	0.0193	0.397	1_1	0.00729	0.234	1_2	-0.0253	0.184	2_1	-0.0256	0.184
FPC	14	511247	ARS-BFGL-NGS-94706	rs17870736	43380	VPS28	VPS28	VPS28	14	731230	Hapmap52798-ss46526455	43388	rs41256919	MAF1	MAF1	MAF1	AA	0.0772	46.2	461.961	27	2_2	0.0193	0.397	1_1	0.00726	0.234	1_2	-0.0252	0.184	2_1	-0.0255	0.184
FPC	14	399818	BovineHD1400000187	rs136580003	43374	ARHGAP39	ARHGAP39	ARHGAP39	14	810863	UA-IFASA-6878	43392	rs41629750	rs41629750	PARP10	PARP10	AA	0.0724	46.2	461.961	28	2_2	0.0181	0.286	1_1	0.0139	0.248	1_2	-0.0149	0.307	2_1	-0.0254	0.16
FPC	14	511247	ARS-BFGL-NGS-94706	rs17870736	43380	VPS28	VPS28	VPS28	14	669738	BovineHD1400000241	43387	rs110966735	MROH1	MROH1	MROH1	AA	0.0781	46	458.027	29	2_2	0.0196	0.408	1_1	0.00609	0.234	1_2	-0.0257	0.185	2_1	-0.0267	0.174
FPC	14	511247	ARS-BFGL-NGS-94706	rs17870736	43380	VPS28	VPS28	VPS28	14	663029	BovineHD1400000239	43386	rs133299034	MROH1	MROH1	MROH1	AA	0.0781	45.9	456.067	30	2_2	0.0196	0.407	1_1	0.00612	0.234	1_2	-0.0258	0.185	2_1	-0.0267	0.174
FPC	14	146715	BovineHD1400024339	rs136939758	43369	rs136939758	rs136939758	U6_ENSBTAG00000046435	14	810863	UA-IFASA-6878	43392	rs41629750	rs41629750	PARP10	PARP10	AA	-0.0728	45.3	444.389	31	1_2	0.0179	0.343	2_1	0.0119	0.234	2_2	-0.0189	0.248	1_1	-0.0242	0.175
FPC	14	243959	BovineHD1400000143	rs109208977	43370	ZNF250	LOC789384	ZNF250	14	751534	BovineHD1400000256	43389	rs110929299	GPAA1	GPAA1	GPAA1	AA	-0.0691	44.7	432.861	32	2_1	0.0194	0.202	1_2	0.0142	0.317	2_2	-0.0163	0.264	1_1	-0.0192	0.216
FPC	14	243959	BovineHD1400000143	rs109208977	43370	ZNF250	LOC789384	ZNF250	14	731230	Hapmap52798-ss46526455	43388	rs41256919	MAF1	MAF1	MAF1	AA	-0.0689	44.6	430.954	33	2_1	0.0194	0.202	1_2	0.0142	0.318	2_2	-0.0162	0.264	1_1	-0.0191	0.216
FPC	14	305780	Hapmap30383-BTC-005848	rs109752439	43373	rs109752439	rs109752439	C14H8orf33_ZNF34	14	490055	ARS-BFGL-NGS-34135	43378	rs109968515	CYHR1	CYHR1	CYHR1	AA	-0.0856	43.8	415.848	34	1_2	0.0216	0.453	2_1	-0.00189	0.256	1_1	-0.0289	0.182	2_2	-0.037	0.109
FPC	14	243959	BovineHD1400000143	rs109208977	43370	ZNF250	LOC789384	ZNF250	14	663029	BovineHD1400000239	43386	rs133299034	MROH1	MROH1	MROH1	AA	-0.0682	43.8	415.848	35	2_1	0.0181	0.203	1_2	0.0142	0.328	2_2	-0.0163	0.264	1_1	-0.0196	0.206
FPC	14	243959	BovineHD1400000143	rs109208977	43370	ZNF250	LOC789384	ZNF250	14	669738	BovineHD1400000241	43387	rs110966735	MROH1	MROH1	MROH1	AA	-0.0681	43.8	415.848	36	2_1	0.018	0.203	1_2	0.0142	0.328	2_2	-0.0163	0.264	1_1	-0.0196	0.206
FPC	14	243959	BovineHD1400000143	rs109208977	43370	ZNF250	LOC789384	ZNF250	14	810863	UA-IFASA-6878	43392	rs41629750	rs41629750	PARP10	PARP10	AA	-0.0665	42.9	399.172	37	2_1	0.0182	0.2	1_2	0.0137	0.326	2_2	-0.0156	0.266	1_1	-0.019	0.207
FPC	14	305780	Hapmap30383-BTC-005848	rs109752439	43373	rs109752439	rs109752439	C14H8orf33_ZNF34	14	775260	BovineHD1400000262	43391	rs135549651	ENSBTAG00000015040	SMPD5	ENSBTAG00000015040	AA	0.117	34.2	253.588	38	1_1	0.0246	0.608	2_2	-0.0276	0.235	2_1	-0.051	0.129	1_2	-0.069	0.0269
FPC	14	731230	Hapmap52798-ss46526455	rs41256919	43388	MAF1	MAF1	MAF1	14	876529	BovineHD1400000286	43395	rs132821515	PLEC	PLEC	PLEC	AA	0.101	34.1	253.115	39	2_2	0.0239	0.548	1_1	-0.0181	0.235	1_2	-0.0379	0.183	2_1	-0.0575	0.0334
FPC	14	751534	BovineHD1400000256	rs110929299	43389	GPAA1	GPAA1	GPAA1	14	876529	BovineHD1400000286	43395	rs132821515	PLEC	PLEC	PLEC	AA	0.101	34.1	252.558	40	2_2	0.0239	0.549	1_1	-0.0181	0.235	1_2	-0.038	0.183	2_1	-0.0576	0.0333
FPC	14	511247	ARS-BFGL-NGS-94706	rs17870736	43380	VPS28	VPS28	VPS28	14	876529	BovineHD1400000286	43395	rs132821515	PLEC	PLEC	PLEC	AA	0.0994	33.8	248.799	41	2_2	0.0238	0.547	1_1	-0.0182	0.234	1_2	-0.0372	0.184	2_1	-0.0566	0.0342
FPC	14	751534	BovineHD1400000256	rs110929299	43389	GPAA1	GPAA1	GPAA1	14	859251	BovineHD1400000282	43394	rs136051530	PLEC	PLEC,LOC112449561	PLEC	AA	-0.101	33.7	246.943	42	2_1	0.0239	0.549	1_2	-0.0183	0.235	1_1	-0.038	0.183	2_2	-0.0577	0.0325
FPC	14	731230	Hapmap52798-ss46526455	rs41256919	43388	MAF1	MAF1	MAF1	14	859251	BovineHD1400000282	43394	rs136051530	PLEC	PLEC,LOC112449561	PLEC	AA	-0.101	33.7	246.86	43	2_1	0.0239	0.549	1_2	-0.0184	0.235	1_1	-0.038	0.183	2_2	-0.0576	0.0325
FPC	14	669738	BovineHD1400000241	rs110966735	43387	MROH1	MROH1	MROH1	14	876529	BovineHD1400000286	43395	rs132821515	PLEC	PLEC	PLEC	AA	0.101	33.7	246.777	44	2_2	0.024	0.559	1_1	-0.0199	0.235	1_2	-0.0393	0.173	2_1	-0.0581	0.0332
FPC	14	490055	ARS-BFGL-NGS-34135	rs109968515	43378	CYHR1	CYHR1	CYHR1	14	876529	BovineHD1400000286	43395	rs132821515	PLEC	PLEC	PLEC	AA	0.0969	33.7	246.309	45	2_2	0.0237	0.528	1_1	-0.0154	0.234	1_2	-0.0344	0.204	2_1	-0.0544	0.0343
FPC	14	511247	ARS-BFGL-NGS-94706	rs17870736	43380	VPS28	VPS28	VPS28	14	859251	BovineHD1400000282	43394	rs136051530	PLEC	PLEC,LOC112449561	PLEC	AA	-0.0987	33.6	245.693	46	2_1	0.0238	0.547	1_2	-0.0182	0.233	1_1	-0.037	0.185	2_2	-0.0561	0.0344
FPC	14	663029	BovineHD1400000239	rs133299034	43386	MROH1	MROH1	MROH1	14	876529	BovineHD1400000286	43395	rs132821515	PLEC	PLEC	PLEC	AA	0.102	33.6	245.559	47	2_2	0.024	0.559	1_1	-0.02	0.235	1_2	-0.0393	0.173	2_1	-0.0583	0.033
FPC	14	490055	ARS-BFGL-NGS-34135	rs109968515	43378	CYHR1	CYHR1	CYHR1	14	859251	BovineHD1400000282	43394	rs136051530	PLEC	PLEC,LOC112449561	PLEC	AA	-0.0965	33.5	244.535	48	2_1	0.0236	0.527	1_2	-0.0154	0.233	1_1	-0.0342	0.205	2_2	-0.054	0.0344
FPC	14	669738	BovineHD1400000241	rs110966735	43387	MROH1	MROH1	MROH1	14	859251	BovineHD1400000282	43394	rs136051530	PLEC	PLEC,LOC112449561	PLEC	AA	-0.102	33.4	242.587	49	2_1	0.024	0.56	1_2	-0.0201	0.235	1_1	-0.0393	0.173	2_2	-0.0584	0.0325
FPC	14	663029	BovineHD1400000239	rs133299034	43386	MROH1	MROH1	MROH1	14	859251	BovineHD1400000282	43394	rs136051530	PLEC	PLEC,LOC112449561	PLEC	AA	-0.102	33.4	242.153	50	2_1	0.024	0.56	1_2	-0.0201	0.235	1_1	-0.0394	0.173	2_2	-0.0586	0.0324
FPC	14	146715	BovineHD1400024339	rs136939758	43369	rs136939758	rs136939758	U6_ENSBTAG00000046435	14	305780	Hapmap30383-BTC-005848	43373	rs109752439	rs109752439	rs109752439	C14H8orf33_ZNF34	AA	0.0759	33.2	240.035	51	1_1	0.0215	0.449	2_2	-0.00767	0.295	2_1	-0.0262	0.186	1_2	-0.0358	0.0692
FPC	14	810863	UA-IFASA-6878	rs41629750	43392	rs41629750	PARP10	PARP10	14	876529	BovineHD1400000286	43395	rs132821515	PLEC	PLEC	PLEC	AA	0.111	33.1	238.199	52	2_2	0.0244	0.567	1_1	-0.0215	0.243	1_2	-0.0422	0.164	2_1	-0.0657	0.0258
FPC	14	810863	UA-IFASA-6878	rs41629750	43392	rs41629750	PARP10	PARP10	14	859251	BovineHD1400000282	43394	rs136051530	PLEC	PLEC,LOC112449561	PLEC	AA	-0.111	32.7	232.903	53	2_1	0.0245	0.568	1_2	-0.0218	0.243	1_1	-0.0423	0.164	2_2	-0.0662	0.025
FPC	14	490055	ARS-BFGL-NGS-34135	rs109968515	43378	CYHR1	CYHR1	CYHR1	14	775260	BovineHD1400000262	43391	rs135549651	ENSBTAG00000015040	SMPD5	ENSBTAG00000015040	AA	-0.1	32.4	228.3	54	2_1	0.024	0.533	1_2	-0.0168	0.234	1_1	-0.0353	0.204	2_2	-0.0577	0.0286
FPC	14	511247	ARS-BFGL-NGS-94706	rs17870736	43380	VPS28	VPS28	VPS28	14	775260	BovineHD1400000262	43391	rs135549651	ENSBTAG00000015040	SMPD5	ENSBTAG00000015040	AA	-0.102	32.3	226.896	55	2_1	0.0241	0.553	1_2	-0.0197	0.234	1_1	-0.038	0.185	2_2	-0.0594	0.0287
FPC	14	465742	ARS-BFGL-NGS-57820	rs109146371	43375	rs109146371	PPP1R16A	PPP1R16A	14	751534	BovineHD1400000256	43389	rs110929299	GPAA1	GPAA1	GPAA1	AA	0.104	32.1	224.389	56	2_2	0.0242	0.555	1_1	-0.0199	0.234	2_1	-0.0388	0.184	1_2	-0.0607	0.0266
FPC	14	465742	ARS-BFGL-NGS-57820	rs109146371	43375	rs109146371	PPP1R16A	PPP1R16A	14	731230	Hapmap52798-ss46526455	43388	rs41256919	MAF1	MAF1	MAF1	AA	0.103	32	223.491	57	2_2	0.0241	0.555	1_1	-0.0199	0.234	2_1	-0.0386	0.184	1_2	-0.0604	0.0267
FPC	14	465742	ARS-BFGL-NGS-57820	rs109146371	43375	rs109146371	PPP1R16A	PPP1R16A	14	669738	BovineHD1400000241	43387	rs110966735	MROH1	MROH1	MROH1	AA	0.105	32	222.396	58	2_2	0.0242	0.566	1_1	-0.0217	0.234	2_1	-0.0401	0.174	1_2	-0.0619	0.0265
FPC	14	465742	ARS-BFGL-NGS-57820	rs109146371	43375	rs109146371	PPP1R16A	PPP1R16A	14	810863	UA-IFASA-6878	43392	rs41629750	rs41629750	PARP10	PARP10	AA	0.103	31.9	221.721	59	2_2	0.0241	0.566	1_1	-0.0213	0.233	2_1	-0.0404	0.173	1_2	-0.0596	0.0274
FPC	14	465742	ARS-BFGL-NGS-57820	rs109146371	43375	rs109146371	PPP1R16A	PPP1R16A	14	663029	BovineHD1400000239	43386	rs133299034	MROH1	MROH1	MROH1	AA	0.105	31.9	221.097	60	2_2	0.0242	0.566	1_1	-0.0218	0.234	2_1	-0.0402	0.174	1_2	-0.062	0.0264
FPC	14	255765	BovineHD1400000152	rs110508680	43371	rs110508680	rs110508680	ZNF250_ZNF16	14	775260	BovineHD1400000262	43391	rs135549651	ENSBTAG00000015040	SMPD5	ENSBTAG00000015040	AA	0.087	31.2	211.893	61	1_1	0.0231	0.404	2_2	-0.00393	0.234	2_1	-0.0212	0.333	1_2	-0.0466	0.0285
FPC	14	465742	ARS-BFGL-NGS-57820	rs109146371	43375	rs109146371	PPP1R16A	PPP1R16A	14	511247	ARS-BFGL-NGS-94706	43380	rs17870736	VPS28	VPS28	VPS28	AA	0.104	31.1	210.577	62	2_2	0.0242	0.557	1_1	-0.0209	0.236	2_1	-0.0386	0.182	1_2	-0.0619	0.0246
FPC	14	468124	Chr14_1653693	rs110984572	43376	rs110984572	rs110984572	PPP1R16A_FOXH1	14	751534	BovineHD1400000256	43389	rs110929299	GPAA1	GPAA1	GPAA1	AA	-0.107	30.7	205.827	63	1_2	0.0244	0.559	2_1	-0.021	0.234	1_1	-0.0394	0.185	2_2	-0.0642	0.0224
FPC	14	487527	BovineHD1400000204	rs137727465	43377	CYHR1	CYHR1	CYHR1	14	731230	Hapmap52798-ss46526455	43388	rs41256919	MAF1	MAF1	MAF1	AA	0.106	30.7	205.762	64	2_2	0.0243	0.559	1_1	-0.0211	0.234	2_1	-0.0393	0.185	1_2	-0.0638	0.0225
FPC	14	487527	BovineHD1400000204	rs137727465	43377	CYHR1	CYHR1	CYHR1	14	751534	BovineHD1400000256	43389	rs110929299	GPAA1	GPAA1	GPAA1	AA	0.106	30.7	205.573	65	2_2	0.0243	0.559	1_1	-0.021	0.234	2_1	-0.0393	0.185	1_2	-0.0638	0.0225
FPC	14	468124	Chr14_1653693	rs110984572	43376	rs110984572	rs110984572	PPP1R16A_FOXH1	14	731230	Hapmap52798-ss46526455	43388	rs41256919	MAF1	MAF1	MAF1	AA	-0.107	30.7	204.928	66	1_2	0.0243	0.559	2_1	-0.021	0.234	1_1	-0.0393	0.185	2_2	-0.0639	0.0224
FPC	14	494621	BovineHD1400000206	rs137472016	43379	rs137472016	rs137472016	CYHR1_TONSL	14	751534	BovineHD1400000256	43389	rs110929299	GPAA1	GPAA1	GPAA1	AA	-0.106	30.7	204.767	67	1_2	0.0243	0.559	2_1	-0.0211	0.234	1_1	-0.0394	0.184	2_2	-0.0635	0.0225
FPC	14	487527	BovineHD1400000204	rs137727465	43377	CYHR1	CYHR1	CYHR1	14	669738	BovineHD1400000241	43387	rs110966735	MROH1	MROH1	MROH1	AA	0.107	30.6	204.517	68	2_2	0.0244	0.57	1_1	-0.0229	0.234	2_1	-0.0407	0.174	1_2	-0.0652	0.0224
FPC	14	494621	BovineHD1400000206	rs137472016	43379	rs137472016	rs137472016	CYHR1_TONSL	14	731230	Hapmap52798-ss46526455	43388	rs41256919	MAF1	MAF1	MAF1	AA	-0.106	30.6	204.399	69	1_2	0.0243	0.559	2_1	-0.0211	0.234	1_1	-0.0393	0.185	2_2	-0.0635	0.0225
FPC	14	468124	Chr14_1653693	rs110984572	43376	rs110984572	rs110984572	PPP1R16A_FOXH1	14	669738	BovineHD1400000241	43387	rs110966735	MROH1	MROH1	MROH1	AA	-0.108	30.6	204.222	70	1_2	0.0244	0.569	2_1	-0.0228	0.234	1_1	-0.0408	0.174	2_2	-0.0654	0.0223
FPC	14	487527	BovineHD1400000204	rs137727465	43377	CYHR1	CYHR1	CYHR1	14	663029	BovineHD1400000239	43386	rs133299034	MROH1	MROH1	MROH1	AA	0.107	30.6	203.674	71	2_2	0.0244	0.569	1_1	-0.0229	0.234	2_1	-0.0407	0.174	1_2	-0.0651	0.0224
FPC	14	494621	BovineHD1400000206	rs137472016	43379	rs137472016	rs137472016	CYHR1_TONSL	14	669738	BovineHD1400000241	43387	rs110966735	MROH1	MROH1	MROH1	AA	-0.107	30.5	203.059	72	1_2	0.0244	0.57	2_1	-0.0229	0.234	1_1	-0.0407	0.174	2_2	-0.0647	0.0224
FPC	14	468124	Chr14_1653693	rs110984572	43376	rs110984572	rs110984572	PPP1R16A_FOXH1	14	663029	BovineHD1400000239	43386	rs133299034	MROH1	MROH1	MROH1	AA	-0.107	30.5	202.219	73	1_2	0.0244	0.569	2_1	-0.0229	0.234	1_1	-0.0408	0.174	2_2	-0.0652	0.0223
FPC	14	487527	BovineHD1400000204	rs137727465	43377	CYHR1	CYHR1	CYHR1	14	810863	UA-IFASA-6878	43392	rs41629750	rs41629750	PARP10	PARP10	AA	0.106	30.5	202.149	74	2_2	0.0243	0.57	1_1	-0.0225	0.233	2_1	-0.0412	0.174	1_2	-0.0627	0.023
FPC	14	494621	BovineHD1400000206	rs137472016	43379	rs137472016	rs137472016	CYHR1_TONSL	14	663029	BovineHD1400000239	43386	rs133299034	MROH1	MROH1	MROH1	AA	-0.107	30.4	201.188	75	1_2	0.0244	0.57	2_1	-0.0229	0.234	1_1	-0.0407	0.174	2_2	-0.0646	0.0223
FPC	14	468124	Chr14_1653693	rs110984572	43376	rs110984572	rs110984572	PPP1R16A_FOXH1	14	810863	UA-IFASA-6878	43392	rs41629750	rs41629750	PARP10	PARP10	AA	-0.106	30.4	201.104	76	1_2	0.0243	0.57	2_1	-0.0224	0.233	1_1	-0.0411	0.174	2_2	-0.0628	0.023
FPC	14	487527	BovineHD1400000204	rs137727465	43377	CYHR1	CYHR1	CYHR1	14	511247	ARS-BFGL-NGS-94706	43380	rs17870736	VPS28	VPS28	VPS28	AA	0.104	30.4	200.81	77	2_2	0.0243	0.559	1_1	-0.0214	0.233	2_1	-0.0387	0.185	1_2	-0.0629	0.0228
FPC	14	494621	BovineHD1400000206	rs137472016	43379	rs137472016	rs137472016	CYHR1_TONSL	14	810863	UA-IFASA-6878	43392	rs41629750	rs41629750	PARP10	PARP10	AA	-0.105	30.4	200.726	78	1_2	0.0243	0.57	2_1	-0.0225	0.233	1_1	-0.0412	0.174	2_2	-0.0623	0.023
FPC	14	494621	BovineHD1400000206	rs137472016	43379	rs137472016	rs137472016	CYHR1_TONSL	14	511247	ARS-BFGL-NGS-94706	43380	rs17870736	VPS28	VPS28	VPS28	AA	-0.104	30.3	200.521	79	1_2	0.0243	0.559	2_1	-0.0214	0.233	1_1	-0.0387	0.185	2_2	-0.0628	0.0228
FPC	14	468124	Chr14_1653693	rs110984572	43376	rs110984572	rs110984572	PPP1R16A_FOXH1	14	511247	ARS-BFGL-NGS-94706	43380	rs17870736	VPS28	VPS28	VPS28	AA	-0.105	30.3	199.699	80	1_2	0.0243	0.559	2_1	-0.0215	0.234	1_1	-0.0385	0.185	2_2	-0.0633	0.0227
FPC	14	279949	Hapmap30381-BTC-005750	rs110090404	43372	rs110090404	rs110090404	ZNF16_C14H8orf33	14	810863	UA-IFASA-6878	43392	rs41629750	rs41629750	PARP10	PARP10	AA	-0.068	30.1	197.932	81	2_1	0.0304	0.246	1_2	0.00563	0.0604	2_2	-0.00707	0.533	1_1	-0.025	0.161
FPC	14	146715	BovineHD1400024339	rs136939758	43369	rs136939758	rs136939758	U6_ENSBTAG00000046435	14	775260	BovineHD1400000262	43391	rs135549651	ENSBTAG00000015040	SMPD5	ENSBTAG00000015040	AA	0.0873	29.6	190.65	82	1_1	0.0233	0.488	2_2	-0.012	0.233	2_1	-0.0288	0.249	1_2	-0.0471	0.0301
FPC	14	1520054	ARS-BFGL-NGS-3122	none	43417	GML	GML	GML	14	1854457	ARS-BFGL-NGS-59769	43430	rs109545018	ADGRB1	ADGRB1	ADGRB1	AA	0.0528	29.4	187.9	83	1_1	0.0259	0.22	2_2	-0.00206	0.445	2_1	-0.0132	0.188	1_2	-0.0158	0.147
FPC	14	1423562	BovineHD1400000420	rs41602527	43414	LY6E	LY6E	LY6E	14	1681783	ARS-BFGL-NGS-22866	43422	rs109476486	rs109476486	rs109476486	LYNX1_LYPD2	AA	-0.0506	28.8	181.476	84	1_2	0.0212	0.0961	2_1	0.00727	0.434	1_1	-0.0104	0.249	2_2	-0.0117	0.221
FPC	14	1044777	Hapmap24715-BTC-001973	rs110323635	43400	MAPK15	MAPK15	MAPK15	14	1265916	Hapmap30374-BTC-002159	43407	rs109529219	RHPN1	RHPN1	RHPN1	AA	-0.0557	28.8	181.296	85	2_1	0.0286	0.276	1_2	-0.00694	0.439	2_2	-0.0166	0.155	1_1	-0.0174	0.13
FPC	14	490055	ARS-BFGL-NGS-34135	rs109968515	43378	CYHR1	CYHR1	CYHR1	14	946190	Hapmap30922-BTC-002021	43397	rs110749653	EPPK1	EPPK1	EPPK1	AA	0.0545	28.5	177.635	86	1_1	0.0285	0.242	2_2	0.00113	0.0955	2_1	-0.00795	0.466	1_2	-0.0169	0.196
FPC	14	810863	UA-IFASA-6878	rs41629750	43392	rs41629750	PARP10	PARP10	14	891340	BovineHD1400000288	43396	rs521777974	PLEC	PLEC	PLEC	AA	0.0471	28.4	175.432	87	1_1	0.0174	0.245	2_2	0.0069	0.165	2_1	-0.00649	0.427	1_2	-0.0162	0.162
FPC	14	1610074	BovineHD1400000447	rs136891853	43419	ENSBTAG00000050161	rs136891853	ENSBTAG00000050161	14	1854457	ARS-BFGL-NGS-59769	43430	rs109545018	ADGRB1	ADGRB1	ADGRB1	AA	0.056	28.3	175.147	88	1_1	0.0276	0.277	2_2	-0.00629	0.444	2_1	-0.0169	0.129	1_2	-0.0179	0.149
FPC	14	1854457	ARS-BFGL-NGS-59769	rs109545018	43430	ADGRB1	ADGRB1	ADGRB1	14	2142001	Hapmap36620-SCAFFOLD50018_7571	43440	rs29024688	rs29024688	rs29024688	ENSBTAG00000049276_ENSBTAG00000048964	AA	0.0522	28.3	174.78	89	1_1	0.0259	0.253	2_2	-0.0041	0.432	1_2	-0.0149	0.154	2_1	-0.0155	0.161
FPC	14	1423562	BovineHD1400000420	rs41602527	43414	LY6E	LY6E	LY6E	14	1610074	BovineHD1400000447	43419	rs136891853	ENSBTAG00000050161	rs136891853	ENSBTAG00000050161	AA	0.0517	28.2	174.093	90	1_1	0.0259	0.218	2_2	-0.00229	0.446	2_1	-0.013	0.208	1_2	-0.0151	0.127
FPC	14	465742	ARS-BFGL-NGS-57820	rs109146371	43375	rs109146371	PPP1R16A	PPP1R16A	14	775260	BovineHD1400000262	43391	rs135549651	ENSBTAG00000015040	SMPD5	ENSBTAG00000015040	AA	-0.126	28.2	173.907	91	2_1	0.025	0.71	1_2	-0.0568	0.233	2_2	-0.0782	0.029	1_1	-0.0798	0.0275
FPC	14	1044777	Hapmap24715-BTC-001973	rs110323635	43400	MAPK15	MAPK15	MAPK15	14	1423562	BovineHD1400000420	43414	rs41602527	LY6E	LY6E	LY6E	AA	-0.0512	28.2	173.573	92	2_1	0.0261	0.218	1_2	-0.0024	0.442	2_2	-0.0132	0.212	1_1	-0.0143	0.127
FPC	14	146715	BovineHD1400024339	rs136939758	43369	rs136939758	rs136939758	U6_ENSBTAG00000046435	14	465742	ARS-BFGL-NGS-57820	43375	rs109146371	rs109146371	PPP1R16A	PPP1R16A	AA	-0.0849	28.1	172.86	93	1_2	0.0232	0.49	2_1	-0.0127	0.233	2_2	-0.0287	0.248	1_1	-0.0457	0.0282
FPC	14	1044777	Hapmap24715-BTC-001973	rs110323635	43400	MAPK15	MAPK15	MAPK15	14	1286160	BovineHD4100010542	43408	rs110865329	rs110865329	rs110865329	RHPN1_TOP1MT	AA	-0.0531	27.9	170.1	94	2_1	0.0275	0.206	1_2	-0.00261	0.463	2_2	-0.0124	0.224	1_1	-0.0158	0.107
FPC	14	1520054	ARS-BFGL-NGS-3122	none	43417	GML	GML	GML	14	2120416	ARS-BFGL-NGS-67477	43439	rs110576057	rs110576057	rs110576057	ENSBTAG00000049276_ENSBTAG00000048964	AA	0.048	27.9	169.821	95	1_1	0.0214	0.116	2_2	0.00499	0.442	1_2	-0.00942	0.25	2_1	-0.0122	0.192
FPC	14	775260	BovineHD1400000262	rs135549651	43391	ENSBTAG00000015040	SMPD5	ENSBTAG00000015040	14	876529	BovineHD1400000286	43395	rs132821515	PLEC	PLEC	PLEC	AA	-0.12	27.8	168.979	96	1_2	0.0248	0.704	2_1	-0.0548	0.235	1_1	-0.0745	0.0338	2_2	-0.0754	0.0278
FPC	14	1044777	Hapmap24715-BTC-001973	rs110323635	43400	MAPK15	MAPK15	MAPK15	14	1082140	BTA-35941-no-rs	43401	rs41627764	rs41627764	rs41627764	bta-mir-193a-2_ENSBTAG00000052472	AA	0.0562	27.7	167.963	97	2_2	0.0289	0.304	1_1	-0.00924	0.435	1_2	-0.0174	0.133	2_1	-0.0192	0.127
FPC	14	511247	ARS-BFGL-NGS-94706	rs17870736	43380	VPS28	VPS28	VPS28	14	946190	Hapmap30922-BTC-002021	43397	rs110749653	EPPK1	EPPK1	EPPK1	AA	0.0501	27.7	167.793	98	1_1	0.0235	0.244	2_2	0.00283	0.117	2_1	-0.00664	0.464	1_2	-0.0172	0.174
FPC	14	775260	BovineHD1400000262	rs135549651	43391	ENSBTAG00000015040	SMPD5	ENSBTAG00000015040	14	859251	BovineHD1400000282	43394	rs136051530	PLEC	PLEC,LOC112449561	PLEC	AA	0.121	27.7	167.785	99	1_1	0.0249	0.705	2_2	-0.0552	0.235	1_2	-0.0751	0.033	2_1	-0.0758	0.0276
FPC	14	1472679	Hapmap29758-BTC-003619	rs110626984	43416	rs110626984	rs110626984	LY6E_ENSBTAG00000004596	14	1854457	ARS-BFGL-NGS-59769	43430	rs109545018	ADGRB1	ADGRB1	ADGRB1	AA	-0.0498	27.4	163.963	100	2_1	0.0255	0.22	1_2	-0.00271	0.448	1_1	-0.0119	0.187	2_2	-0.015	0.144
FPC	14	1082140	BTA-35941-no-rs	rs41627764	43401	rs41627764	rs41627764	bta-mir-193a-2_ENSBTAG00000052472	14	1286160	BovineHD4100010542	43408	rs110865329	rs110865329	rs110865329	RHPN1_TOP1MT	AA	-0.0519	27.4	163.889	101	2_1	0.0268	0.207	1_2	-0.0025	0.457	2_2	-0.0118	0.23	1_1	-0.0159	0.106
FPC	14	1286160	BovineHD4100010542	rs110865329	43408	rs110865329	rs110865329	RHPN1_TOP1MT	14	1610074	BovineHD1400000447	43419	rs136891853	ENSBTAG00000050161	rs136891853	ENSBTAG00000050161	AA	0.0499	27.4	163.721	102	1_1	0.0255	0.192	2_2	-0.00126	0.453	2_1	-0.0107	0.234	1_2	-0.0149	0.121
FPC	14	494621	BovineHD1400000206	rs137472016	43379	rs137472016	rs137472016	CYHR1_TONSL	14	775260	BovineHD1400000262	43391	rs135549651	ENSBTAG00000015040	SMPD5	ENSBTAG00000015040	AA	0.128	27.3	162.59	103	1_1	0.025	0.715	2_2	-0.0587	0.233	1_2	-0.0796	0.029	2_1	-0.0825	0.0227
FPC	14	1681783	ARS-BFGL-NGS-22866	rs109476486	43422	rs109476486	rs109476486	LYNX1_LYPD2	14	1854457	ARS-BFGL-NGS-59769	43430	rs109545018	ADGRB1	ADGRB1	ADGRB1	AA	-0.0461	27.3	162.385	104	2_1	0.0219	0.157	1_2	0.00209	0.432	1_1	-0.00895	0.251	2_2	-0.0132	0.16
FPC	14	487527	BovineHD1400000204	rs137727465	43377	CYHR1	CYHR1	CYHR1	14	775260	BovineHD1400000262	43391	rs135549651	ENSBTAG00000015040	SMPD5	ENSBTAG00000015040	AA	-0.128	27.2	162.13	105	2_1	0.025	0.715	1_2	-0.0586	0.233	2_2	-0.0791	0.0291	1_1	-0.0825	0.0228
FPC	14	243959	BovineHD1400000143	rs109208977	43370	ZNF250	LOC789384	ZNF250	14	305780	Hapmap30383-BTC-005848	43373	rs109752439	rs109752439	rs109752439	C14H8orf33_ZNF34	AA	0.0518	27.2	161.604	106	1_1	0.0165	0.425	2_2	-0.0028	0.255	1_2	-0.0172	0.109	2_1	-0.0209	0.211
FPC	14	511247	ARS-BFGL-NGS-94706	rs17870736	43380	VPS28	VPS28	VPS28	14	973229	BovineHD1400000305	43398	rs137757978	PUF60	rs137757978	PUF60	AA	0.0476	27.2	161.279	107	1_1	0.0188	0.255	2_2	0.00564	0.131	2_1	-0.00614	0.45	1_2	-0.017	0.164
FPC	14	1265916	Hapmap30374-BTC-002159	rs109529219	43407	RHPN1	RHPN1	RHPN1	14	1854457	ARS-BFGL-NGS-59769	43430	rs109545018	ADGRB1	ADGRB1	ADGRB1	AA	0.0503	27.2	161.174	108	1_1	0.0261	0.251	2_2	-0.00473	0.438	2_1	-0.0131	0.157	1_2	-0.0158	0.155
FPC	14	1142313	BovineHD1400000341	rs110303254	43403	GSDMD	GSDMD	GSDMD	14	1799618	Hapmap24717-BTC-002824	43428	rs108992746	ADGRB1	ADGRB1	ADGRB1	AA	-0.0526	27.2	161.042	109	1_2	0.0271	0.234	2_1	-0.00391	0.445	1_1	-0.0138	0.218	2_2	-0.0156	0.102
FPC	14	1799618	Hapmap24717-BTC-002824	rs108992746	43428	ADGRB1	ADGRB1	ADGRB1	14	2142001	Hapmap36620-SCAFFOLD50018_7571	43440	rs29024688	rs29024688	rs29024688	ENSBTAG00000049276_ENSBTAG00000048964	AA	-0.0474	27.2	161.002	110	2_1	0.0235	0.189	1_2	-0.000181	0.438	1_1	-0.0108	0.225	2_2	-0.0132	0.147
FPC	14	1965168	ARS-BFGL-NGS-32047	none	43435	TSNARE1	TSNARE1	TSNARE1	14	2142001	Hapmap36620-SCAFFOLD50018_7571	43440	rs29024688	rs29024688	rs29024688	ENSBTAG00000049276_ENSBTAG00000048964	AA	0.0479	27.1	160.951	111	1_1	0.0236	0.16	2_2	0.00109	0.45	2_1	-0.00931	0.255	1_2	-0.0139	0.136
FPC	14	1610074	BovineHD1400000447	rs136891853	43419	ENSBTAG00000050161	rs136891853	ENSBTAG00000050161	14	1823557	BovineHD1400000491	43429	rs110620648	ADGRB1	ADGRB1	ADGRB1	AA	0.048	27.1	160.842	112	1_1	0.0229	0.139	2_2	0.00232	0.444	1_2	-0.00817	0.287	2_1	-0.0146	0.129
FPC	14	1082140	BTA-35941-no-rs	rs41627764	43401	rs41627764	rs41627764	bta-mir-193a-2_ENSBTAG00000052472	14	1854457	ARS-BFGL-NGS-59769	43430	rs109545018	ADGRB1	ADGRB1	ADGRB1	AA	-0.0521	27.1	160.445	113	2_1	0.0268	0.277	1_2	-0.00642	0.432	1_1	-0.0151	0.131	2_2	-0.0166	0.16
FPC	14	1197094	BovineHD4100010534	rs110706284	43405	ZC3H3	ZC3H3	ZC3H3	14	1799618	Hapmap24717-BTC-002824	43428	rs108992746	ADGRB1	ADGRB1	ADGRB1	AA	-0.0524	27.1	160.009	114	1_2	0.027	0.234	2_1	-0.00392	0.445	1_1	-0.0137	0.218	2_2	-0.0155	0.102
FPC	14	1082140	BTA-35941-no-rs	rs41627764	43401	rs41627764	rs41627764	bta-mir-193a-2_ENSBTAG00000052472	14	1423562	BovineHD1400000420	43414	rs41602527	LY6E	LY6E	LY6E	AA	-0.0504	27.1	159.914	115	2_1	0.026	0.226	1_2	-0.00319	0.444	2_2	-0.013	0.21	1_1	-0.0145	0.119
FPC	14	465742	ARS-BFGL-NGS-57820	rs109146371	43375	rs109146371	PPP1R16A	PPP1R16A	14	876529	BovineHD1400000286	43395	rs132821515	PLEC	PLEC	PLEC	AA	0.114	27	159.509	116	2_2	0.0247	0.703	1_1	-0.0547	0.232	2_1	-0.0711	0.0361	1_2	-0.0726	0.0286
FPC	14	465742	ARS-BFGL-NGS-57820	rs109146371	43375	rs109146371	PPP1R16A	PPP1R16A	14	859251	BovineHD1400000282	43394	rs136051530	PLEC	PLEC,LOC112449561	PLEC	AA	-0.115	27	159.479	117	2_1	0.0247	0.704	1_2	-0.055	0.232	2_2	-0.0719	0.0354	1_1	-0.073	0.0284
FPC	14	1610074	BovineHD1400000447	rs136891853	43419	ENSBTAG00000050161	rs136891853	ENSBTAG00000050161	14	1799618	Hapmap24717-BTC-002824	43428	rs108992746	ADGRB1	ADGRB1	ADGRB1	AA	-0.0502	27	159.409	118	1_2	0.0256	0.213	2_1	-0.00234	0.451	1_1	-0.0123	0.212	2_2	-0.0146	0.123
FPC	14	146715	BovineHD1400024339	rs136939758	43369	rs136939758	rs136939758	U6_ENSBTAG00000046435	14	468124	Chr14_1653693	43376	rs110984572	rs110984572	rs110984572	PPP1R16A_FOXH1	AA	0.0861	27	159.195	119	1_1	0.0235	0.493	2_2	-0.0136	0.233	2_1	-0.0292	0.249	1_2	-0.047	0.0247
FPC	14	468124	Chr14_1653693	rs110984572	43376	rs110984572	rs110984572	PPP1R16A_FOXH1	14	775260	BovineHD1400000262	43391	rs135549651	ENSBTAG00000015040	SMPD5	ENSBTAG00000015040	AA	0.128	27	159.075	120	1_1	0.025	0.715	2_2	-0.0588	0.234	1_2	-0.0787	0.0287	2_1	-0.0829	0.0227
FPC	14	146715	BovineHD1400024339	rs136939758	43369	rs136939758	rs136939758	U6_ENSBTAG00000046435	14	487527	BovineHD1400000204	43377	rs137727465	CYHR1	CYHR1	CYHR1	AA	-0.0858	27	158.928	121	1_2	0.0235	0.493	2_1	-0.0136	0.233	2_2	-0.0291	0.249	1_1	-0.0468	0.0249
FPC	14	1610074	BovineHD1400000447	rs136891853	43419	ENSBTAG00000050161	rs136891853	ENSBTAG00000050161	14	2120416	ARS-BFGL-NGS-67477	43439	rs110576057	rs110576057	rs110576057	ENSBTAG00000049276_ENSBTAG00000048964	AA	0.0477	26.9	158.578	122	1_1	0.0237	0.174	2_2	0.00039	0.441	1_2	-0.0098	0.251	2_1	-0.0138	0.133
FPC	14	146715	BovineHD1400024339	rs136939758	43369	rs136939758	rs136939758	U6_ENSBTAG00000046435	14	494621	BovineHD1400000206	43379	rs137472016	rs137472016	rs137472016	CYHR1_TONSL	AA	0.0858	26.9	158.42	123	1_1	0.0235	0.493	2_2	-0.0136	0.233	2_1	-0.0292	0.249	1_2	-0.0467	0.0248
FPC	14	2001936	BovineHD1400000547	rs109524450	43437	TSNARE1	TSNARE1	TSNARE1	14	2142001	Hapmap36620-SCAFFOLD50018_7571	43440	rs29024688	rs29024688	rs29024688	ENSBTAG00000049276_ENSBTAG00000048964	AA	0.0489	26.9	158.202	124	1_1	0.0232	0.128	2_2	0.00291	0.452	2_1	-0.00804	0.286	1_2	-0.0147	0.134
FPC	14	1265916	Hapmap30374-BTC-002159	rs109529219	43407	RHPN1	RHPN1	RHPN1	14	1286160	BovineHD4100010542	43408	rs110865329	rs110865329	rs110865329	RHPN1_TOP1MT	AA	0.0529	26.9	157.575	125	1_1	0.0281	0.206	2_2	-0.00327	0.488	1_2	-0.013	0.199	2_1	-0.0151	0.107
FPC	14	1610074	BovineHD1400000447	rs136891853	43419	ENSBTAG00000050161	rs136891853	ENSBTAG00000050161	14	2023517	BovineHD1400000557	43438	rs137650898	rs137650898	rs137650898	TSNARE1_ENSBTAG00000049276	AA	0.0479	26.8	157.322	126	1_1	0.0232	0.143	2_2	0.00185	0.449	1_2	-0.00831	0.283	2_1	-0.0145	0.125
FPC	14	1472679	Hapmap29758-BTC-003619	rs110626984	43416	rs110626984	rs110626984	LY6E_ENSBTAG00000004596	14	1965168	ARS-BFGL-NGS-32047	43435	none	TSNARE1	TSNARE1	TSNARE1	AA	-0.0467	26.8	156.772	127	2_1	0.0208	0.107	1_2	0.00514	0.447	2_2	-0.00877	0.257	1_1	-0.012	0.189
FPC	14	279949	Hapmap30381-BTC-005750	rs110090404	43372	rs110090404	rs110090404	ZNF16_C14H8orf33	14	663029	BovineHD1400000239	43386	rs133299034	MROH1	MROH1	MROH1	AA	-0.0652	26.8	156.532	128	2_1	0.0343	0.237	1_2	-0.000782	0.0503	2_2	-0.00713	0.542	1_1	-0.0246	0.171
FPC	14	279949	Hapmap30381-BTC-005750	rs110090404	43372	rs110090404	rs110090404	ZNF16_C14H8orf33	14	669738	BovineHD1400000241	43387	rs110966735	MROH1	MROH1	MROH1	AA	-0.065	26.7	155.975	129	2_1	0.0342	0.237	1_2	-0.000919	0.0504	2_2	-0.0071	0.542	1_1	-0.0246	0.171
FPC	14	1785051	BovineHD1400000480	rs136634846	43427	ENSBTAG00000026340	LOC101905222	ENSBTAG00000026340	14	1854457	ARS-BFGL-NGS-59769	43430	rs109545018	ADGRB1	ADGRB1	ADGRB1	AA	-0.06	26.6	155.087	130	2_1	0.0291	0.322	1_2	-0.0104	0.449	1_1	-0.0204	0.0852	2_2	-0.0208	0.144
FPC	14	1286160	BovineHD4100010542	rs110865329	43408	rs110865329	rs110865329	RHPN1_TOP1MT	14	1681783	ARS-BFGL-NGS-22866	43422	rs109476486	rs109476486	rs109476486	LYNX1_LYPD2	AA	-0.0472	26.6	154.652	131	1_2	0.0216	0.0939	2_1	0.0053	0.464	2_2	-0.01	0.223	1_1	-0.0103	0.219
FPC	14	1265916	Hapmap30374-BTC-002159	rs109529219	43407	RHPN1	RHPN1	RHPN1	14	2001936	BovineHD1400000547	43437	rs109524450	TSNARE1	TSNARE1	TSNARE1	AA	0.048	26.6	154.511	132	1_1	0.0217	0.11	2_2	0.00448	0.445	1_2	-0.00761	0.294	2_1	-0.0142	0.151
FPC	14	1265916	Hapmap30374-BTC-002159	rs109529219	43407	RHPN1	RHPN1	RHPN1	14	1610074	BovineHD1400000447	43419	rs136891853	ENSBTAG00000050161	rs136891853	ENSBTAG00000050161	AA	0.0512	26.5	153.903	133	1_1	0.0272	0.271	2_2	-0.00675	0.439	2_1	-0.0142	0.155	1_2	-0.0165	0.134
FPC	14	1520054	ARS-BFGL-NGS-3122	none	43417	GML	GML	GML	14	1823557	BovineHD1400000491	43429	rs110620648	ADGRB1	ADGRB1	ADGRB1	AA	0.0471	26.5	153.286	134	1_1	0.0227	0.108	2_2	0.00363	0.472	1_2	-0.00823	0.259	2_1	-0.0126	0.161
FPC	14	1265916	Hapmap30374-BTC-002159	rs109529219	43407	RHPN1	RHPN1	RHPN1	14	1965168	ARS-BFGL-NGS-32047	43435	none	TSNARE1	TSNARE1	TSNARE1	AA	0.0456	26.5	153.254	135	1_1	0.022	0.143	2_2	0.00232	0.443	1_2	-0.00868	0.262	2_1	-0.0126	0.152
FPC	14	1044777	Hapmap24715-BTC-001973	rs110323635	43400	MAPK15	MAPK15	MAPK15	14	2023517	BovineHD1400000557	43438	rs137650898	rs137650898	rs137650898	TSNARE1_ENSBTAG00000049276	AA	-0.0467	26.5	152.987	136	2_1	0.0227	0.141	1_2	0.00202	0.443	2_2	-0.00808	0.289	1_1	-0.0139	0.127
FPC	14	1265916	Hapmap30374-BTC-002159	rs109529219	43407	RHPN1	RHPN1	RHPN1	14	1799618	Hapmap24717-BTC-002824	43428	rs108992746	ADGRB1	ADGRB1	ADGRB1	AA	-0.0496	26.4	152.62	137	1_2	0.0263	0.21	2_1	-0.0028	0.468	1_1	-0.013	0.196	2_2	-0.0131	0.127
FPC	14	1265916	Hapmap30374-BTC-002159	rs109529219	43407	RHPN1	RHPN1	RHPN1	14	1423562	BovineHD1400000420	43414	rs41602527	LY6E	LY6E	LY6E	AA	0.0509	26.4	152.495	138	1_1	0.027	0.223	2_2	-0.00383	0.472	2_1	-0.0135	0.122	1_2	-0.0141	0.182
FPC	14	1082140	BTA-35941-no-rs	rs41627764	43401	rs41627764	rs41627764	bta-mir-193a-2_ENSBTAG00000052472	14	1520054	ARS-BFGL-NGS-3122	43417	none	GML	GML	GML	AA	-0.0488	26.4	152.341	139	2_1	0.0259	0.242	1_2	-0.00441	0.437	2_2	-0.013	0.195	1_1	-0.0143	0.125
FPC	14	1044777	Hapmap24715-BTC-001973	rs110323635	43400	MAPK15	MAPK15	MAPK15	14	1197094	BovineHD4100010534	43405	rs110706284	ZC3H3	ZC3H3	ZC3H3	AA	-0.0557	26.4	152.134	140	2_1	0.0293	0.321	1_2	-0.0111	0.436	1_1	-0.018	0.133	2_2	-0.0195	0.11
FPC	14	1142313	BovineHD1400000341	rs110303254	43403	GSDMD	GSDMD	GSDMD	14	1403386	ARS-BFGL-NGS-41248	43413	rs109958270	rs109958270	rs109958270	ENSBTAG00000049400_LY6E	AA	-0.0478	26.3	151.747	141	1_2	0.0219	0.118	2_1	0.00329	0.433	1_1	-0.00652	0.335	2_2	-0.0161	0.113
FPC	14	1044777	Hapmap24715-BTC-001973	rs110323635	43400	MAPK15	MAPK15	MAPK15	14	1142313	BovineHD1400000341	43403	rs110303254	GSDMD	GSDMD	GSDMD	AA	-0.0557	26.3	151.676	142	2_1	0.0293	0.321	1_2	-0.0111	0.436	1_1	-0.0181	0.133	2_2	-0.0195	0.11
FPC	14	68024	BovineHD1400000091	rs133739388	43368	rs133739388	rs133739388	U6_ENSBTAG00000046435	14	810863	UA-IFASA-6878	43392	rs41629750	rs41629750	PARP10	PARP10	AA	-0.0508	26.3	150.987	143	2_1	0.0145	0.273	1_2	0.0101	0.107	2_2	-0.00431	0.483	1_1	-0.0218	0.136
FPC	14	494621	BovineHD1400000206	rs137472016	43379	rs137472016	rs137472016	CYHR1_TONSL	14	876529	BovineHD1400000286	43395	rs132821515	PLEC	PLEC	PLEC	AA	-0.117	26.3	150.959	144	1_2	0.0248	0.708	2_1	-0.0565	0.232	1_1	-0.073	0.036	2_2	-0.0754	0.0238
FPC	14	494621	BovineHD1400000206	rs137472016	43379	rs137472016	rs137472016	CYHR1_TONSL	14	859251	BovineHD1400000282	43394	rs136051530	PLEC	PLEC,LOC112449561	PLEC	AA	0.117	26.3	150.693	145	1_1	0.0248	0.708	2_2	-0.0567	0.232	1_2	-0.0734	0.0354	2_1	-0.0755	0.0238
FPC	14	1197094	BovineHD4100010534	rs110706284	43405	ZC3H3	ZC3H3	ZC3H3	14	1403386	ARS-BFGL-NGS-41248	43413	rs109958270	rs109958270	rs109958270	ENSBTAG00000049400_LY6E	AA	-0.0476	26.3	150.676	146	1_2	0.0218	0.118	2_1	0.00326	0.434	1_1	-0.00649	0.335	2_2	-0.016	0.113
FPC	14	1044777	Hapmap24715-BTC-001973	rs110323635	43400	MAPK15	MAPK15	MAPK15	14	1854457	ARS-BFGL-NGS-59769	43430	rs109545018	ADGRB1	ADGRB1	ADGRB1	AA	-0.0528	26.3	150.674	147	2_1	0.0277	0.285	1_2	-0.00773	0.446	1_1	-0.0147	0.123	2_2	-0.0181	0.146
FPC	14	468124	Chr14_1653693	rs110984572	43376	rs110984572	rs110984572	PPP1R16A_FOXH1	14	859251	BovineHD1400000282	43394	rs136051530	PLEC	PLEC,LOC112449561	PLEC	AA	0.118	26.2	150.433	148	1_1	0.0248	0.709	2_2	-0.0568	0.233	1_2	-0.0734	0.0351	2_1	-0.0764	0.0236
FPC	14	279949	Hapmap30381-BTC-005750	rs110090404	43372	rs110090404	rs110090404	ZNF16_C14H8orf33	14	731230	Hapmap52798-ss46526455	43388	rs41256919	MAF1	MAF1	MAF1	AA	-0.0689	26.2	150.402	149	2_1	0.0367	0.237	1_2	-0.000127	0.0405	2_2	-0.00787	0.541	1_1	-0.0245	0.181
FPC	14	487527	BovineHD1400000204	rs137727465	43377	CYHR1	CYHR1	CYHR1	14	859251	BovineHD1400000282	43394	rs136051530	PLEC	PLEC,LOC112449561	PLEC	AA	-0.117	26.2	150.23	150	2_1	0.0248	0.708	1_2	-0.0567	0.232	2_2	-0.0732	0.0355	1_1	-0.0756	0.0238
FPC	14	468124	Chr14_1653693	rs110984572	43376	rs110984572	rs110984572	PPP1R16A_FOXH1	14	876529	BovineHD1400000286	43395	rs132821515	PLEC	PLEC	PLEC	AA	-0.117	26.2	150.23	151	1_2	0.0248	0.708	2_1	-0.0565	0.233	1_1	-0.0729	0.0358	2_2	-0.0759	0.0236
FPC	14	487527	BovineHD1400000204	rs137727465	43377	CYHR1	CYHR1	CYHR1	14	876529	BovineHD1400000286	43395	rs132821515	PLEC	PLEC	PLEC	AA	0.116	26.2	150.148	152	2_2	0.0248	0.708	1_1	-0.0565	0.232	2_1	-0.0726	0.0361	1_2	-0.0755	0.0238
FPC	14	1520054	ARS-BFGL-NGS-3122	none	43417	GML	GML	GML	14	1799618	Hapmap24717-BTC-002824	43428	rs108992746	ADGRB1	ADGRB1	ADGRB1	AA	-0.0477	26.2	149.604	153	1_2	0.0251	0.183	2_1	-0.00116	0.48	1_1	-0.0118	0.184	2_2	-0.012	0.154
FPC	14	751534	BovineHD1400000256	rs110929299	43389	GPAA1	GPAA1	GPAA1	14	6264813	BovineHD1400001985	43640	rs42218423	rs42218423	rs42218423	ENSBTAG00000045100(u)	AA	0.0419	26.2	149.551	154	2_2	0.0115	0.22	1_1	0.00829	0.268	2_1	-0.00682	0.361	1_2	-0.0153	0.15
FPC	14	279949	Hapmap30381-BTC-005750	rs110090404	43372	rs110090404	rs110090404	ZNF16_C14H8orf33	14	751534	BovineHD1400000256	43389	rs110929299	GPAA1	GPAA1	GPAA1	AA	-0.0689	26.1	149.246	155	2_1	0.0367	0.237	1_2	-0.000191	0.0404	2_2	-0.00787	0.541	1_1	-0.0245	0.181
FPC	14	1681783	ARS-BFGL-NGS-22866	rs109476486	43422	rs109476486	rs109476486	LYNX1_LYPD2	14	1769621	BovineHD1400000476	43425	rs110708967	ENSBTAG00000026340	LOC101905222	ENSBTAG00000026340	AA	0.0484	26.1	148.616	156	2_2	0.0227	0.0786	1_1	0.0055	0.479	2_1	-0.00913	0.238	1_2	-0.0111	0.204
FPC	14	731230	Hapmap52798-ss46526455	rs41256919	43388	MAF1	MAF1	MAF1	14	6264813	BovineHD1400001985	43640	rs42218423	rs42218423	rs42218423	ENSBTAG00000045100(u)	AA	0.0417	26.1	148.478	157	2_2	0.0115	0.22	1_1	0.00824	0.268	2_1	-0.00678	0.361	1_2	-0.0152	0.15
FPC	14	1785051	BovineHD1400000480	rs136634846	43427	ENSBTAG00000026340	LOC101905222	ENSBTAG00000026340	14	2120416	ARS-BFGL-NGS-67477	43439	rs110576057	rs110576057	rs110576057	ENSBTAG00000049276_ENSBTAG00000048964	AA	-0.0497	26	148.32	158	2_1	0.0256	0.211	1_2	-0.00256	0.438	2_2	-0.011	0.255	1_1	-0.0156	0.0963
FPC	14	1854457	ARS-BFGL-NGS-59769	rs109545018	43430	ADGRB1	ADGRB1	ADGRB1	14	2989252	Hapmap24777-BTC-064977	43473	rs109131748	PTK2	PTK2	PTK2	AA	-0.0499	26	147.73	159	1_2	0.021	0.0749	2_1	0.00667	0.439	1_1	-0.00621	0.333	2_2	-0.016	0.153
FPC	14	1044777	Hapmap24715-BTC-001973	rs110323635	43400	MAPK15	MAPK15	MAPK15	14	1799618	Hapmap24717-BTC-002824	43428	rs108992746	ADGRB1	ADGRB1	ADGRB1	AA	0.0519	26	147.59	160	2_2	0.0276	0.235	1_1	-0.00464	0.468	2_1	-0.0145	0.195	1_2	-0.0145	0.102
FPC	14	1142313	BovineHD1400000341	rs110303254	43403	GSDMD	GSDMD	GSDMD	14	1769621	BovineHD1400000476	43425	rs110708967	ENSBTAG00000026340	LOC101905222	ENSBTAG00000026340	AA	-0.049	26	147.393	161	1_2	0.0256	0.185	2_1	-0.0013	0.449	1_1	-0.0101	0.268	2_2	-0.0147	0.0978
FPC	14	1854457	ARS-BFGL-NGS-59769	rs109545018	43430	ADGRB1	ADGRB1	ADGRB1	14	3513534	ARS-BFGL-NGS-103321	43496	rs110853426	TRAPPC9	TRAPPC9	TRAPPC9	AA	-0.0519	26	147.292	162	1_2	0.022	0.0654	2_1	0.00712	0.442	1_1	-0.00599	0.342	2_2	-0.0168	0.151
FPC	14	810863	UA-IFASA-6878	rs41629750	43392	rs41629750	PARP10	PARP10	14	6264813	BovineHD1400001985	43640	rs42218423	rs42218423	rs42218423	ENSBTAG00000045100(u)	AA	0.0416	26	147.256	163	2_2	0.0113	0.226	1_1	0.00812	0.262	2_1	-0.00671	0.367	1_2	-0.0155	0.144
FPC	14	1082140	BTA-35941-no-rs	rs41627764	43401	rs41627764	rs41627764	bta-mir-193a-2_ENSBTAG00000052472	14	1799618	Hapmap24717-BTC-002824	43428	rs108992746	ADGRB1	ADGRB1	ADGRB1	AA	0.0512	25.9	146.462	164	2_2	0.027	0.234	1_1	-0.00442	0.461	2_1	-0.0138	0.202	1_2	-0.0148	0.102
FPC	14	1197094	BovineHD4100010534	rs110706284	43405	ZC3H3	ZC3H3	ZC3H3	14	1769621	BovineHD1400000476	43425	rs110708967	ENSBTAG00000026340	LOC101905222	ENSBTAG00000026340	AA	-0.0488	25.9	146.458	165	1_2	0.0255	0.185	2_1	-0.00132	0.449	1_1	-0.01	0.268	2_2	-0.0146	0.0978
FPC	14	2606051	BovineHD1400000716	rs109612098	43450	rs109612098	rs109612098	PTP4A3_GPR20	14	3415584	BovineHD1400000995	43490	rs133125060	TRAPPC9	TRAPPC9	TRAPPC9	AA	-0.056	25.9	146.432	166	2_1	0.0274	0.0556	1_2	0.00642	0.44	2_2	-0.00565	0.368	1_1	-0.0166	0.136
FPC	14	1265916	Hapmap30374-BTC-002159	rs109529219	43407	RHPN1	RHPN1	RHPN1	14	1520054	ARS-BFGL-NGS-3122	43417	none	GML	GML	GML	AA	0.0495	25.9	146.416	167	1_1	0.0269	0.237	2_2	-0.00486	0.463	2_1	-0.0134	0.131	1_2	-0.014	0.169
FPC	14	243959	BovineHD1400000143	rs109208977	43370	ZNF250	LOC789384	ZNF250	14	775260	BovineHD1400000262	43391	rs135549651	ENSBTAG00000015040	SMPD5	ENSBTAG00000015040	AA	0.0566	25.9	146.294	168	1_1	0.0182	0.471	2_2	-0.00541	0.2	1_2	-0.0205	0.0624	2_1	-0.0234	0.266
FPC	14	1423562	BovineHD1400000420	rs41602527	43414	LY6E	LY6E	LY6E	14	2142001	Hapmap36620-SCAFFOLD50018_7571	43440	rs29024688	rs29024688	rs29024688	ENSBTAG00000049276_ENSBTAG00000048964	AA	0.0507	25.8	146.001	169	1_1	0.0265	0.229	2_2	-0.00401	0.47	2_1	-0.0134	0.185	1_2	-0.0148	0.115
FPC	14	1142313	BovineHD1400000341	rs110303254	43403	GSDMD	GSDMD	GSDMD	14	1785051	BovineHD1400000480	43427	rs136634846	ENSBTAG00000026340	LOC101905222	ENSBTAG00000026340	AA	-0.0606	25.8	145.889	170	1_2	0.03	0.36	2_1	-0.0144	0.44	2_2	-0.0207	0.107	1_1	-0.0243	0.0941
FPC	14	3002788	BovineHD1400000831	rs133724078	43474	PTK2	PTK2	PTK2	14	3198322	BovineHD1400000895	43482	rs133798542	rs133798542	rs133798542	CHRAC1_TRAPPC9	AA	-0.0501	25.8	145.883	171	1_2	0.0262	0.0745	2_1	0.00478	0.482	1_1	-0.00905	0.222	2_2	-0.0101	0.222
FPC	14	1520054	ARS-BFGL-NGS-3122	none	43417	GML	GML	GML	14	2023517	BovineHD1400000557	43438	rs137650898	rs137650898	rs137650898	TSNARE1_ENSBTAG00000049276	AA	0.0463	25.8	145.764	172	1_1	0.0232	0.118	2_2	0.00246	0.483	1_2	-0.00836	0.249	2_1	-0.0123	0.15
FPC	14	1197094	BovineHD4100010534	rs110706284	43405	ZC3H3	ZC3H3	ZC3H3	14	1286160	BovineHD4100010542	43408	rs110865329	rs110865329	rs110865329	RHPN1_TOP1MT	AA	0.0515	25.8	145.344	173	1_1	0.0275	0.223	2_2	-0.00414	0.458	1_2	-0.0124	0.23	2_1	-0.0158	0.0894
FPC	14	1142313	BovineHD1400000341	rs110303254	43403	GSDMD	GSDMD	GSDMD	14	1286160	BovineHD4100010542	43408	rs110865329	rs110865329	rs110865329	RHPN1_TOP1MT	AA	0.0516	25.8	145.301	174	1_1	0.0276	0.223	2_2	-0.00414	0.458	1_2	-0.0124	0.23	2_1	-0.0158	0.0894
FPC	14	1854457	ARS-BFGL-NGS-59769	rs109545018	43430	ADGRB1	ADGRB1	ADGRB1	14	3415584	BovineHD1400000995	43490	rs133125060	TRAPPC9	TRAPPC9	TRAPPC9	AA	0.0559	25.8	145.256	175	1_1	0.0252	0.0502	2_2	0.00707	0.452	1_2	-0.0052	0.357	2_1	-0.0184	0.141
FPC	14	1610074	BovineHD1400000447	rs136891853	43419	ENSBTAG00000050161	rs136891853	ENSBTAG00000050161	14	2142001	Hapmap36620-SCAFFOLD50018_7571	43440	rs29024688	rs29024688	rs29024688	ENSBTAG00000049276_ENSBTAG00000048964	AA	0.0521	25.8	145.056	176	1_1	0.0274	0.287	2_2	-0.00789	0.447	2_1	-0.0162	0.128	1_2	-0.0164	0.139
FPC	14	669738	BovineHD1400000241	rs110966735	43387	MROH1	MROH1	MROH1	14	6264813	BovineHD1400001985	43640	rs42218423	rs42218423	rs42218423	ENSBTAG00000045100(u)	AA	0.0415	25.7	144.796	177	2_2	0.0114	0.227	1_1	0.0079	0.264	2_1	-0.00677	0.365	1_2	-0.0153	0.144
FPC	14	1785051	BovineHD1400000480	rs136634846	43427	ENSBTAG00000026340	LOC101905222	ENSBTAG00000026340	14	1965168	ARS-BFGL-NGS-32047	43435	none	TSNARE1	TSNARE1	TSNARE1	AA	-0.0489	25.7	144.602	178	2_1	0.0253	0.2	1_2	-0.00195	0.438	2_2	-0.0102	0.266	1_1	-0.0153	0.0959
FPC	14	1197094	BovineHD4100010534	rs110706284	43405	ZC3H3	ZC3H3	ZC3H3	14	1785051	BovineHD1400000480	43427	rs136634846	ENSBTAG00000026340	LOC101905222	ENSBTAG00000026340	AA	-0.0603	25.7	144.445	179	1_2	0.03	0.359	2_1	-0.0144	0.44	2_2	-0.0206	0.107	1_1	-0.0241	0.0941
FPC	14	663029	BovineHD1400000239	rs133299034	43386	MROH1	MROH1	MROH1	14	6264813	BovineHD1400001985	43640	rs42218423	rs42218423	rs42218423	ENSBTAG00000045100(u)	AA	0.0415	25.7	144.299	180	2_2	0.0114	0.227	1_1	0.00791	0.264	2_1	-0.00677	0.365	1_2	-0.0154	0.144
FPC	14	1610074	BovineHD1400000447	rs136891853	43419	ENSBTAG00000050161	rs136891853	ENSBTAG00000050161	14	1769621	BovineHD1400000476	43425	rs110708967	ENSBTAG00000026340	LOC101905222	ENSBTAG00000026340	AA	-0.0482	25.7	144.188	181	1_2	0.0251	0.176	2_1	-0.00095	0.467	1_1	-0.00977	0.251	2_2	-0.0142	0.107
FPC	14	1681783	ARS-BFGL-NGS-22866	rs109476486	43422	rs109476486	rs109476486	LYNX1_LYPD2	14	1799618	Hapmap24717-BTC-002824	43428	rs108992746	ADGRB1	ADGRB1	ADGRB1	AA	0.0447	25.7	144.15	182	2_2	0.0216	0.12	1_1	0.00322	0.466	1_2	-0.00935	0.217	2_1	-0.0105	0.197
FPC	14	1142313	BovineHD1400000341	rs110303254	43403	GSDMD	GSDMD	GSDMD	14	1854457	ARS-BFGL-NGS-59769	43430	rs109545018	ADGRB1	ADGRB1	ADGRB1	AA	0.0513	25.7	143.914	183	1_1	0.0272	0.293	2_2	-0.00813	0.432	2_1	-0.0149	0.115	1_2	-0.0172	0.16
FPC	14	1423562	BovineHD1400000420	rs41602527	43414	LY6E	LY6E	LY6E	14	1520054	ARS-BFGL-NGS-3122	43417	none	GML	GML	GML	AA	0.0512	25.6	143.866	184	1_1	0.0271	0.215	2_2	-0.00379	0.503	1_2	-0.0136	0.13	2_1	-0.0142	0.152
FPC	14	1286160	BovineHD4100010542	rs110865329	43408	rs110865329	rs110865329	RHPN1_TOP1MT	14	2989252	Hapmap24777-BTC-064977	43473	rs109131748	PTK2	PTK2	PTK2	AA	-0.0559	25.6	143.406	185	1_2	0.0292	0.0443	2_1	0.0062	0.504	1_1	-0.00757	0.269	2_2	-0.013	0.183
FPC	14	1197094	BovineHD4100010534	rs110706284	43405	ZC3H3	ZC3H3	ZC3H3	14	1854457	ARS-BFGL-NGS-59769	43430	rs109545018	ADGRB1	ADGRB1	ADGRB1	AA	0.0511	25.6	143.276	186	1_1	0.0272	0.293	2_2	-0.00813	0.432	2_1	-0.0148	0.115	1_2	-0.0172	0.16
FPC	14	68024	BovineHD1400000091	rs133739388	43368	rs133739388	rs133739388	U6_ENSBTAG00000046435	14	751534	BovineHD1400000256	43389	rs110929299	GPAA1	GPAA1	GPAA1	AA	-0.0492	25.6	143.253	187	2_1	0.0135	0.283	1_2	0.0106	0.106	2_2	-0.00438	0.474	1_1	-0.0208	0.137
FPC	14	1423562	BovineHD1400000420	rs41602527	43414	LY6E	LY6E	LY6E	14	1472679	Hapmap29758-BTC-003619	43416	rs110626984	rs110626984	rs110626984	LY6E_ENSBTAG00000004596	AA	-0.046	25.6	143.213	188	1_2	0.0245	0.182	2_1	-0.00116	0.473	1_1	-0.0111	0.163	2_2	-0.0116	0.182
FPC	14	1044777	Hapmap24715-BTC-001973	rs110323635	43400	MAPK15	MAPK15	MAPK15	14	1823557	BovineHD1400000491	43429	rs110620648	ADGRB1	ADGRB1	ADGRB1	AA	-0.0466	25.6	142.924	189	2_1	0.0242	0.156	1_2	0.000294	0.457	2_2	-0.00872	0.274	1_1	-0.0134	0.112
FPC	14	68024	BovineHD1400000091	rs133739388	43368	rs133739388	rs133739388	U6_ENSBTAG00000046435	14	731230	Hapmap52798-ss46526455	43388	rs41256919	MAF1	MAF1	MAF1	AA	-0.0491	25.5	142.623	190	2_1	0.0134	0.283	1_2	0.0105	0.106	2_2	-0.00437	0.474	1_1	-0.0208	0.137
FPC	14	1082140	BTA-35941-no-rs	rs41627764	43401	rs41627764	rs41627764	bta-mir-193a-2_ENSBTAG00000052472	14	1610074	BovineHD1400000447	43419	rs136891853	ENSBTAG00000050161	rs136891853	ENSBTAG00000050161	AA	-0.05	25.5	142.471	191	2_1	0.027	0.292	1_2	-0.00816	0.429	1_1	-0.0152	0.135	2_2	-0.016	0.145
FPC	14	1082140	BTA-35941-no-rs	rs41627764	43401	rs41627764	rs41627764	bta-mir-193a-2_ENSBTAG00000052472	14	2001936	BovineHD1400000547	43437	rs109524450	TSNARE1	TSNARE1	TSNARE1	AA	-0.0469	25.5	142.361	192	2_1	0.0231	0.142	1_2	0.00165	0.446	2_2	-0.0079	0.292	1_1	-0.0143	0.12
FPC	14	810863	UA-IFASA-6878	rs41629750	43392	rs41629750	PARP10	PARP10	14	2805476	BovineHD1400000779	43460	rs137301451	rs137301451	rs137301451	DENND3_ENSBTAG00000051587	AA	-0.0449	25.5	141.959	193	1_2	0.0175	0.236	2_1	0.00544	0.139	2_2	-0.00392	0.454	1_1	-0.0181	0.172
FPC	14	1197094	BovineHD4100010534	rs110706284	43405	ZC3H3	ZC3H3	ZC3H3	14	1423562	BovineHD1400000420	43414	rs41602527	LY6E	LY6E	LY6E	AA	0.0495	25.5	141.77	194	1_1	0.0266	0.243	2_2	-0.00483	0.444	1_2	-0.0136	0.21	2_1	-0.0142	0.103
FPC	14	3239650	ARS-BFGL-NGS-118081	rs109248069	43483	TRAPPC9	TRAPPC9	TRAPPC9	14	3917528	BovineHD4100010672	43523	rs137698269	rs137698269	rs137698269	KCNK9_U6	AA	-0.0479	25.5	141.688	195	1_2	0.0147	0.268	2_1	0.0027	0.404	2_2	-0.0132	0.159	1_1	-0.0173	0.17
FPC	14	1044777	Hapmap24715-BTC-001973	rs110323635	43400	MAPK15	MAPK15	MAPK15	14	2120416	ARS-BFGL-NGS-67477	43439	rs110576057	rs110576057	rs110576057	ENSBTAG00000049276_ENSBTAG00000048964	AA	-0.0448	25.4	141.426	196	2_1	0.0231	0.176	1_2	-0.000123	0.439	2_2	-0.00941	0.254	1_1	-0.0124	0.132
FPC	14	146715	BovineHD1400024339	rs136939758	43369	rs136939758	rs136939758	U6_ENSBTAG00000046435	14	973229	BovineHD1400000305	43398	rs137757978	PUF60	rs137757978	PUF60	AA	-0.0545	25.4	141.33	197	2_1	0.0295	0.257	1_2	0.000624	0.0687	1_1	-0.0095	0.45	2_2	-0.0149	0.225
FPC	14	810863	UA-IFASA-6878	rs41629750	43392	rs41629750	PARP10	PARP10	14	1351419	Hapmap30646-BTC-002054	43411	rs110060785	rs110060785	rs110060785	ENSBTAG00000049125_LY6H	AA	-0.0411	25.4	140.967	198	1_2	0.0114	0.26	2_1	0.00869	0.182	2_2	-0.00559	0.411	1_1	-0.0154	0.147
FPC	14	511247	ARS-BFGL-NGS-94706	rs17870736	43380	VPS28	VPS28	VPS28	14	999900	UA-IFASA-8997	43399	rs41602530	SCRIB	SCRIB	SCRIB	AA	-0.0512	25.4	140.951	199	1_2	0.0232	0.257	2_1	0.00222	0.0825	2_2	-0.00594	0.499	1_1	-0.0198	0.161
FPC	14	1142313	BovineHD1400000341	rs110303254	43403	GSDMD	GSDMD	GSDMD	14	1423562	BovineHD1400000420	43414	rs41602527	LY6E	LY6E	LY6E	AA	0.0495	25.4	140.879	200	1_1	0.0266	0.243	2_2	-0.00485	0.445	1_2	-0.0136	0.21	2_1	-0.0141	0.102
FPC	14	1403386	ARS-BFGL-NGS-41248	rs109958270	43413	rs109958270	rs109958270	ENSBTAG00000049400_LY6E	14	2142001	Hapmap36620-SCAFFOLD50018_7571	43440	rs29024688	rs29024688	rs29024688	ENSBTAG00000049276_ENSBTAG00000048964	AA	-0.0473	25.3	140.493	201	2_1	0.0236	0.119	1_2	0.002	0.473	1_1	-0.00711	0.296	2_2	-0.0146	0.112
FPC	14	399818	BovineHD1400000187	rs136580003	43374	ARHGAP39	ARHGAP39	ARHGAP39	14	775260	BovineHD1400000262	43391	rs135549651	ENSBTAG00000015040	SMPD5	ENSBTAG00000015040	AA	-0.089	25.3	140.123	202	2_1	0.0238	0.428	1_2	-0.00755	0.245	1_1	-0.0241	0.31	2_2	-0.0487	0.0175
FPC	14	3050984	BovineHD1400000846	rs136880486	43476	rs136880486	rs136880486	PTK2_AGO2	14	3198322	BovineHD1400000895	43482	rs133798542	rs133798542	rs133798542	CHRAC1_TRAPPC9	AA	0.0572	25.3	139.983	203	2_2	0.017	0.227	1_1	0.00253	0.474	2_1	-0.0152	0.229	1_2	-0.0224	0.0698
FPC	14	3464904	ARS-BFGL-NGS-54400	rs109827107	43493	TRAPPC9	TRAPPC9	TRAPPC9	14	4161659	ARS-BFGL-NGS-42708	43537	rs109392458	rs109392458	COL22A1	COL22A1	AA	-0.048	25.3	139.845	204	2_1	0.0225	0.0991	1_2	0.00344	0.511	1_1	-0.00804	0.25	2_2	-0.0141	0.141
FPC	14	1785051	BovineHD1400000480	rs136634846	43427	ENSBTAG00000026340	LOC101905222	ENSBTAG00000026340	14	2142001	Hapmap36620-SCAFFOLD50018_7571	43440	rs29024688	rs29024688	rs29024688	ENSBTAG00000049276_ENSBTAG00000048964	AA	-0.054	25.2	139.412	205	2_1	0.0281	0.318	1_2	-0.0103	0.437	2_2	-0.0178	0.149	1_1	-0.0184	0.0972
FPC	14	1799618	Hapmap24717-BTC-002824	rs108992746	43428	ADGRB1	ADGRB1	ADGRB1	14	2989252	Hapmap24777-BTC-064977	43473	rs109131748	PTK2	PTK2	PTK2	AA	0.0547	25.2	139.25	206	2_2	0.027	0.0474	1_1	0.00679	0.483	2_1	-0.00722	0.289	1_2	-0.0137	0.18
FPC	14	1142313	BovineHD1400000341	rs110303254	43403	GSDMD	GSDMD	GSDMD	14	1520054	ARS-BFGL-NGS-3122	43417	none	GML	GML	GML	AA	0.0487	25.2	138.79	207	1_1	0.0266	0.258	2_2	-0.00605	0.437	1_2	-0.0137	0.195	2_1	-0.0144	0.109
FPC	14	1520054	ARS-BFGL-NGS-3122	none	43417	GML	GML	GML	14	2187293	UA-IFASA-5815	43441	rs41627957	rs41627957	rs41627957	ENSBTAG00000049276_ENSBTAG00000048964	AA	0.049	25.2	138.484	208	1_1	0.0242	0.0747	2_2	0.0041	0.496	1_2	-0.00647	0.293	2_1	-0.0142	0.137
FPC	14	68024	BovineHD1400000091	rs133739388	43368	rs133739388	rs133739388	U6_ENSBTAG00000046435	14	669738	BovineHD1400000241	43387	rs110966735	MROH1	MROH1	MROH1	AA	-0.0479	25.2	138.427	209	2_1	0.0129	0.279	1_2	0.00997	0.112	2_2	-0.00413	0.477	1_1	-0.0209	0.131
FPC	14	775260	BovineHD1400000262	rs135549651	43391	ENSBTAG00000015040	SMPD5	ENSBTAG00000015040	14	810863	UA-IFASA-6878	43392	rs41629750	rs41629750	PARP10	PARP10	AA	-0.0983	25.2	138.416	210	1_2	0.0242	0.575	2_1	-0.025	0.244	1_1	-0.0418	0.163	2_2	-0.0573	0.0181
FPC	14	1044777	Hapmap24715-BTC-001973	rs110323635	43400	MAPK15	MAPK15	MAPK15	14	1472679	Hapmap29758-BTC-003619	43416	rs110626984	rs110626984	rs110626984	LY6E_ENSBTAG00000004596	AA	0.0515	25.1	138.328	211	2_2	0.0284	0.262	1_1	-0.00721	0.467	2_1	-0.0149	0.169	1_2	-0.0154	0.102
FPC	14	1610074	BovineHD1400000447	rs136891853	43419	ENSBTAG00000050161	rs136891853	ENSBTAG00000050161	14	2187293	UA-IFASA-5815	43441	rs41627957	rs41627957	rs41627957	ENSBTAG00000049276_ENSBTAG00000048964	AA	0.0475	25.1	137.983	212	1_1	0.0228	0.101	2_2	0.00299	0.464	1_2	-0.00609	0.325	2_1	-0.0156	0.11
FPC	14	1197094	BovineHD4100010534	rs110706284	43405	ZC3H3	ZC3H3	ZC3H3	14	1520054	ARS-BFGL-NGS-3122	43417	none	GML	GML	GML	AA	0.0484	25.1	137.87	213	1_1	0.0266	0.258	2_2	-0.00605	0.437	1_2	-0.0136	0.195	2_1	-0.0143	0.109
FPC	14	1082140	BTA-35941-no-rs	rs41627764	43401	rs41627764	rs41627764	bta-mir-193a-2_ENSBTAG00000052472	14	1965168	ARS-BFGL-NGS-32047	43435	none	TSNARE1	TSNARE1	TSNARE1	AA	-0.0452	25.1	137.845	214	2_1	0.0235	0.176	1_2	-0.000435	0.444	2_2	-0.00915	0.26	1_1	-0.013	0.12
FPC	14	1044777	Hapmap24715-BTC-001973	rs110323635	43400	MAPK15	MAPK15	MAPK15	14	1769621	BovineHD1400000476	43425	rs110708967	ENSBTAG00000026340	LOC101905222	ENSBTAG00000026340	AA	0.047	25.1	137.545	215	2_2	0.0253	0.177	1_1	-0.00127	0.464	2_1	-0.00988	0.253	1_2	-0.0131	0.105
FPC	14	2957715	BovineHD1400000817	rs134312954	43471	PTK2	PTK2	PTK2	14	3050984	BovineHD1400000846	43476	rs136880486	rs136880486	rs136880486	PTK2_AGO2	AA	0.0427	25.1	137.504	216	2_2	0.0158	0.175	1_1	0.00453	0.388	1_2	-0.00839	0.282	2_1	-0.0139	0.155
FPC	14	1082140	BTA-35941-no-rs	rs41627764	43401	rs41627764	rs41627764	bta-mir-193a-2_ENSBTAG00000052472	14	1403386	ARS-BFGL-NGS-41248	43413	rs109958270	rs109958270	rs109958270	ENSBTAG00000049400_LY6E	AA	0.0458	25.1	137.475	217	2_2	0.022	0.118	1_1	0.00256	0.45	2_1	-0.00655	0.319	1_2	-0.0147	0.113
FPC	14	68024	BovineHD1400000091	rs133739388	43368	rs133739388	rs133739388	U6_ENSBTAG00000046435	14	663029	BovineHD1400000239	43386	rs133299034	MROH1	MROH1	MROH1	AA	-0.0478	25.1	137.354	218	2_1	0.0129	0.279	1_2	0.00989	0.112	2_2	-0.00412	0.478	1_1	-0.0209	0.131
FPC	14	1286160	BovineHD4100010542	rs110865329	43408	rs110865329	rs110865329	RHPN1_TOP1MT	14	1520054	ARS-BFGL-NGS-3122	43417	none	GML	GML	GML	AA	0.049	25	137.119	219	1_1	0.0268	0.189	2_2	-0.00269	0.51	2_1	-0.0116	0.177	1_2	-0.0133	0.123
FPC	14	1044777	Hapmap24715-BTC-001973	rs110323635	43400	MAPK15	MAPK15	MAPK15	14	2142001	Hapmap36620-SCAFFOLD50018_7571	43440	rs29024688	rs29024688	rs29024688	ENSBTAG00000049276_ENSBTAG00000048964	AA	-0.0484	25	137.036	220	2_1	0.0267	0.279	1_2	-0.00749	0.434	1_1	-0.0136	0.135	2_2	-0.0157	0.151
FPC	14	2606051	BovineHD1400000716	rs109612098	43450	rs109612098	rs109612098	PTP4A3_GPR20	14	4088520	BovineHD1400001255	43534	rs134289087	rs134289087	rs134289087	KCNK9_U6	AA	0.0454	25	136.921	221	2_2	0.0174	0.242	1_1	0.00108	0.414	1_2	-0.0133	0.163	2_1	-0.0136	0.182
FPC	14	243959	BovineHD1400000143	rs109208977	43370	ZNF250	LOC789384	ZNF250	14	465742	ARS-BFGL-NGS-57820	43375	rs109146371	rs109146371	PPP1R16A	PPP1R16A	AA	-0.0547	25	136.68	222	1_2	0.0182	0.474	2_1	-0.00617	0.201	1_1	-0.0193	0.0603	2_2	-0.0234	0.265
FPC	14	1265916	Hapmap30374-BTC-002159	rs109529219	43407	RHPN1	RHPN1	RHPN1	14	1785051	BovineHD1400000480	43427	rs136634846	ENSBTAG00000026340	LOC101905222	ENSBTAG00000026340	AA	-0.0596	25	136.529	223	1_2	0.03	0.332	2_1	-0.0125	0.46	2_2	-0.0182	0.134	1_1	-0.0239	0.0739
FPC	14	3568280	BovineHD1400001053	rs133715308	43500	TRAPPC9	TRAPPC9	TRAPPC9	14	3917528	BovineHD4100010672	43523	rs137698269	rs137698269	rs137698269	KCNK9_U6	AA	0.0474	25	136.328	224	2_2	0.0145	0.296	1_1	0.00216	0.376	1_2	-0.0144	0.131	2_1	-0.0164	0.197
FPC	14	669738	BovineHD1400000241	rs110966735	43387	MROH1	MROH1	MROH1	14	1540837	Hapmap25486-BTC-072553	43418	none	GML	GML	GML	AA	-0.0461	25	136.274	225	1_2	0.0181	0.263	2_1	0.00441	0.11	2_2	-0.00532	0.482	1_1	-0.0183	0.145
FPC	14	1044777	Hapmap24715-BTC-001973	rs110323635	43400	MAPK15	MAPK15	MAPK15	14	2187293	UA-IFASA-5815	43441	rs41627957	rs41627957	rs41627957	ENSBTAG00000049276_ENSBTAG00000048964	AA	-0.0467	24.9	136.197	226	2_1	0.0216	0.0961	1_2	0.00365	0.454	2_2	-0.00578	0.335	1_1	-0.0156	0.115
FPC	14	663029	BovineHD1400000239	rs133299034	43386	MROH1	MROH1	MROH1	14	1540837	Hapmap25486-BTC-072553	43418	none	GML	GML	GML	AA	-0.0461	24.9	135.863	227	1_2	0.0181	0.263	2_1	0.0044	0.11	2_2	-0.00534	0.482	1_1	-0.0183	0.145
FPC	14	2878889	BovineHD1400000796	rs110370071	43465	PTK2	PTK2	PTK2	14	3050984	BovineHD1400000846	43476	rs136880486	rs136880486	rs136880486	PTK2_AGO2	AA	0.0446	24.9	135.79	228	2_2	0.0169	0.175	1_1	0.00356	0.414	1_2	-0.00841	0.282	2_1	-0.0158	0.129
FPC	14	3198322	BovineHD1400000895	rs133798542	43482	rs133798542	rs133798542	CHRAC1_TRAPPC9	14	3469718	BovineHD4100010628	43494	rs133197982	TRAPPC9	TRAPPC9	TRAPPC9	AA	-0.0446	24.9	135.558	229	2_1	0.019	0.106	1_2	0.00597	0.41	1_1	-0.00701	0.294	2_2	-0.0125	0.191
FPC	14	1286160	BovineHD4100010542	rs110865329	43408	rs110865329	rs110865329	RHPN1_TOP1MT	14	1472679	Hapmap29758-BTC-003619	43416	rs110626984	rs110626984	rs110626984	LY6E_ENSBTAG00000004596	AA	-0.0471	24.9	135.556	230	1_2	0.026	0.178	2_1	-0.00195	0.501	2_2	-0.011	0.186	1_1	-0.012	0.135
FPC	14	3568280	BovineHD1400001053	rs133715308	43500	TRAPPC9	TRAPPC9	TRAPPC9	14	3740944	BovineHD1400001101	43511	rs133414561	rs133414561	rs133414561	KCNK9(d)	AA	-0.0534	24.9	135.367	231	2_1	0.0164	0.374	1_2	-0.00304	0.376	1_1	-0.0198	0.132	2_2	-0.0202	0.119
FPC	14	1082140	BTA-35941-no-rs	rs41627764	43401	rs41627764	rs41627764	bta-mir-193a-2_ENSBTAG00000052472	14	1769621	BovineHD1400000476	43425	rs110708967	ENSBTAG00000026340	LOC101905222	ENSBTAG00000026340	AA	0.0477	24.9	135.223	232	2_2	0.0256	0.185	1_1	-0.0018	0.466	2_1	-0.0101	0.252	1_2	-0.0138	0.0977
FPC	14	731230	Hapmap52798-ss46526455	rs41256919	43388	MAF1	MAF1	MAF1	14	891340	BovineHD1400000288	43396	rs521777974	PLEC	PLEC	PLEC	AA	0.041	24.7	134.025	233	1_1	0.0154	0.254	2_2	0.00563	0.162	2_1	-0.00597	0.419	1_2	-0.014	0.165
FPC	14	3778536	ARS-BFGL-NGS-110993	rs110891564	43514	rs110891564	rs110891564	KCNK9_U6	14	4554646	BovineHD1400001446	43557	rs135771422	FAM135B	FAM135B	FAM135B	AA	0.0401	24.7	133.428	234	1_1	0.0118	0.254	2_2	0.00533	0.331	2_1	-0.0112	0.174	1_2	-0.0117	0.241
FPC	14	3513534	ARS-BFGL-NGS-103321	rs110853426	43496	TRAPPC9	TRAPPC9	TRAPPC9	14	3636702	BovineHD1400001071	43503	rs109678567	KCNK9	KCNK9	KCNK9	AA	0.0552	24.7	133.395	235	2_2	0.0325	0.0514	1_1	0.00319	0.582	1_2	-0.00868	0.203	2_1	-0.0108	0.164
FPC	14	751534	BovineHD1400000256	rs110929299	43389	GPAA1	GPAA1	GPAA1	14	891340	BovineHD1400000288	43396	rs521777974	PLEC	PLEC	PLEC	AA	0.041	24.7	133.096	236	1_1	0.0154	0.254	2_2	0.0056	0.162	2_1	-0.00597	0.419	1_2	-0.014	0.165
FPC	14	1403386	ARS-BFGL-NGS-41248	rs109958270	43413	rs109958270	rs109958270	ENSBTAG00000049400_LY6E	14	1472679	Hapmap29758-BTC-003619	43416	rs110626984	rs110626984	rs110626984	LY6E_ENSBTAG00000004596	AA	0.0462	24.6	132.558	237	2_2	0.0234	0.0936	1_1	0.00295	0.498	1_2	-0.00706	0.271	2_1	-0.0127	0.138
FPC	14	490055	ARS-BFGL-NGS-34135	rs109968515	43378	CYHR1	CYHR1	CYHR1	14	973229	BovineHD1400000305	43398	rs137757978	PUF60	rs137757978	PUF60	AA	0.0424	24.5	131.264	238	1_1	0.0152	0.275	2_2	0.00629	0.131	2_1	-0.00594	0.43	1_2	-0.0149	0.164
FPC	14	2142001	Hapmap36620-SCAFFOLD50018_7571	rs29024688	43440	rs29024688	rs29024688	ENSBTAG00000049276_ENSBTAG00000048964	14	3318159	BovineHD1400000948	43485	rs136270559	TRAPPC9	TRAPPC9	TRAPPC9	AA	-0.0583	24.5	131.208	239	1_2	0.0286	0.0403	2_1	0.00525	0.479	1_1	-0.00393	0.374	2_2	-0.0205	0.107
FPC	14	2372575	BovineHD1400000693	rs136475864	43447	rs136475864	rs136475864	ENSBTAG00000048964_ENSBTAG00000046739	14	3106715	BovineHD1400000870	43478	rs110850524	AGO2	AGO2	AGO2	AA	0.0537	24.5	131.201	240	1_1	0.0201	0.273	2_2	-0.0019	0.452	2_1	-0.0155	0.194	1_2	-0.02	0.0816
FPC	14	1769621	BovineHD1400000476	rs110708967	43425	ENSBTAG00000026340	LOC101905222	ENSBTAG00000026340	14	2142001	Hapmap36620-SCAFFOLD50018_7571	43440	rs29024688	rs29024688	rs29024688	ENSBTAG00000049276_ENSBTAG00000048964	AA	-0.0478	24.4	130.757	241	2_1	0.0257	0.181	1_2	-0.00187	0.485	1_1	-0.0101	0.233	2_2	-0.0139	0.101
FPC	14	243959	BovineHD1400000143	rs109208977	43370	ZNF250	LOC789384	ZNF250	14	2372575	BovineHD1400000693	43447	rs136475864	rs136475864	rs136475864	ENSBTAG00000048964_ENSBTAG00000046739	AA	0.046	24.4	130.561	242	2_2	0.0221	0.221	1_1	0.00568	0.111	1_2	-0.00585	0.423	2_1	-0.0124	0.245
FPC	14	1142313	BovineHD1400000341	rs110303254	43403	GSDMD	GSDMD	GSDMD	14	1610074	BovineHD1400000447	43419	rs136891853	ENSBTAG00000050161	rs136891853	ENSBTAG00000050161	AA	0.0497	24.4	130.535	243	1_1	0.0275	0.308	2_2	-0.00991	0.429	2_1	-0.0153	0.118	1_2	-0.0168	0.145
FPC	14	1197094	BovineHD4100010534	rs110706284	43405	ZC3H3	ZC3H3	ZC3H3	14	1610074	BovineHD1400000447	43419	rs136891853	ENSBTAG00000050161	rs136891853	ENSBTAG00000050161	AA	0.0496	24.4	130.466	244	1_1	0.0275	0.308	2_2	-0.00988	0.428	2_1	-0.0153	0.118	1_2	-0.0167	0.145
FPC	14	1472679	Hapmap29758-BTC-003619	rs110626984	43416	rs110626984	rs110626984	LY6E_ENSBTAG00000004596	14	1610074	BovineHD1400000447	43419	rs136891853	ENSBTAG00000050161	rs136891853	ENSBTAG00000050161	AA	-0.0484	24.4	130.393	245	2_1	0.0269	0.252	1_2	-0.00623	0.462	1_1	-0.0128	0.174	2_2	-0.015	0.112
FPC	14	810863	UA-IFASA-6878	rs41629750	43392	rs41629750	PARP10	PARP10	14	1896438	BovineHD1400024350	43432	rs110606072	rs110606072	rs110606072	ADGRB1_TSNARE1	AA	0.0436	24.4	130.247	246	1_1	0.0145	0.266	2_2	0.00694	0.137	2_1	-0.0053	0.453	1_2	-0.0169	0.144
FPC	14	669738	BovineHD1400000241	rs110966735	43387	MROH1	MROH1	MROH1	14	891340	BovineHD1400000288	43396	rs521777974	PLEC	PLEC	PLEC	AA	0.0403	24.4	129.886	247	1_1	0.014	0.252	2_2	0.00627	0.171	2_1	-0.00559	0.421	1_2	-0.0144	0.156
FPC	14	663029	BovineHD1400000239	rs133299034	43386	MROH1	MROH1	MROH1	14	891340	BovineHD1400000288	43396	rs521777974	PLEC	PLEC	PLEC	AA	0.0403	24.3	129.479	248	1_1	0.014	0.252	2_2	0.00627	0.171	2_1	-0.00559	0.42	1_2	-0.0144	0.156
FPC	14	2120416	ARS-BFGL-NGS-67477	rs110576057	43439	rs110576057	rs110576057	ENSBTAG00000049276_ENSBTAG00000048964	14	3002788	BovineHD1400000831	43474	rs133724078	PTK2	PTK2	PTK2	AA	0.0534	24.3	128.996	249	1_1	0.025	0.0464	2_2	0.00872	0.443	1_2	-0.0082	0.261	2_1	-0.0115	0.25
FPC	14	1823557	BovineHD1400000491	rs110620648	43429	ADGRB1	ADGRB1	ADGRB1	14	2989252	Hapmap24777-BTC-064977	43473	rs109131748	PTK2	PTK2	PTK2	AA	-0.0548	24.2	128.101	250	1_2	0.0315	0.0399	2_1	0.00472	0.544	1_1	-0.00806	0.229	2_2	-0.0105	0.188
FPC	14	4088520	BovineHD1400001255	rs134289087	43534	rs134289087	rs134289087	KCNK9_U6	14	4301610	ARS-BFGL-NGS-78318	43545	rs109355809	rs109355809	COL22A1	COL22A1	AA	0.0406	24.2	128.062	251	2_2	0.0151	0.191	1_1	0.00385	0.4	1_2	-0.0106	0.196	2_1	-0.011	0.214
FPC	14	1423562	BovineHD1400000420	rs41602527	43414	LY6E	LY6E	LY6E	14	2989252	Hapmap24777-BTC-064977	43473	rs109131748	PTK2	PTK2	PTK2	AA	-0.0492	24.2	128.026	252	1_2	0.0237	0.0593	2_1	0.00564	0.486	1_1	-0.00676	0.286	2_2	-0.0131	0.168
FPC	14	3050984	BovineHD1400000846	rs136880486	43476	rs136880486	rs136880486	PTK2_AGO2	14	4554646	BovineHD1400001446	43557	rs135771422	FAM135B	FAM135B	FAM135B	AA	-0.0399	24.2	127.91	253	2_1	0.0125	0.236	1_2	0.00488	0.353	1_1	-0.01	0.19	2_2	-0.0125	0.22
FPC	14	3002788	BovineHD1400000831	rs133724078	43474	PTK2	PTK2	PTK2	14	5178427	BovineHD1400001648	43585	none	none	none	blank	AA	0.0449	24.2	127.851	254	1_1	0.0223	0.0864	2_2	0.00406	0.491	2_1	-0.00925	0.214	1_2	-0.00927	0.209
FPC	14	2625352	BovineHD1400000719	rs137333851	43452	rs137333851	rs137333851	GPR20_SLC45A4	14	3415584	BovineHD1400000995	43490	rs133125060	TRAPPC9	TRAPPC9	TRAPPC9	AA	-0.0512	24.2	127.807	255	2_1	0.0263	0.0553	1_2	0.00501	0.473	2_2	-0.00556	0.336	1_1	-0.0144	0.136
FPC	14	1265916	Hapmap30374-BTC-002159	rs109529219	43407	RHPN1	RHPN1	RHPN1	14	1769621	BovineHD1400000476	43425	rs110708967	ENSBTAG00000026340	LOC101905222	ENSBTAG00000026340	AA	-0.0472	24.1	127.75	256	1_2	0.0263	0.18	2_1	-0.00218	0.492	1_1	-0.0106	0.225	2_2	-0.0124	0.102
FPC	14	243959	BovineHD1400000143	rs109208977	43370	ZNF250	LOC789384	ZNF250	14	494621	BovineHD1400000206	43379	rs137472016	rs137472016	rs137472016	CYHR1_TONSL	AA	0.0542	24.1	127.708	257	1_1	0.0184	0.477	2_2	-0.0069	0.2	1_2	-0.0188	0.0566	2_1	-0.0239	0.266
FPC	14	1472679	Hapmap29758-BTC-003619	rs110626984	43416	rs110626984	rs110626984	LY6E_ENSBTAG00000004596	14	2001936	BovineHD1400000547	43437	rs109524450	TSNARE1	TSNARE1	TSNARE1	AA	-0.0444	24.1	127.633	258	2_1	0.0219	0.105	1_2	0.00321	0.479	2_2	-0.00759	0.26	1_1	-0.0118	0.157
FPC	14	2625352	BovineHD1400000719	rs137333851	43452	rs137333851	rs137333851	GPR20_SLC45A4	14	4088520	BovineHD1400001255	43534	rs134289087	rs134289087	rs134289087	KCNK9_U6	AA	0.0434	24.1	127.376	259	2_2	0.017	0.226	1_1	0.00111	0.432	1_2	-0.0118	0.178	2_1	-0.0135	0.164
FPC	14	243959	BovineHD1400000143	rs109208977	43370	ZNF250	LOC789384	ZNF250	14	468124	Chr14_1653693	43376	rs110984572	rs110984572	rs110984572	PPP1R16A_FOXH1	AA	0.0543	24.1	127.316	260	1_1	0.0185	0.477	2_2	-0.00694	0.2	1_2	-0.0189	0.0565	2_1	-0.0239	0.266
FPC	14	243959	BovineHD1400000143	rs109208977	43370	ZNF250	LOC789384	ZNF250	14	487527	BovineHD1400000204	43377	rs137727465	CYHR1	CYHR1	CYHR1	AA	-0.0541	24.1	127.018	261	1_2	0.0184	0.477	2_1	-0.00693	0.2	1_1	-0.0188	0.0566	2_2	-0.0238	0.266
FPC	14	1142313	BovineHD1400000341	rs110303254	43403	GSDMD	GSDMD	GSDMD	14	2001936	BovineHD1400000547	43437	rs109524450	TSNARE1	TSNARE1	TSNARE1	AA	0.0454	24	126.221	262	1_1	0.0237	0.159	2_2	1.04e-05	0.446	1_2	-0.00812	0.292	2_1	-0.0135	0.103
FPC	14	1197094	BovineHD4100010534	rs110706284	43405	ZC3H3	ZC3H3	ZC3H3	14	2001936	BovineHD1400000547	43437	rs109524450	TSNARE1	TSNARE1	TSNARE1	AA	0.0453	24	126.173	263	1_1	0.0237	0.159	2_2	1.12e-05	0.446	1_2	-0.00812	0.292	2_1	-0.0135	0.103
FPC	14	1520054	ARS-BFGL-NGS-3122	none	43417	GML	GML	GML	14	1965168	ARS-BFGL-NGS-32047	43435	none	TSNARE1	TSNARE1	TSNARE1	AA	0.0557	24	125.963	264	1_1	0.0291	0.215	2_2	-0.00481	0.553	1_2	-0.0149	0.151	2_1	-0.0166	0.0807
FPC	14	2372575	BovineHD1400000693	rs136475864	43447	rs136475864	rs136475864	ENSBTAG00000048964_ENSBTAG00000046739	14	3687442	BovineHD1400001090	43506	rs135838690	KCNK9	KCNK9	KCNK9	AA	0.0459	24	125.886	265	1_1	0.0191	0.181	2_2	0.00144	0.49	1_2	-0.0124	0.173	2_1	-0.013	0.156
FPC	14	1681783	ARS-BFGL-NGS-22866	rs109476486	43422	rs109476486	rs109476486	LYNX1_LYPD2	14	2001936	BovineHD1400000547	43437	rs109524450	TSNARE1	TSNARE1	TSNARE1	AA	-0.0464	24	125.719	266	2_1	0.0253	0.109	1_2	0.00134	0.532	2_2	-0.00903	0.206	1_1	-0.0107	0.152
FPC	14	3198322	BovineHD1400000895	rs133798542	43482	rs133798542	rs133798542	CHRAC1_TRAPPC9	14	3454715	BovineHD1400001010	43492	rs133533176	TRAPPC9	TRAPPC9	TRAPPC9	AA	-0.0428	24	125.708	267	2_1	0.0185	0.109	1_2	0.00537	0.42	1_1	-0.00718	0.283	2_2	-0.0118	0.188
FPC	14	3198322	BovineHD1400000895	rs133798542	43482	rs133798542	rs133798542	CHRAC1_TRAPPC9	14	3740944	BovineHD1400001101	43511	rs133414561	rs133414561	rs133414561	KCNK9(d)	AA	-0.0546	23.9	125.352	268	2_1	0.0167	0.236	1_2	0.00228	0.434	1_1	-0.0133	0.269	2_2	-0.0223	0.0601
FPC	14	1423562	BovineHD1400000420	rs41602527	43414	LY6E	LY6E	LY6E	14	1785051	BovineHD1400000480	43427	rs136634846	ENSBTAG00000026340	LOC101905222	ENSBTAG00000026340	AA	-0.0538	23.9	125.266	269	1_2	0.0283	0.274	2_1	-0.00756	0.463	2_2	-0.0159	0.192	1_1	-0.0172	0.071
FPC	14	1520054	ARS-BFGL-NGS-3122	none	43417	GML	GML	GML	14	2142001	Hapmap36620-SCAFFOLD50018_7571	43440	rs29024688	rs29024688	rs29024688	ENSBTAG00000049276_ENSBTAG00000048964	AA	0.0496	23.9	125.1	270	1_1	0.0272	0.259	2_2	-0.00683	0.478	2_1	-0.0138	0.155	1_2	-0.0154	0.107
FPC	14	3464904	ARS-BFGL-NGS-54400	rs109827107	43493	TRAPPC9	TRAPPC9	TRAPPC9	14	3917528	BovineHD4100010672	43523	rs137698269	rs137698269	rs137698269	KCNK9_U6	AA	0.0452	23.8	124.359	271	2_2	0.0197	0.102	1_1	0.00464	0.436	1_2	-0.00621	0.325	2_1	-0.0146	0.138
FPC	14	1610074	BovineHD1400000447	rs136891853	43419	ENSBTAG00000050161	rs136891853	ENSBTAG00000050161	14	1785051	BovineHD1400000480	43427	rs136634846	ENSBTAG00000026340	LOC101905222	ENSBTAG00000026340	AA	-0.056	23.8	124.251	272	1_2	0.0292	0.343	2_1	-0.0131	0.45	2_2	-0.0197	0.124	1_1	-0.0202	0.0838
FPC	14	810863	UA-IFASA-6878	rs41629750	43392	rs41629750	PARP10	PARP10	14	1540837	Hapmap25486-BTC-072553	43418	none	GML	GML	GML	AA	-0.0436	23.8	124.17	273	1_2	0.0166	0.265	2_1	0.00449	0.113	2_2	-0.00504	0.48	1_1	-0.0175	0.142
FPC	14	1965168	ARS-BFGL-NGS-32047	none	43435	TSNARE1	TSNARE1	TSNARE1	14	3415584	BovineHD1400000995	43490	rs133125060	TRAPPC9	TRAPPC9	TRAPPC9	AA	0.0555	23.8	124.154	274	1_1	0.0324	0.0393	2_2	0.00413	0.553	1_2	-0.0064	0.256	2_1	-0.0126	0.152
FPC	14	2120416	ARS-BFGL-NGS-67477	rs110576057	43439	rs110576057	rs110576057	ENSBTAG00000049276_ENSBTAG00000048964	14	3469718	BovineHD4100010628	43494	rs133197982	TRAPPC9	TRAPPC9	TRAPPC9	AA	0.0415	23.7	123.587	275	1_1	0.0159	0.108	2_2	0.00683	0.401	2_1	-0.00784	0.293	1_2	-0.0109	0.199
FPC	14	1044777	Hapmap24715-BTC-001973	rs110323635	43400	MAPK15	MAPK15	MAPK15	14	1785051	BovineHD1400000480	43427	rs136634846	ENSBTAG00000026340	LOC101905222	ENSBTAG00000026340	AA	0.0606	23.7	123.117	276	2_2	0.0305	0.36	1_1	-0.0153	0.463	1_2	-0.0195	0.106	2_1	-0.0259	0.0708
FPC	14	3050984	BovineHD1400000846	rs136880486	43476	rs136880486	rs136880486	PTK2_AGO2	14	3568280	BovineHD1400001053	43500	rs133715308	TRAPPC9	TRAPPC9	TRAPPC9	AA	0.0553	23.6	122.493	277	2_2	0.0165	0.364	1_1	-0.00341	0.415	1_2	-0.0197	0.128	2_1	-0.0225	0.0921
FPC	14	3740944	BovineHD1400001101	rs133414561	43511	rs133414561	rs133414561	KCNK9(d)	14	3917528	BovineHD4100010672	43523	rs137698269	rs137698269	rs137698269	KCNK9_U6	AA	-0.0473	23.6	122.334	278	1_2	0.0146	0.314	2_1	0.000982	0.382	2_2	-0.0143	0.112	1_1	-0.0175	0.192
FPC	14	2989252	Hapmap24777-BTC-064977	rs109131748	43473	PTK2	PTK2	PTK2	14	3318159	BovineHD1400000948	43485	rs136270559	TRAPPC9	TRAPPC9	TRAPPC9	AA	0.0601	23.6	122.138	279	2_2	0.0377	0.0416	1_1	0.00184	0.667	2_1	-0.00777	0.186	1_2	-0.0128	0.106
FPC	14	3973592	ARS-BFGL-NGS-17644	rs109567666	43528	rs109567666	rs109567666	KCNK9_U6	14	4088520	BovineHD1400001255	43534	rs134289087	rs134289087	rs134289087	KCNK9_U6	AA	-0.0544	23.6	122.083	280	1_2	0.018	0.197	2_1	0.00157	0.526	2_2	-0.0142	0.208	1_1	-0.0206	0.0696
FPC	14	1681783	ARS-BFGL-NGS-22866	rs109476486	43422	rs109476486	rs109476486	LYNX1_LYPD2	14	1965168	ARS-BFGL-NGS-32047	43435	none	TSNARE1	TSNARE1	TSNARE1	AA	-0.045	23.6	122.018	281	2_1	0.0253	0.141	1_2	-0.000476	0.529	1_1	-0.00992	0.154	2_2	-0.0102	0.175
FPC	14	3002788	BovineHD1400000831	rs133724078	43474	PTK2	PTK2	PTK2	14	4554646	BovineHD1400001446	43557	rs135771422	FAM135B	FAM135B	FAM135B	AA	0.0419	23.6	121.943	282	1_1	0.0181	0.0992	2_2	0.00674	0.375	2_1	-0.00728	0.329	1_2	-0.00979	0.197
FPC	14	1286160	BovineHD4100010542	rs110865329	43408	rs110865329	rs110865329	RHPN1_TOP1MT	14	2142001	Hapmap36620-SCAFFOLD50018_7571	43440	rs29024688	rs29024688	rs29024688	ENSBTAG00000049276_ENSBTAG00000048964	AA	0.0477	23.6	121.903	283	1_1	0.0264	0.214	2_2	-0.00412	0.487	2_1	-0.0113	0.201	1_2	-0.0141	0.0987
FPC	14	1142313	BovineHD1400000341	rs110303254	43403	GSDMD	GSDMD	GSDMD	14	1965168	ARS-BFGL-NGS-32047	43435	none	TSNARE1	TSNARE1	TSNARE1	AA	0.0441	23.6	121.695	284	1_1	0.0243	0.192	2_2	-0.00203	0.444	1_2	-0.00948	0.261	2_1	-0.0124	0.104
FPC	14	2890591	ARS-BFGL-NGS-4054	rs109734901	43466	PTK2	PTK2	PTK2	14	3050984	BovineHD1400000846	43476	rs136880486	rs136880486	rs136880486	PTK2_AGO2	AA	-0.0415	23.6	121.68	285	1_2	0.0157	0.176	2_1	0.00338	0.412	2_2	-0.00814	0.28	1_1	-0.0143	0.131
FPC	14	810863	UA-IFASA-6878	rs41629750	43392	rs41629750	PARP10	PARP10	14	1184910	ARS-BFGL-NGS-26520	43404	rs109617015	ZC3H3	ZC3H3	ZC3H3	AA	0.0451	23.6	121.611	286	1_1	0.0191	0.264	2_2	0.0025	0.0975	2_1	-0.00543	0.495	1_2	-0.018	0.144
FPC	14	1265916	Hapmap30374-BTC-002159	rs109529219	43407	RHPN1	RHPN1	RHPN1	14	1403386	ARS-BFGL-NGS-41248	43413	rs109958270	rs109958270	rs109958270	ENSBTAG00000049400_LY6E	AA	-0.0446	23.5	121.55	287	1_2	0.0238	0.124	2_1	0.000892	0.487	1_1	-0.00727	0.281	2_2	-0.0126	0.107
FPC	14	3917528	BovineHD4100010672	rs137698269	43523	rs137698269	rs137698269	KCNK9_U6	14	4088520	BovineHD1400001255	43534	rs134289087	rs134289087	rs134289087	KCNK9_U6	AA	0.0402	23.5	121.396	288	2_2	0.014	0.21	1_1	0.0041	0.38	2_1	-0.00937	0.216	1_2	-0.0127	0.194
FPC	14	1197094	BovineHD4100010534	rs110706284	43405	ZC3H3	ZC3H3	ZC3H3	14	1965168	ARS-BFGL-NGS-32047	43435	none	TSNARE1	TSNARE1	TSNARE1	AA	0.044	23.5	121.341	289	1_1	0.0242	0.192	2_2	-0.00203	0.444	1_2	-0.00947	0.261	2_1	-0.0124	0.104
FPC	14	1472679	Hapmap29758-BTC-003619	rs110626984	43416	rs110626984	rs110626984	LY6E_ENSBTAG00000004596	14	2120416	ARS-BFGL-NGS-67477	43439	rs110576057	rs110576057	rs110576057	ENSBTAG00000049276_ENSBTAG00000048964	AA	-0.0494	23.5	120.987	290	2_1	0.0276	0.202	1_2	-0.00395	0.53	1_1	-0.0127	0.106	2_2	-0.013	0.163
FPC	14	751534	BovineHD1400000256	rs110929299	43389	GPAA1	GPAA1	GPAA1	14	2805476	BovineHD1400000779	43460	rs137301451	rs137301451	rs137301451	DENND3_ENSBTAG00000051587	AA	-0.041	23.5	120.582	291	1_2	0.015	0.248	2_1	0.00562	0.14	2_2	-0.00386	0.441	1_1	-0.0165	0.17
FPC	14	3415584	BovineHD1400000995	rs133125060	43490	TRAPPC9	TRAPPC9	TRAPPC9	14	3674176	BovineHD1400001085	43505	rs110317372	KCNK9	KCNK9	KCNK9	AA	-0.0535	23.5	120.569	292	1_2	0.0315	0.0482	2_1	0.00316	0.574	2_2	-0.00702	0.234	1_1	-0.0118	0.143
FPC	14	731230	Hapmap52798-ss46526455	rs41256919	43388	MAF1	MAF1	MAF1	14	2805476	BovineHD1400000779	43460	rs137301451	rs137301451	rs137301451	DENND3_ENSBTAG00000051587	AA	-0.0409	23.4	120.348	293	1_2	0.015	0.248	2_1	0.00559	0.14	2_2	-0.00384	0.441	1_1	-0.0165	0.17
FPC	14	731230	Hapmap52798-ss46526455	rs41256919	43388	MAF1	MAF1	MAF1	14	1540837	Hapmap25486-BTC-072553	43418	none	GML	GML	GML	AA	-0.0429	23.4	120.24	294	1_2	0.0162	0.273	2_1	0.0046	0.109	2_2	-0.00521	0.473	1_1	-0.0169	0.146
FPC	14	663029	BovineHD1400000239	rs133299034	43386	MROH1	MROH1	MROH1	14	2805476	BovineHD1400000779	43460	rs137301451	rs137301451	rs137301451	DENND3_ENSBTAG00000051587	AA	-0.0408	23.4	119.975	295	1_2	0.0149	0.244	2_1	0.0054	0.146	2_2	-0.0037	0.446	1_1	-0.0168	0.164
FPC	14	669738	BovineHD1400000241	rs110966735	43387	MROH1	MROH1	MROH1	14	2805476	BovineHD1400000779	43460	rs137301451	rs137301451	rs137301451	DENND3_ENSBTAG00000051587	AA	-0.0407	23.4	119.889	296	1_2	0.0148	0.244	2_1	0.0054	0.146	2_2	-0.00368	0.445	1_1	-0.0168	0.164
FPC	14	3415584	BovineHD1400000995	rs133125060	43490	TRAPPC9	TRAPPC9	TRAPPC9	14	3636702	BovineHD1400001071	43503	rs109678567	KCNK9	KCNK9	KCNK9	AA	-0.0543	23.4	119.863	297	1_2	0.0328	0.0481	2_1	0.00267	0.602	2_2	-0.00771	0.206	1_1	-0.0111	0.143
FPC	14	810863	UA-IFASA-6878	rs41629750	43392	rs41629750	PARP10	PARP10	14	5958587	Hapmap33635-BTC-049051	43620	rs110522477	rs110522477	rs110522477	ENSBTAG00000045100(u)	AA	0.0372	23.4	119.851	298	2_2	0.0107	0.257	1_1	0.00626	0.258	2_1	-0.00736	0.336	1_2	-0.0128	0.149
FPC	14	1520054	ARS-BFGL-NGS-3122	none	43417	GML	GML	GML	14	1769621	BovineHD1400000476	43425	rs110708967	ENSBTAG00000026340	LOC101905222	ENSBTAG00000026340	AA	-0.0469	23.4	119.842	299	1_2	0.0262	0.174	2_1	-0.0022	0.524	1_1	-0.0106	0.193	2_2	-0.0123	0.109
FPC	14	810863	UA-IFASA-6878	rs41629750	43392	rs41629750	PARP10	PARP10	14	2606051	BovineHD1400000716	43450	rs109612098	rs109612098	rs109612098	PTP4A3_GPR20	AA	-0.0454	23.3	119.261	300	1_2	0.0304	0.091	2_2	0.00447	0.334	2_1	0.00341	0.257	1_1	-0.0161	0.318
FPC	14	751534	BovineHD1400000256	rs110929299	43389	GPAA1	GPAA1	GPAA1	14	1540837	Hapmap25486-BTC-072553	43418	none	GML	GML	GML	AA	-0.0428	23.3	119.226	301	1_2	0.0162	0.273	2_1	0.00452	0.109	2_2	-0.00521	0.473	1_1	-0.0169	0.146
FPC	14	1423562	BovineHD1400000420	rs41602527	43414	LY6E	LY6E	LY6E	14	3415584	BovineHD1400000995	43490	rs133125060	TRAPPC9	TRAPPC9	TRAPPC9	AA	0.0505	23.3	118.893	302	1_1	0.0263	0.0496	2_2	0.00457	0.513	1_2	-0.0056	0.296	2_1	-0.014	0.142
FPC	14	2023517	BovineHD1400000557	rs137650898	43438	rs137650898	rs137650898	TSNARE1_ENSBTAG00000049276	14	3002788	BovineHD1400000831	43474	rs133724078	PTK2	PTK2	PTK2	AA	0.054	23.2	118.492	303	1_1	0.0286	0.0387	2_2	0.00706	0.475	1_2	-0.00874	0.229	2_1	-0.00958	0.257
FPC	14	243959	BovineHD1400000143	rs109208977	43370	ZNF250	LOC789384	ZNF250	14	946190	Hapmap30922-BTC-002021	43397	rs110749653	EPPK1	EPPK1	EPPK1	AA	-0.0552	23.2	118.441	304	2_1	0.036	0.229	1_2	-0.00368	0.0538	1_1	-0.0107	0.48	2_2	-0.0122	0.237
FPC	14	3002788	BovineHD1400000831	rs133724078	43474	PTK2	PTK2	PTK2	14	5194274	BovineHD1400001655	43587	rs42309022	rs42309022	rs42309022	blank	AA	0.0441	23.2	118.055	305	1_1	0.0223	0.084	2_2	0.00349	0.515	1_2	-0.00879	0.212	2_1	-0.00952	0.19
FPC	14	3318159	BovineHD1400000948	rs136270559	43485	TRAPPC9	TRAPPC9	TRAPPC9	14	3415584	BovineHD1400000995	43490	rs133125060	TRAPPC9	TRAPPC9	TRAPPC9	AA	-0.0622	23.2	117.839	306	2_1	0.039	0.0405	1_2	0.00161	0.702	1_1	-0.00924	0.151	2_2	-0.0124	0.107
FPC	14	1681783	ARS-BFGL-NGS-22866	rs109476486	43422	rs109476486	rs109476486	LYNX1_LYPD2	14	1823557	BovineHD1400000491	43429	rs110620648	ADGRB1	ADGRB1	ADGRB1	AA	-0.0451	23.2	117.752	307	2_1	0.0257	0.131	1_2	-0.000319	0.546	2_2	-0.00967	0.186	1_1	-0.0101	0.138
FPC	14	2309238	BovineHD1400000654	rs132708571	43444	rs132708571	rs132708571	ENSBTAG00000048964_ENSBTAG00000046739	14	2350879	BovineHD1400000684	43446	rs108943329	rs108943329	rs108943329	ENSBTAG00000048964_ENSBTAG00000046739	AA	0.0549	23.2	117.752	308	1_1	0.0341	0.0352	2_2	0.00417	0.547	1_2	-0.00765	0.198	2_1	-0.00899	0.219
FPC	14	1769621	BovineHD1400000476	rs110708967	43425	ENSBTAG00000026340	LOC101905222	ENSBTAG00000026340	14	2350879	BovineHD1400000684	43446	rs108943329	rs108943329	rs108943329	ENSBTAG00000048964_ENSBTAG00000046739	AA	0.0638	23.2	117.57	309	1_1	0.0501	0.0692	2_2	0.00925	0.097	2_1	0.0032	0.185	1_2	-0.00764	0.649
FPC	14	3318159	BovineHD1400000948	rs136270559	43485	TRAPPC9	TRAPPC9	TRAPPC9	14	3513534	ARS-BFGL-NGS-103321	43496	rs110853426	TRAPPC9	TRAPPC9	TRAPPC9	AA	0.0601	23.2	117.564	310	2_2	0.0379	0.0412	1_1	0.00173	0.677	1_2	-0.00806	0.175	2_1	-0.0124	0.106
FPC	14	810863	UA-IFASA-6878	rs41629750	43392	rs41629750	PARP10	PARP10	14	1657677	BovineHD1400000453	43421	rs109552859	LY6D	LOC100848939,LY6D	LY6D	AA	-0.0422	23.1	117.228	311	1_2	0.018	0.257	2_1	0.00261	0.116	2_2	-0.00514	0.477	1_1	-0.0164	0.151
FPC	14	2120416	ARS-BFGL-NGS-67477	rs110576057	43439	rs110576057	rs110576057	ENSBTAG00000049276_ENSBTAG00000048964	14	3415584	BovineHD1400000995	43490	rs133125060	TRAPPC9	TRAPPC9	TRAPPC9	AA	0.0547	23.1	117.12	312	1_1	0.0312	0.0372	2_2	0.00458	0.538	1_2	-0.00601	0.271	2_1	-0.013	0.154
FPC	14	669738	BovineHD1400000241	rs110966735	43387	MROH1	MROH1	MROH1	14	1184910	ARS-BFGL-NGS-26520	43404	rs109617015	ZC3H3	ZC3H3	ZC3H3	AA	0.0439	23.1	117.115	313	1_1	0.0178	0.268	2_2	0.00302	0.101	2_1	-0.00523	0.491	1_2	-0.0178	0.141
FPC	14	663029	BovineHD1400000239	rs133299034	43386	MROH1	MROH1	MROH1	14	1184910	ARS-BFGL-NGS-26520	43404	rs109617015	ZC3H3	ZC3H3	ZC3H3	AA	0.0439	23.1	117.041	314	1_1	0.0178	0.268	2_2	0.00302	0.101	2_1	-0.00524	0.491	1_2	-0.0178	0.141
FPC	14	3239650	ARS-BFGL-NGS-118081	rs109248069	43483	TRAPPC9	TRAPPC9	TRAPPC9	14	4161659	ARS-BFGL-NGS-42708	43537	rs109392458	rs109392458	COL22A1	COL22A1	AA	0.0376	23.1	116.701	315	1_1	0.0138	0.16	2_2	0.00525	0.372	1_2	-0.00757	0.279	2_1	-0.0109	0.189
FPC	14	1082140	BTA-35941-no-rs	rs41627764	43401	rs41627764	rs41627764	bta-mir-193a-2_ENSBTAG00000052472	14	1785051	BovineHD1400000480	43427	rs136634846	ENSBTAG00000026340	LOC101905222	ENSBTAG00000026340	AA	0.0573	23.1	116.599	316	2_2	0.0298	0.36	1_1	-0.015	0.456	1_2	-0.0199	0.107	2_1	-0.0226	0.0776
FPC	14	1681783	ARS-BFGL-NGS-22866	rs109476486	43422	rs109476486	rs109476486	LYNX1_LYPD2	14	2023517	BovineHD1400000557	43438	rs137650898	rs137650898	rs137650898	TSNARE1_ENSBTAG00000049276	AA	-0.0436	23	116.492	317	2_1	0.0242	0.116	1_2	0.000846	0.531	2_2	-0.00879	0.201	1_1	-0.00973	0.152
FPC	14	2142001	Hapmap36620-SCAFFOLD50018_7571	rs29024688	43440	rs29024688	rs29024688	ENSBTAG00000049276_ENSBTAG00000048964	14	3674176	BovineHD1400001085	43505	rs110317372	KCNK9	KCNK9	KCNK9	AA	-0.0406	23	116.34	318	1_2	0.0183	0.127	2_1	0.00351	0.431	1_1	-0.0071	0.287	2_2	-0.0116	0.155
FPC	14	1520054	ARS-BFGL-NGS-3122	none	43417	GML	GML	GML	14	1681783	ARS-BFGL-NGS-22866	43422	rs109476486	rs109476486	rs109476486	LYNX1_LYPD2	AA	-0.0492	23	116.25	319	1_2	0.028	0.215	2_1	-0.00514	0.53	1_1	-0.0117	0.152	2_2	-0.0147	0.102
FPC	14	2797039	BovineHD4100010569	rs109433158	43459	rs109433158	rs109433158	DENND3_ENSBTAG00000051587	14	4554646	BovineHD1400001446	43557	rs135771422	FAM135B	FAM135B	FAM135B	AA	0.0373	23	116.101	320	1_1	0.012	0.15	2_2	0.00898	0.301	1_2	-0.00715	0.271	2_1	-0.00922	0.278
FPC	14	1823557	BovineHD1400000491	rs110620648	43429	ADGRB1	ADGRB1	ADGRB1	14	2905699	BovineHD4100010585	43467	rs111028115	PTK2	PTK2	PTK2	AA	0.0452	23	116.097	321	1_1	0.0192	0.0648	2_2	0.00746	0.437	2_1	-0.00789	0.295	1_2	-0.0107	0.203
FPC	14	2957715	BovineHD1400000817	rs134312954	43471	PTK2	PTK2	PTK2	14	3002788	BovineHD1400000831	43474	rs133724078	PTK2	PTK2	PTK2	AA	-0.0542	23	116.089	322	2_1	0.0289	0.0418	1_2	0.00824	0.415	1_1	-0.00846	0.255	2_2	-0.00856	0.289
FPC	14	663029	BovineHD1400000239	rs133299034	43386	MROH1	MROH1	MROH1	14	1351419	Hapmap30646-BTC-002054	43411	rs110060785	rs110060785	rs110060785	ENSBTAG00000049125_LY6H	AA	-0.0374	23	115.987	323	1_2	0.0103	0.262	2_1	0.00791	0.183	2_2	-0.00511	0.409	1_1	-0.0141	0.146
FPC	14	1286160	BovineHD4100010542	rs110865329	43408	rs110865329	rs110865329	RHPN1_TOP1MT	14	3513534	ARS-BFGL-NGS-103321	43496	rs110853426	TRAPPC9	TRAPPC9	TRAPPC9	AA	-0.0484	23	115.821	324	1_2	0.0254	0.0526	2_1	0.00449	0.523	1_1	-0.00668	0.26	2_2	-0.0119	0.164
FPC	14	669738	BovineHD1400000241	rs110966735	43387	MROH1	MROH1	MROH1	14	1896438	BovineHD1400024350	43432	rs110606072	rs110606072	rs110606072	ADGRB1_TSNARE1	AA	0.0408	23	115.735	325	1_1	0.0125	0.272	2_2	0.00723	0.143	2_1	-0.00494	0.447	1_2	-0.0161	0.139
FPC	14	1472679	Hapmap29758-BTC-003619	rs110626984	43416	rs110626984	rs110626984	LY6E_ENSBTAG00000004596	14	1799618	Hapmap24717-BTC-002824	43428	rs108992746	ADGRB1	ADGRB1	ADGRB1	AA	0.0479	23	115.672	326	2_2	0.027	0.218	1_1	-0.00479	0.517	1_2	-0.0118	0.118	2_1	-0.0138	0.146
FPC	14	1854457	ARS-BFGL-NGS-59769	rs109545018	43430	ADGRB1	ADGRB1	ADGRB1	14	3464904	ARS-BFGL-NGS-54400	43493	rs109827107	TRAPPC9	TRAPPC9	TRAPPC9	AA	-0.0446	23	115.622	327	1_2	0.0177	0.0704	2_1	0.00698	0.423	1_1	-0.00486	0.337	2_2	-0.0151	0.17
FPC	14	3539314	BovineHD4100010636	rs109612576	43498	TRAPPC9	TRAPPC9	TRAPPC9	14	4088520	BovineHD1400001255	43534	rs134289087	rs134289087	rs134289087	KCNK9_U6	AA	0.0471	23	115.604	328	2_2	0.0178	0.188	1_1	0.00141	0.5	1_2	-0.0113	0.217	2_1	-0.0167	0.0955
FPC	14	669738	BovineHD1400000241	rs110966735	43387	MROH1	MROH1	MROH1	14	1351419	Hapmap30646-BTC-002054	43411	rs110060785	rs110060785	rs110060785	ENSBTAG00000049125_LY6H	AA	-0.0373	22.9	115.524	329	1_2	0.0103	0.262	2_1	0.00785	0.183	2_2	-0.00508	0.409	1_1	-0.0141	0.146
FPC	14	490055	ARS-BFGL-NGS-34135	rs109968515	43378	CYHR1	CYHR1	CYHR1	14	999900	UA-IFASA-8997	43399	rs41602530	SCRIB	SCRIB	SCRIB	AA	-0.0456	22.9	115.48	330	1_2	0.0194	0.277	2_1	0.00297	0.0823	2_2	-0.00586	0.48	1_1	-0.0174	0.161
FPC	14	663029	BovineHD1400000239	rs133299034	43386	MROH1	MROH1	MROH1	14	1896438	BovineHD1400024350	43432	rs110606072	rs110606072	rs110606072	ADGRB1_TSNARE1	AA	0.0407	22.9	115.451	331	1_1	0.0125	0.272	2_2	0.00721	0.143	2_1	-0.00493	0.447	1_2	-0.0161	0.139
FPC	14	1785051	BovineHD1400000480	rs136634846	43427	ENSBTAG00000026340	LOC101905222	ENSBTAG00000026340	14	2023517	BovineHD1400000557	43438	rs137650898	rs137650898	rs137650898	TSNARE1_ENSBTAG00000049276	AA	-0.0482	22.9	115.444	332	2_1	0.0264	0.197	1_2	-0.003	0.463	2_2	-0.0103	0.269	1_1	-0.0146	0.0707
FPC	14	1472679	Hapmap29758-BTC-003619	rs110626984	43416	rs110626984	rs110626984	LY6E_ENSBTAG00000004596	14	1520054	ARS-BFGL-NGS-3122	43417	none	GML	GML	GML	AA	-0.0446	22.9	115.066	333	2_1	0.026	0.222	1_2	-0.00483	0.49	1_1	-0.0113	0.146	2_2	-0.0122	0.143
FPC	14	3917528	BovineHD4100010672	rs137698269	43523	rs137698269	rs137698269	KCNK9_U6	14	4653770	BovineHD1400001500	43563	rs109977517	rs109977517	rs109977517	FAM135B(d)	AA	-0.0385	22.8	114.106	334	2_1	0.0116	0.237	1_2	0.005	0.349	1_1	-0.01	0.225	2_2	-0.0119	0.189
FPC	14	1769621	BovineHD1400000476	rs110708967	43425	ENSBTAG00000026340	LOC101905222	ENSBTAG00000026340	14	2989252	Hapmap24777-BTC-064977	43473	rs109131748	PTK2	PTK2	PTK2	AA	0.0492	22.8	114.006	335	2_2	0.027	0.0483	1_1	0.0043	0.538	2_1	-0.00745	0.234	1_2	-0.0104	0.179
FPC	14	3917528	BovineHD4100010672	rs137698269	43523	rs137698269	rs137698269	KCNK9_U6	14	5232729	BovineHD1400001666	43589	rs42309019	rs42309019	rs42309019	blank	AA	0.0382	22.8	113.866	336	2_2	0.0107	0.244	1_1	0.0061	0.316	1_2	-0.00872	0.258	2_1	-0.0126	0.182
FPC	14	2989252	Hapmap24777-BTC-064977	rs109131748	43473	PTK2	PTK2	PTK2	14	3636702	BovineHD1400001071	43503	rs109678567	KCNK9	KCNK9	KCNK9	AA	0.0488	22.8	113.851	337	2_2	0.0278	0.0679	1_1	0.00226	0.587	1_2	-0.00862	0.186	2_1	-0.0101	0.159
FPC	14	2120416	ARS-BFGL-NGS-67477	rs110576057	43439	rs110576057	rs110576057	ENSBTAG00000049276_ENSBTAG00000048964	14	3513534	ARS-BFGL-NGS-103321	43496	rs110853426	TRAPPC9	TRAPPC9	TRAPPC9	AA	-0.0482	22.7	113.233	338	1_2	0.0257	0.0547	2_1	0.0041	0.531	1_1	-0.00682	0.253	2_2	-0.0115	0.162
FPC	14	2957715	BovineHD1400000817	rs134312954	43471	PTK2	PTK2	PTK2	14	3539314	BovineHD4100010636	43498	rs109612576	TRAPPC9	TRAPPC9	TRAPPC9	AA	0.0524	22.7	113.221	339	2_2	0.0178	0.186	1_1	0.0011	0.573	2_1	-0.0152	0.144	1_2	-0.0183	0.0961
FPC	14	1403386	ARS-BFGL-NGS-41248	rs109958270	43413	rs109958270	rs109958270	ENSBTAG00000049400_LY6E	14	1520054	ARS-BFGL-NGS-3122	43417	none	GML	GML	GML	AA	-0.0562	22.7	112.86	340	2_1	0.0293	0.173	1_2	-0.00284	0.575	1_1	-0.0124	0.194	2_2	-0.0173	0.0583
FPC	14	1472679	Hapmap29758-BTC-003619	rs110626984	43416	rs110626984	rs110626984	LY6E_ENSBTAG00000004596	14	1769621	BovineHD1400000476	43425	rs110708967	ENSBTAG00000026340	LOC101905222	ENSBTAG00000026340	AA	0.0456	22.6	112.383	341	2_2	0.0261	0.173	1_1	-0.00238	0.526	2_1	-0.0106	0.192	1_2	-0.0113	0.11
FPC	14	3740944	BovineHD1400001101	rs133414561	43511	rs133414561	rs133414561	KCNK9(d)	14	4554646	BovineHD1400001446	43557	rs135771422	FAM135B	FAM135B	FAM135B	AA	0.038	22.6	112.327	342	1_1	0.0117	0.268	2_2	0.00407	0.335	2_1	-0.0101	0.159	1_2	-0.0122	0.238
FPC	14	1423562	BovineHD1400000420	rs41602527	43414	LY6E	LY6E	LY6E	14	3708391	Hapmap22783-BTC-068255	43507	rs110371103	KCNK9	KCNK9	KCNK9	AA	-0.0387	22.6	112.226	343	1_2	0.0179	0.126	2_1	0.00331	0.447	2_2	-0.00871	0.208	1_1	-0.00875	0.219
FPC	14	2966732	Hapmap33328-BTC-064942	rs109942347	43472	PTK2	PTK2	PTK2	14	4088520	BovineHD1400001255	43534	rs134289087	rs134289087	rs134289087	KCNK9_U6	AA	0.0468	22.6	112.044	344	2_2	0.0174	0.194	1_1	0.00142	0.499	1_2	-0.012	0.211	2_1	-0.016	0.0965
FPC	14	1403386	ARS-BFGL-NGS-41248	rs109958270	43413	rs109958270	rs109958270	ENSBTAG00000049400_LY6E	14	1681783	ARS-BFGL-NGS-22866	43422	rs109476486	rs109476486	rs109476486	LYNX1_LYPD2	AA	0.0475	22.6	112.028	345	2_2	0.0273	0.125	1_1	-0.000655	0.577	1_2	-0.00969	0.192	2_1	-0.0112	0.106
FPC	14	3841348	ARS-BFGL-NGS-113309	rs109115576	43516	rs109115576	rs109115576	KCNK9_U6	14	4021974	BovineHD4100010674	43531	rs110281272	rs110281272	rs110281272	KCNK9_U6	AA	0.0498	22.6	112.019	346	1_1	0.0175	0.219	2_2	0.00127	0.396	2_1	-0.0095	0.329	1_2	-0.0216	0.0561
FPC	14	3040885	Hapmap24986-BTC-065021	rs110251237	43475	rs110251237	rs110251237	PTK2_AGO2	14	3198322	BovineHD1400000895	43482	rs133798542	rs133798542	rs133798542	CHRAC1_TRAPPC9	AA	0.0594	22.6	111.733	347	2_2	0.0176	0.259	1_1	0.0017	0.388	2_1	-0.0133	0.315	1_2	-0.0268	0.0379
FPC	14	4855893	BovineHD1400001541	rs110629304	43568	rs110629304	rs110629304	FAM135B(d)	14	5014628	Hapmap31968-BTC-056754	43577	rs42305146	rs42305146	rs42305146	FAM135B(d)	AA	0.0457	22.6	111.618	348	2_2	0.0122	0.291	1_1	0.00184	0.437	2_1	-0.0154	0.115	1_2	-0.0164	0.157
FPC	14	2350879	BovineHD1400000684	rs108943329	43446	rs108943329	rs108943329	ENSBTAG00000048964_ENSBTAG00000046739	14	3568280	BovineHD1400001053	43500	rs133715308	TRAPPC9	TRAPPC9	TRAPPC9	AA	-0.0454	22.6	111.607	349	1_2	0.0168	0.173	2_1	0.00216	0.427	2_2	-0.00718	0.319	1_1	-0.0192	0.0809
FPC	14	2142001	Hapmap36620-SCAFFOLD50018_7571	rs29024688	43440	rs29024688	rs29024688	ENSBTAG00000049276_ENSBTAG00000048964	14	3636702	BovineHD1400001071	43503	rs109678567	KCNK9	KCNK9	KCNK9	AA	-0.0411	22.5	111.348	350	1_2	0.0195	0.117	2_1	0.00294	0.45	1_1	-0.00655	0.296	2_2	-0.0121	0.137
FPC	14	3464904	ARS-BFGL-NGS-54400	rs109827107	43493	TRAPPC9	TRAPPC9	TRAPPC9	14	3674176	BovineHD1400001085	43505	rs110317372	KCNK9	KCNK9	KCNK9	AA	0.0496	22.5	111.291	351	2_2	0.0283	0.0484	1_1	0.00418	0.526	1_2	-0.00705	0.234	2_1	-0.01	0.191
FPC	5	93441439	Hapmap32415-BTA-74556	rs41602750	17706	rs41602750	rs41602750	LMO3_MGST1	5	94380271	BovineHD0500026924	17753	rs136373712	PTPRO	PTPRO	PTPRO	AA	-0.0401	22.5	111.272	352	2_1	0.014	0.184	1_2	0.0124	0.158	1_1	-0.0056	0.335	2_2	-0.00818	0.323
FPC	5	93441439	Hapmap32415-BTA-74556	rs41602750	17706	rs41602750	rs41602750	LMO3_MGST1	5	94380271	BovineHD0500026924	17753	rs136373712	PTPRO	PTPRO	PTPRO	AA	-0.0401	22.5	111.272	352	2_1	0.014	0.184	1_2	0.0124	0.158	1_1	-0.0056	0.335	2_2	-0.00818	0.323
FPC	14	3239650	ARS-BFGL-NGS-118081	rs109248069	43483	TRAPPC9	TRAPPC9	TRAPPC9	14	3740944	BovineHD1400001101	43511	rs133414561	rs133414561	rs133414561	KCNK9(d)	AA	0.0547	22.5	111.018	353	1_1	0.0163	0.366	2_2	-0.0038	0.421	2_1	-0.0189	0.141	1_2	-0.0234	0.0727
FPC	5	92854700	BovineHD0500026487	rs135796563	17683	rs135796563	rs135796563	LMO3(u)	5	93490294	ARS-BFGL-NGS-95906	17708	rs110449610	rs110449610	rs110449610	LMO3_MGST1	AA	0.0466	22.5	110.886	354	1_1	0.0156	0.153	2_2	0.0113	0.123	2_1	-0.000585	0.544	1_2	-0.0192	0.18
FPC	5	92854700	BovineHD0500026487	rs135796563	17683	rs135796563	rs135796563	LMO3(u)	5	93490294	ARS-BFGL-NGS-95906	17708	rs110449610	rs110449610	rs110449610	LMO3_MGST1	AA	0.0466	22.5	110.886	354	1_1	0.0156	0.153	2_2	0.0113	0.123	2_1	-0.000585	0.544	1_2	-0.0192	0.18
FPC	14	3513534	ARS-BFGL-NGS-103321	rs110853426	43496	TRAPPC9	TRAPPC9	TRAPPC9	14	3674176	BovineHD1400001085	43505	rs110317372	KCNK9	KCNK9	KCNK9	AA	0.0478	22.5	110.848	355	2_2	0.0267	0.0697	1_1	0.00241	0.572	1_2	-0.00764	0.213	2_1	-0.0111	0.146
FPC	14	2966732	Hapmap33328-BTC-064942	rs109942347	43472	PTK2	PTK2	PTK2	14	3369874	BovineHD4100010617	43488	rs109917734	TRAPPC9	TRAPPC9	TRAPPC9	AA	-0.0415	22.5	110.75	356	2_1	0.0152	0.195	1_2	0.0028	0.377	1_1	-0.00751	0.334	2_2	-0.016	0.0948
FPC	14	973229	BovineHD1400000305	rs137757978	43398	PUF60	rs137757978	PUF60	14	1351419	Hapmap30646-BTC-002054	43411	rs110060785	rs110060785	rs110060785	ENSBTAG00000049125_LY6H	AA	-0.04	22.4	110.558	357	2_1	0.0233	0.121	1_2	0.000539	0.498	1_1	-0.00773	0.207	2_2	-0.00846	0.174
FPC	14	2001936	BovineHD1400000547	rs109524450	43437	TSNARE1	TSNARE1	TSNARE1	14	3415584	BovineHD1400000995	43490	rs133125060	TRAPPC9	TRAPPC9	TRAPPC9	AA	0.0539	22.4	110.418	358	1_1	0.0329	0.0386	2_2	0.00327	0.585	1_2	-0.00683	0.223	2_1	-0.0109	0.153
FPC	14	751534	BovineHD1400000256	rs110929299	43389	GPAA1	GPAA1	GPAA1	14	1896438	BovineHD1400024350	43432	rs110606072	rs110606072	rs110606072	ADGRB1_TSNARE1	AA	0.0399	22.4	110.367	359	1_1	0.0124	0.277	2_2	0.00704	0.139	2_1	-0.00503	0.441	1_2	-0.0154	0.143
FPC	14	731230	Hapmap52798-ss46526455	rs41256919	43388	MAF1	MAF1	MAF1	14	1896438	BovineHD1400024350	43432	rs110606072	rs110606072	rs110606072	ADGRB1_TSNARE1	AA	0.0399	22.4	110.315	360	1_1	0.0124	0.277	2_2	0.00703	0.138	2_1	-0.00503	0.441	1_2	-0.0154	0.143
FPC	14	4653770	BovineHD1400001500	rs109977517	43563	rs109977517	rs109977517	FAM135B(d)	14	5428286	Hapmap23915-BTC-050343	43598	rs109272756	rs109272756	rs109272756	blank	AA	-0.0426	22.4	110.244	361	1_2	0.0102	0.311	2_1	0.00331	0.384	2_2	-0.0127	0.154	1_1	-0.0164	0.151
FPC	14	2023517	BovineHD1400000557	rs137650898	43438	rs137650898	rs137650898	TSNARE1_ENSBTAG00000049276	14	2989252	Hapmap24777-BTC-064977	43473	rs109131748	PTK2	PTK2	PTK2	AA	-0.0484	22.4	110.242	362	1_2	0.0273	0.0494	2_1	0.00371	0.554	1_1	-0.00764	0.218	2_2	-0.00973	0.178
FPC	14	1799618	Hapmap24717-BTC-002824	rs108992746	43428	ADGRB1	ADGRB1	ADGRB1	14	3513534	ARS-BFGL-NGS-103321	43496	rs110853426	TRAPPC9	TRAPPC9	TRAPPC9	AA	0.0458	22.4	110.117	363	2_2	0.0231	0.0609	1_1	0.00437	0.508	2_1	-0.00626	0.276	1_2	-0.0122	0.156
FPC	14	1681783	ARS-BFGL-NGS-22866	rs109476486	43422	rs109476486	rs109476486	LYNX1_LYPD2	14	1785051	BovineHD1400000480	43427	rs136634846	ENSBTAG00000026340	LOC101905222	ENSBTAG00000026340	AA	0.0544	22.4	109.799	364	2_2	0.0292	0.262	1_1	-0.00805	0.479	1_2	-0.0134	0.204	2_1	-0.0198	0.0546
FPC	14	511247	ARS-BFGL-NGS-94706	rs17870736	43380	VPS28	VPS28	VPS28	14	1423562	BovineHD1400000420	43414	rs41602527	LY6E	LY6E	LY6E	AA	-0.0386	22.4	109.662	365	1_2	0.0213	0.222	2_1	-0.000497	0.149	2_2	-0.00483	0.432	1_1	-0.0131	0.197
FPC	14	2023517	BovineHD1400000557	rs137650898	43438	rs137650898	rs137650898	TSNARE1_ENSBTAG00000049276	14	2905699	BovineHD4100010585	43467	rs111028115	PTK2	PTK2	PTK2	AA	0.0436	22.3	109.578	366	1_1	0.0186	0.0675	2_2	0.00695	0.44	2_1	-0.0076	0.292	1_2	-0.0105	0.2
FPC	14	3002788	BovineHD1400000831	rs133724078	43474	PTK2	PTK2	PTK2	14	5457740	Hapmap33459-BTC-069647	43599	rs42959922	rs42959922	rs42959922	blank	AA	0.0417	22.3	109.558	367	1_1	0.0207	0.0879	2_2	0.00354	0.5	1_2	-0.00869	0.208	2_1	-0.00875	0.204
FPC	14	3050984	BovineHD1400000846	rs136880486	43476	rs136880486	rs136880486	PTK2_AGO2	14	3917528	BovineHD4100010672	43523	rs137698269	rs137698269	rs137698269	KCNK9_U6	AA	0.0449	22.3	109.364	368	2_2	0.014	0.296	1_1	0.000781	0.414	1_2	-0.0122	0.13	2_1	-0.0179	0.16
FPC	14	3198322	BovineHD1400000895	rs133798542	43482	rs133798542	rs133798542	CHRAC1_TRAPPC9	14	4281383	BovineHD1400001327	43543	rs110118247	rs110118247	COL22A1	COL22A1	AA	0.0485	22.3	109.309	369	2_2	0.0147	0.232	1_1	0.00269	0.4	1_2	-0.0103	0.303	2_1	-0.0208	0.0651
FPC	14	3464904	ARS-BFGL-NGS-54400	rs109827107	43493	TRAPPC9	TRAPPC9	TRAPPC9	14	3636702	BovineHD1400001071	43503	rs109678567	KCNK9	KCNK9	KCNK9	AA	0.0495	22.3	109.263	370	2_2	0.0291	0.0484	1_1	0.0035	0.554	1_2	-0.00773	0.206	2_1	-0.00919	0.191
FPC	14	669738	BovineHD1400000241	rs110966735	43387	MROH1	MROH1	MROH1	14	775260	BovineHD1400000262	43391	rs135549651	ENSBTAG00000015040	SMPD5	ENSBTAG00000015040	AA	-0.113	22.3	109.208	371	2_1	0.0246	0.582	1_2	-0.0273	0.252	1_1	-0.043	0.156	2_2	-0.0721	0.0103
FPC	14	1799618	Hapmap24717-BTC-002824	rs108992746	43428	ADGRB1	ADGRB1	ADGRB1	14	3415584	BovineHD1400000995	43490	rs133125060	TRAPPC9	TRAPPC9	TRAPPC9	AA	-0.0488	22.3	108.991	372	2_1	0.0257	0.0485	1_2	0.0043	0.52	2_2	-0.00551	0.288	1_1	-0.0133	0.143
FPC	14	891340	BovineHD1400000288	rs521777974	43396	PLEC	PLEC	PLEC	14	973229	BovineHD1400000305	43398	rs137757978	PUF60	rs137757978	PUF60	AA	0.0397	22.3	108.848	373	2_2	0.023	0.119	1_1	0.000666	0.497	2_1	-0.00771	0.208	1_2	-0.00831	0.176
FPC	14	3318159	BovineHD1400000948	rs136270559	43485	TRAPPC9	TRAPPC9	TRAPPC9	14	4586387	ARS-BFGL-BAC-24839	43560	rs109957444	FAM135B	FAM135B	FAM135B	AA	-0.0518	22.3	108.839	374	2_1	0.0292	0.0456	1_2	0.00304	0.538	1_1	-0.0046	0.315	2_2	-0.0149	0.102
FPC	14	1681783	ARS-BFGL-NGS-22866	rs109476486	43422	rs109476486	rs109476486	LYNX1_LYPD2	14	2120416	ARS-BFGL-NGS-67477	43439	rs110576057	rs110576057	rs110576057	ENSBTAG00000049276_ENSBTAG00000048964	AA	-0.0433	22.3	108.752	375	2_1	0.0252	0.156	1_2	-0.00163	0.532	1_1	-0.00929	0.151	2_2	-0.0105	0.16
FPC	14	2695406	ARS-BFGL-BAC-17627	rs110950493	43454	SLC45A4	SLC45A4	SLC45A4	14	2797039	BovineHD4100010569	43459	rs109433158	rs109433158	rs109433158	DENND3_ENSBTAG00000051587	AA	-0.0498	22.3	108.697	376	2_1	0.0254	0.0499	1_2	0.00693	0.392	1_1	-0.00392	0.371	2_2	-0.0135	0.187
FPC	14	2890591	ARS-BFGL-NGS-4054	rs109734901	43466	PTK2	PTK2	PTK2	14	4088520	BovineHD1400001255	43534	rs134289087	rs134289087	rs134289087	KCNK9_U6	AA	-0.0461	22.3	108.69	377	1_2	0.0171	0.209	2_1	0.000893	0.496	2_2	-0.0124	0.196	1_1	-0.0157	0.0993
FPC	14	2905699	BovineHD4100010585	rs111028115	43467	PTK2	PTK2	PTK2	14	5194274	BovineHD1400001655	43587	rs42309022	rs42309022	rs42309022	blank	AA	0.0402	22.2	108.648	378	1_1	0.0185	0.108	2_2	0.00355	0.474	1_2	-0.00779	0.252	2_1	-0.0104	0.166
FPC	14	2905699	BovineHD4100010585	rs111028115	43467	PTK2	PTK2	PTK2	14	2966732	Hapmap33328-BTC-064942	43472	rs109942347	PTK2	PTK2	PTK2	AA	-0.0481	22.2	108.59	379	1_2	0.0228	0.0519	2_1	0.00823	0.401	1_1	-0.0057	0.308	2_2	-0.0114	0.239
FPC	14	3239650	ARS-BFGL-NGS-118081	rs109248069	43483	TRAPPC9	TRAPPC9	TRAPPC9	14	3318159	BovineHD1400000948	43485	rs136270559	TRAPPC9	TRAPPC9	TRAPPC9	AA	-0.0535	22.2	108.588	380	1_2	0.0289	0.041	2_1	0.00458	0.455	1_1	-0.00389	0.398	2_2	-0.0162	0.106
FPC	14	2966732	Hapmap33328-BTC-064942	rs109942347	43472	PTK2	PTK2	PTK2	14	3050984	BovineHD1400000846	43476	rs136880486	rs136880486	rs136880486	PTK2_AGO2	AA	0.0406	22.2	107.936	381	2_2	0.0155	0.175	1_1	0.00274	0.429	1_2	-0.00797	0.281	2_1	-0.0144	0.114
FPC	14	751534	BovineHD1400000256	rs110929299	43389	GPAA1	GPAA1	GPAA1	14	6888268	ARS-BFGL-BAC-8730	43677	none	none	none	KHDRBS3_ENSBTAG00000052897	AA	0.0345	22.2	107.793	382	1_1	0.0085	0.223	2_2	0.00813	0.288	2_1	-0.00759	0.294	1_2	-0.0103	0.196
FPC	14	3239650	ARS-BFGL-NGS-118081	rs109248069	43483	TRAPPC9	TRAPPC9	TRAPPC9	14	3636702	BovineHD1400001071	43503	rs109678567	KCNK9	KCNK9	KCNK9	AA	-0.043	22.1	107.631	383	1_2	0.0172	0.0794	2_1	0.00764	0.388	1_1	-0.00626	0.358	2_2	-0.0119	0.175
FPC	14	731230	Hapmap52798-ss46526455	rs41256919	43388	MAF1	MAF1	MAF1	14	6888268	ARS-BFGL-BAC-8730	43677	none	none	none	KHDRBS3_ENSBTAG00000052897	AA	0.0344	22.1	107.59	384	1_1	0.00847	0.222	2_2	0.00811	0.288	2_1	-0.00758	0.293	1_2	-0.0102	0.196
FPC	14	2890591	ARS-BFGL-NGS-4054	rs109734901	43466	PTK2	PTK2	PTK2	14	3369874	BovineHD4100010617	43488	rs109917734	TRAPPC9	TRAPPC9	TRAPPC9	AA	0.0409	22.1	107.585	385	1_1	0.0151	0.212	2_2	0.00217	0.376	2_1	-0.00804	0.316	1_2	-0.0155	0.0953
FPC	14	490055	ARS-BFGL-NGS-34135	rs109968515	43378	CYHR1	CYHR1	CYHR1	14	1799618	Hapmap24717-BTC-002824	43428	rs108992746	ADGRB1	ADGRB1	ADGRB1	AA	0.0389	22.1	107.292	386	1_1	0.0209	0.235	2_2	-0.000143	0.132	2_1	-0.0053	0.429	1_2	-0.0129	0.204
FPC	14	2957715	BovineHD1400000817	rs134312954	43471	PTK2	PTK2	PTK2	14	4093240	ARS-BFGL-NGS-56339	43535	rs109610449	rs109610449	rs109610449	KCNK9_U6	AA	-0.0456	22.1	107.29	387	2_1	0.0171	0.248	1_2	-7.44e-07	0.421	1_1	-0.0114	0.249	2_2	-0.0171	0.0824
FPC	14	663029	BovineHD1400000239	rs133299034	43386	MROH1	MROH1	MROH1	14	775260	BovineHD1400000262	43391	rs135549651	ENSBTAG00000015040	SMPD5	ENSBTAG00000015040	AA	-0.112	22.1	107.192	388	2_1	0.0247	0.582	1_2	-0.0274	0.252	1_1	-0.0431	0.156	2_2	-0.0715	0.0103
FPC	14	243959	BovineHD1400000143	rs109208977	43370	ZNF250	LOC789384	ZNF250	14	3336128	ARS-BFGL-NGS-100480	43486	rs110017379	TRAPPC9	TRAPPC9	TRAPPC9	AA	-0.0361	22.1	107.102	389	2_1	0.0216	0.183	1_2	0.000911	0.212	2_2	-0.00629	0.284	1_1	-0.0073	0.321
FPC	14	3464904	ARS-BFGL-NGS-54400	rs109827107	43493	TRAPPC9	TRAPPC9	TRAPPC9	14	5178427	BovineHD1400001648	43585	none	none	none	blank	AA	-0.0438	22.1	107.054	390	2_1	0.0211	0.0913	1_2	0.00275	0.551	1_1	-0.0079	0.209	2_2	-0.0121	0.148
FPC	14	669738	BovineHD1400000241	rs110966735	43387	MROH1	MROH1	MROH1	14	5958587	Hapmap33635-BTC-049051	43620	rs110522477	rs110522477	rs110522477	ENSBTAG00000045100(u)	AA	0.0352	22.1	106.959	391	2_2	0.0104	0.257	1_1	0.00567	0.26	2_1	-0.00713	0.335	1_2	-0.012	0.148
FPC	14	2878889	BovineHD1400000796	rs110370071	43465	PTK2	PTK2	PTK2	14	3002788	BovineHD1400000831	43474	rs133724078	PTK2	PTK2	PTK2	AA	-0.0517	22.1	106.79	392	2_1	0.0285	0.0413	1_2	0.00691	0.441	1_1	-0.00767	0.255	2_2	-0.00863	0.263
FPC	14	1769621	BovineHD1400000476	rs110708967	43425	ENSBTAG00000026340	LOC101905222	ENSBTAG00000026340	14	3415584	BovineHD1400000995	43490	rs133125060	TRAPPC9	TRAPPC9	TRAPPC9	AA	-0.051	22	106.609	393	2_1	0.03	0.0399	1_2	0.00354	0.566	2_2	-0.00619	0.242	1_1	-0.0112	0.151
FPC	14	1423562	BovineHD1400000420	rs41602527	43414	LY6E	LY6E	LY6E	14	3513534	ARS-BFGL-NGS-103321	43496	rs110853426	TRAPPC9	TRAPPC9	TRAPPC9	AA	-0.0442	22	106.556	394	1_2	0.0222	0.0679	2_1	0.0039	0.506	1_1	-0.00609	0.277	2_2	-0.012	0.149
FPC	14	669738	BovineHD1400000241	rs110966735	43387	MROH1	MROH1	MROH1	14	6888268	ARS-BFGL-BAC-8730	43677	none	none	none	KHDRBS3_ENSBTAG00000052897	AA	0.0344	22	106.499	395	1_1	0.00844	0.218	2_2	0.00805	0.294	2_1	-0.00751	0.298	1_2	-0.0104	0.19
FPC	14	663029	BovineHD1400000239	rs133299034	43386	MROH1	MROH1	MROH1	14	6888268	ARS-BFGL-BAC-8730	43677	none	none	none	KHDRBS3_ENSBTAG00000052897	AA	0.0344	22	106.413	396	1_1	0.00845	0.218	2_2	0.00807	0.294	2_1	-0.00752	0.298	1_2	-0.0104	0.19
FPC	14	2890591	ARS-BFGL-NGS-4054	rs109734901	43466	PTK2	PTK2	PTK2	14	3539314	BovineHD4100010636	43498	rs109612576	TRAPPC9	TRAPPC9	TRAPPC9	AA	-0.0516	22	106.393	397	1_2	0.0166	0.186	2_1	0.00105	0.593	1_1	-0.0155	0.123	2_2	-0.0185	0.0979
FPC	14	2878889	BovineHD1400000796	rs110370071	43465	PTK2	PTK2	PTK2	14	3778536	ARS-BFGL-NGS-110993	43514	rs110891564	rs110891564	rs110891564	KCNK9_U6	AA	-0.0402	22	106.367	398	2_1	0.0147	0.193	1_2	0.00265	0.396	1_1	-0.00717	0.3	2_2	-0.0157	0.111
FPC	14	3568280	BovineHD1400001053	rs133715308	43500	TRAPPC9	TRAPPC9	TRAPPC9	14	3778536	ARS-BFGL-NGS-110993	43514	rs110891564	rs110891564	rs110891564	KCNK9_U6	AA	-0.0469	22	106.192	399	2_1	0.0151	0.366	1_2	-0.00288	0.38	1_1	-0.016	0.128	2_2	-0.0188	0.127
FPC	14	1403386	ARS-BFGL-NGS-41248	rs109958270	43413	rs109958270	rs109958270	ENSBTAG00000049400_LY6E	14	3415584	BovineHD1400000995	43490	rs133125060	TRAPPC9	TRAPPC9	TRAPPC9	AA	-0.0513	22	106.127	400	2_1	0.0318	0.0456	1_2	0.00221	0.623	2_2	-0.00765	0.185	1_1	-0.00965	0.146
FPC	14	3050984	BovineHD1400000846	rs136880486	43476	rs136880486	rs136880486	PTK2_AGO2	14	5428286	Hapmap23915-BTC-050343	43598	rs109272756	rs109272756	rs109272756	blank	AA	0.0351	22	106.106	401	2_2	0.0106	0.238	1_1	0.0054	0.317	1_2	-0.00835	0.227	2_1	-0.0107	0.219
FPC	14	3002788	BovineHD1400000831	rs133724078	43474	PTK2	PTK2	PTK2	14	4161659	ARS-BFGL-NGS-42708	43537	rs109392458	rs109392458	COL22A1	COL22A1	AA	0.0405	22	106.082	402	1_1	0.0178	0.143	2_2	0.00209	0.498	2_1	-0.00811	0.206	1_2	-0.0125	0.153
FPC	14	3050984	BovineHD1400000846	rs136880486	43476	rs136880486	rs136880486	PTK2_AGO2	14	5427029	BovineHD1400001720	43597	rs42216156	rs42216156	rs42216156	blank	AA	0.0362	22	106.059	403	2_2	0.0119	0.202	1_1	0.00526	0.351	2_1	-0.00941	0.254	1_2	-0.00964	0.193
FPC	14	1854457	ARS-BFGL-NGS-59769	rs109545018	43430	ADGRB1	ADGRB1	ADGRB1	14	4586387	ARS-BFGL-BAC-24839	43560	rs109957444	FAM135B	FAM135B	FAM135B	AA	0.0363	22	105.955	404	1_1	0.0161	0.17	2_2	0.00259	0.402	2_1	-0.00851	0.19	1_2	-0.00909	0.237
FPC	14	511247	ARS-BFGL-NGS-94706	rs17870736	43380	VPS28	VPS28	VPS28	14	1286160	BovineHD4100010542	43408	rs110865329	rs110865329	rs110865329	RHPN1_TOP1MT	AA	-0.0397	22	105.86	405	1_2	0.0219	0.23	2_1	-0.00147	0.124	2_2	-0.00468	0.457	1_1	-0.0145	0.188
FPC	14	2606051	BovineHD1400000716	rs109612098	43450	rs109612098	rs109612098	PTP4A3_GPR20	14	4093240	ARS-BFGL-NGS-56339	43535	rs109610449	rs109610449	rs109610449	KCNK9_U6	AA	-0.0451	22	105.851	406	2_1	0.0173	0.321	1_2	-0.00333	0.398	1_1	-0.0137	0.177	2_2	-0.0175	0.104
FPC	14	2350879	BovineHD1400000684	rs108943329	43446	rs108943329	rs108943329	ENSBTAG00000048964_ENSBTAG00000046739	14	3687442	BovineHD1400001090	43506	rs135838690	KCNK9	KCNK9	KCNK9	AA	0.0512	21.9	105.77	407	1_1	0.0196	0.168	2_2	0.000782	0.577	2_1	-0.013	0.169	1_2	-0.0178	0.0861
FPC	14	3980151	BovineHD1400001194	rs109085610	43529	rs109085610	rs109085610	KCNK9_U6	14	4358343	BovineHD1400001358	43548	none	none	none	U6_FAM135B	AA	-0.0418	21.9	105.701	408	1_2	0.0185	0.236	2_1	-0.00124	0.455	1_1	-0.012	0.147	2_2	-0.0125	0.162
FPC	14	1854457	ARS-BFGL-NGS-59769	rs109545018	43430	ADGRB1	ADGRB1	ADGRB1	14	3708391	Hapmap22783-BTC-068255	43507	rs110371103	KCNK9	KCNK9	KCNK9	AA	-0.0373	21.9	105.569	409	1_2	0.0185	0.171	2_1	0.00093	0.429	1_1	-0.0087	0.237	2_2	-0.00915	0.164
FPC	14	663029	BovineHD1400000239	rs133299034	43386	MROH1	MROH1	MROH1	14	5958587	Hapmap33635-BTC-049051	43620	rs110522477	rs110522477	rs110522477	ENSBTAG00000045100(u)	AA	0.0351	21.9	105.535	410	2_2	0.0104	0.257	1_1	0.00564	0.26	2_1	-0.0071	0.335	1_2	-0.0119	0.148
FPC	14	2957715	BovineHD1400000817	rs134312954	43471	PTK2	PTK2	PTK2	14	4124992	Hapmap30182-BTC-067735	43536	rs110444021	rs110444021	COL22A1	COL22A1	AA	-0.0445	21.9	105.491	411	2_1	0.0165	0.247	1_2	0.000207	0.413	1_1	-0.0106	0.257	2_2	-0.0172	0.0837
FPC	14	1403386	ARS-BFGL-NGS-41248	rs109958270	43413	rs109958270	rs109958270	ENSBTAG00000049400_LY6E	14	1823557	BovineHD1400000491	43429	rs110620648	ADGRB1	ADGRB1	ADGRB1	AA	-0.0453	21.9	105.444	412	2_1	0.0261	0.09	1_2	0.000927	0.591	1_1	-0.00845	0.178	2_2	-0.00989	0.141
FPC	14	2606051	BovineHD1400000716	rs109612098	43450	rs109612098	rs109612098	PTP4A3_GPR20	14	3513534	ARS-BFGL-NGS-103321	43496	rs110853426	TRAPPC9	TRAPPC9	TRAPPC9	AA	0.0437	21.9	105.177	413	2_2	0.0192	0.0735	1_1	0.00561	0.433	2_1	-0.00543	0.351	1_2	-0.0135	0.143
FPC	14	1769621	BovineHD1400000476	rs110708967	43425	ENSBTAG00000026340	LOC101905222	ENSBTAG00000026340	14	3513534	ARS-BFGL-NGS-103321	43496	rs110853426	TRAPPC9	TRAPPC9	TRAPPC9	AA	0.0476	21.9	105.094	414	2_2	0.0266	0.0488	1_1	0.00375	0.55	2_1	-0.00696	0.233	1_2	-0.0103	0.168
FPC	14	810863	UA-IFASA-6878	rs41629750	43392	rs41629750	PARP10	PARP10	14	2625352	BovineHD1400000719	43452	rs137333851	rs137333851	rs137333851	GPR20_SLC45A4	AA	-0.041	21.9	105.057	415	1_2	0.0285	0.0894	2_2	0.00361	0.302	2_1	0.00238	0.291	1_1	-0.0136	0.318
FPC	14	3308936	ARS-BFGL-NGS-56327	rs111018678	43484	TRAPPC9	TRAPPC9	TRAPPC9	14	3568280	BovineHD1400001053	43500	rs133715308	TRAPPC9	TRAPPC9	TRAPPC9	AA	0.0581	21.9	104.983	416	2_2	0.0175	0.432	1_1	-0.00784	0.378	1_2	-0.0238	0.0605	2_1	-0.0246	0.129
FPC	14	2890591	ARS-BFGL-NGS-4054	rs109734901	43466	PTK2	PTK2	PTK2	14	4093240	ARS-BFGL-NGS-56339	43535	rs109610449	rs109610449	rs109610449	KCNK9_U6	AA	0.0431	21.9	104.928	417	1_1	0.0164	0.226	2_2	0.000947	0.417	2_1	-0.0102	0.273	1_2	-0.0157	0.0841
FPC	14	2957715	BovineHD1400000817	rs134312954	43471	PTK2	PTK2	PTK2	14	4088520	BovineHD1400001255	43534	rs134289087	rs134289087	rs134289087	KCNK9_U6	AA	0.0471	21.9	104.924	418	2_2	0.0171	0.232	1_1	-7.25e-05	0.497	1_2	-0.0135	0.172	2_1	-0.0165	0.0984
FPC	14	2957715	BovineHD1400000817	rs134312954	43471	PTK2	PTK2	PTK2	14	3778536	ARS-BFGL-NGS-110993	43514	rs110891564	rs110891564	rs110891564	KCNK9_U6	AA	-0.0379	21.8	104.83	419	2_1	0.0137	0.199	1_2	0.00324	0.375	1_1	-0.00719	0.295	2_2	-0.0138	0.132
FPC	14	810863	UA-IFASA-6878	rs41629750	43392	rs41629750	PARP10	PARP10	14	6888268	ARS-BFGL-BAC-8730	43677	none	none	none	KHDRBS3_ENSBTAG00000052897	AA	0.0341	21.8	104.757	420	2_2	0.0084	0.299	1_1	0.00761	0.222	2_1	-0.00785	0.294	1_2	-0.0102	0.185
FPC	14	1286160	BovineHD4100010542	rs110865329	43408	rs110865329	rs110865329	RHPN1_TOP1MT	14	3708391	Hapmap22783-BTC-068255	43507	rs110371103	KCNK9	KCNK9	KCNK9	AA	-0.0382	21.8	104.735	421	1_2	0.0181	0.111	2_1	0.00331	0.464	2_2	-0.00782	0.223	1_1	-0.00893	0.202
FPC	14	2905699	BovineHD4100010585	rs111028115	43467	PTK2	PTK2	PTK2	14	2957715	BovineHD1400000817	43471	rs134312954	PTK2	PTK2	PTK2	AA	-0.0436	21.8	104.385	422	1_2	0.0172	0.0674	2_1	0.00937	0.377	1_1	-0.00693	0.292	2_2	-0.0101	0.263
FPC	14	3002788	BovineHD1400000831	rs133724078	43474	PTK2	PTK2	PTK2	14	5428286	Hapmap23915-BTC-050343	43598	rs109272756	rs109272756	rs109272756	blank	AA	-0.0386	21.8	104.346	423	1_2	0.0152	0.105	2_1	0.0074	0.344	2_2	-0.00644	0.36	1_1	-0.00958	0.191
FPC	14	1823557	BovineHD1400000491	rs110620648	43429	ADGRB1	ADGRB1	ADGRB1	14	3002788	BovineHD1400000831	43474	rs133724078	PTK2	PTK2	PTK2	AA	0.0468	21.8	104.32	424	1_1	0.0236	0.0481	2_2	0.00599	0.484	1_2	-0.0083	0.22	2_1	-0.00891	0.248
FPC	14	2890591	ARS-BFGL-NGS-4054	rs109734901	43466	PTK2	PTK2	PTK2	14	4124992	Hapmap30182-BTC-067735	43536	rs110444021	rs110444021	COL22A1	COL22A1	AA	0.0427	21.8	104.243	425	1_1	0.016	0.224	2_2	0.00114	0.411	2_1	-0.00953	0.28	1_2	-0.016	0.0851
FPC	14	2187293	UA-IFASA-5815	rs41627957	43441	rs41627957	rs41627957	ENSBTAG00000049276_ENSBTAG00000048964	14	2797039	BovineHD4100010569	43459	rs109433158	rs109433158	rs109433158	DENND3_ENSBTAG00000051587	AA	0.0451	21.8	104.234	426	1_1	0.0202	0.061	2_2	0.0064	0.428	2_1	-0.00564	0.361	1_2	-0.0129	0.15
FPC	14	399818	BovineHD1400000187	rs136580003	43374	ARHGAP39	ARHGAP39	ARHGAP39	14	1854457	ARS-BFGL-NGS-59769	43430	rs109545018	ADGRB1	ADGRB1	ADGRB1	AA	-0.0423	21.8	104.233	427	1_2	0.0273	0.238	2_1	-0.00333	0.0905	1_1	-0.00685	0.317	2_2	-0.0114	0.355
FPC	14	1681783	ARS-BFGL-NGS-22866	rs109476486	43422	rs109476486	rs109476486	LYNX1_LYPD2	14	2187293	UA-IFASA-5815	43441	rs41627957	rs41627957	rs41627957	ENSBTAG00000049276_ENSBTAG00000048964	AA	-0.0456	21.8	104.23	428	2_1	0.0266	0.107	1_2	-4.2e-05	0.579	2_2	-0.0081	0.21	1_1	-0.0109	0.104
FPC	14	3778536	ARS-BFGL-NGS-110993	rs110891564	43514	rs110891564	rs110891564	KCNK9_U6	14	3917528	BovineHD4100010672	43523	rs137698269	rs137698269	rs137698269	KCNK9_U6	AA	-0.0447	21.8	104.124	429	1_2	0.0134	0.315	2_1	0.000658	0.396	2_2	-0.0141	0.111	1_1	-0.0165	0.178
FPC	14	2421119	BovineHD1400019481	rs134537992	43449	rs134537992	rs134537992	ENSBTAG00000048964_ENSBTAG00000046739	14	3106715	BovineHD1400000870	43478	rs110850524	AGO2	AGO2	AGO2	AA	0.0538	21.7	103.845	430	1_1	0.0203	0.187	2_2	0.000933	0.485	2_1	-0.0115	0.28	1_2	-0.0211	0.0479
FPC	14	2120416	ARS-BFGL-NGS-67477	rs110576057	43439	rs110576057	rs110576057	ENSBTAG00000049276_ENSBTAG00000048964	14	3454715	BovineHD1400001010	43492	rs133533176	TRAPPC9	TRAPPC9	TRAPPC9	AA	0.038	21.7	103.833	431	1_1	0.0157	0.117	2_2	0.00495	0.418	2_1	-0.00714	0.276	1_2	-0.0102	0.19
FPC	14	4855893	BovineHD1400001541	rs110629304	43568	rs110629304	rs110629304	FAM135B(d)	14	4982043	BovineHD1400001575	43575	rs136817938	rs136817938	rs136817938	FAM135B(d)	AA	0.0472	21.7	103.735	432	2_2	0.0125	0.301	1_1	0.00129	0.441	2_1	-0.0166	0.101	1_2	-0.0169	0.157
FPC	14	1423562	BovineHD1400000420	rs41602527	43414	LY6E	LY6E	LY6E	14	1758505	ARS-BFGL-NGS-18858	43424	rs109558046	rs109558046	LOC101905222	LOC101905222	AA	0.0558	21.7	103.724	433	1_1	0.0291	0.301	2_2	-0.00958	0.432	2_1	-0.0169	0.223	1_2	-0.0193	0.0445
FPC	14	3369874	BovineHD4100010617	rs109917734	43488	TRAPPC9	TRAPPC9	TRAPPC9	14	3917528	BovineHD4100010672	43523	rs137698269	rs137698269	rs137698269	KCNK9_U6	AA	-0.0444	21.7	103.602	434	1_2	0.0146	0.327	2_1	-4.36e-05	0.372	2_2	-0.0125	0.0999	1_1	-0.0174	0.202
FPC	14	2023517	BovineHD1400000557	rs137650898	43438	rs137650898	rs137650898	TSNARE1_ENSBTAG00000049276	14	3469718	BovineHD4100010628	43494	rs133197982	TRAPPC9	TRAPPC9	TRAPPC9	AA	0.0391	21.7	103.527	435	1_1	0.0166	0.0995	2_2	0.00492	0.432	2_1	-0.00632	0.302	1_2	-0.0112	0.167
FPC	14	2957715	BovineHD1400000817	rs134312954	43471	PTK2	PTK2	PTK2	14	3369874	BovineHD4100010617	43488	rs109917734	TRAPPC9	TRAPPC9	TRAPPC9	AA	-0.0407	21.7	103.504	436	2_1	0.0152	0.234	1_2	0.00126	0.376	1_1	-0.0087	0.294	2_2	-0.0155	0.0957
FPC	14	2966732	Hapmap33328-BTC-064942	rs109942347	43472	PTK2	PTK2	PTK2	14	4124992	Hapmap30182-BTC-067735	43536	rs110444021	rs110444021	COL22A1	COL22A1	AA	-0.0427	21.7	103.424	437	2_1	0.016	0.209	1_2	0.0016	0.413	1_1	-0.00904	0.295	2_2	-0.0161	0.0825
FPC	14	2966732	Hapmap33328-BTC-064942	rs109942347	43472	PTK2	PTK2	PTK2	14	4093240	ARS-BFGL-NGS-56339	43535	rs109610449	rs109610449	rs109610449	KCNK9_U6	AA	-0.0433	21.7	103.38	438	2_1	0.0165	0.21	1_2	0.00137	0.421	1_1	-0.00962	0.288	2_2	-0.0158	0.081
FPC	14	3002788	BovineHD1400000831	rs133724078	43474	PTK2	PTK2	PTK2	14	4648414	BovineHD1400001497	43562	rs109853372	rs109853372	FAM135B	FAM135B	AA	-0.0401	21.7	103.287	439	1_2	0.0196	0.0913	2_1	0.00344	0.498	2_2	-0.00833	0.207	1_1	-0.00872	0.204
FPC	14	3198322	BovineHD1400000895	rs133798542	43482	rs133798542	rs133798542	CHRAC1_TRAPPC9	14	3464904	ARS-BFGL-NGS-54400	43493	rs109827107	TRAPPC9	TRAPPC9	TRAPPC9	AA	0.044	21.7	103.048	440	2_2	0.0209	0.0921	1_1	0.00276	0.556	2_1	-0.00793	0.204	1_2	-0.0125	0.147
FPC	14	2120416	ARS-BFGL-NGS-67477	rs110576057	43439	rs110576057	rs110576057	ENSBTAG00000049276_ENSBTAG00000048964	14	2905699	BovineHD4100010585	43467	rs111028115	PTK2	PTK2	PTK2	AA	0.0383	21.7	102.983	441	1_1	0.0159	0.0994	2_2	0.00545	0.432	2_1	-0.00776	0.261	1_2	-0.0092	0.208
FPC	14	751534	BovineHD1400000256	rs110929299	43389	GPAA1	GPAA1	GPAA1	14	5958587	Hapmap33635-BTC-049051	43620	rs110522477	rs110522477	rs110522477	ENSBTAG00000045100(u)	AA	0.0345	21.6	102.939	442	2_2	0.0104	0.254	1_1	0.00537	0.267	2_1	-0.00713	0.328	1_2	-0.0115	0.152
FPC	14	1286160	BovineHD4100010542	rs110865329	43408	rs110865329	rs110865329	RHPN1_TOP1MT	14	3415584	BovineHD1400000995	43490	rs133125060	TRAPPC9	TRAPPC9	TRAPPC9	AA	0.0468	21.6	102.907	443	1_1	0.0258	0.0509	2_2	0.00342	0.547	1_2	-0.00574	0.262	2_1	-0.0119	0.14
FPC	14	2878889	BovineHD1400000796	rs110370071	43465	PTK2	PTK2	PTK2	14	3239650	ARS-BFGL-NGS-118081	43483	rs109248069	TRAPPC9	TRAPPC9	TRAPPC9	AA	-0.0427	21.6	102.73	444	2_1	0.0161	0.2	1_2	0.00132	0.459	1_1	-0.00904	0.237	2_2	-0.0163	0.103
FPC	14	810863	UA-IFASA-6878	rs41629750	43392	rs41629750	PARP10	PARP10	14	2719625	BovineHD1400000755	43455	rs110808383	DENND3	rs110808383	DENND3	AA	-0.0476	21.6	102.726	445	1_2	0.0235	0.241	2_1	-0.00112	0.0697	2_2	-0.00389	0.522	1_1	-0.0213	0.168
FPC	14	2001936	BovineHD1400000547	rs109524450	43437	TSNARE1	TSNARE1	TSNARE1	14	2989252	Hapmap24777-BTC-064977	43473	rs109131748	PTK2	PTK2	PTK2	AA	-0.0467	21.6	102.684	446	1_2	0.0266	0.0586	2_1	0.00285	0.569	1_1	-0.00781	0.203	2_2	-0.00943	0.169
FPC	14	2957715	BovineHD1400000817	rs134312954	43471	PTK2	PTK2	PTK2	14	2989252	Hapmap24777-BTC-064977	43473	rs109131748	PTK2	PTK2	PTK2	AA	0.0473	21.6	102.678	447	2_2	0.0258	0.0489	1_1	0.00492	0.491	2_1	-0.00703	0.282	1_2	-0.00955	0.178
FPC	14	2187293	UA-IFASA-5815	rs41627957	43441	rs41627957	rs41627957	ENSBTAG00000049276_ENSBTAG00000048964	14	3469718	BovineHD4100010628	43494	rs133197982	TRAPPC9	TRAPPC9	TRAPPC9	AA	0.0434	21.6	102.467	448	1_1	0.0199	0.068	2_2	0.00507	0.456	2_1	-0.00549	0.333	1_2	-0.0129	0.143
FPC	14	2187293	UA-IFASA-5815	rs41627957	43441	rs41627957	rs41627957	ENSBTAG00000049276_ENSBTAG00000048964	14	3002788	BovineHD1400000831	43474	rs133724078	PTK2	PTK2	PTK2	AA	0.0507	21.6	102.431	449	1_1	0.0297	0.0369	2_2	0.0045	0.53	2_1	-0.00705	0.259	1_2	-0.00951	0.174
FPC	14	3841348	ARS-BFGL-NGS-113309	rs109115576	43516	rs109115576	rs109115576	KCNK9_U6	14	4281383	BovineHD1400001327	43543	rs110118247	rs110118247	COL22A1	COL22A1	AA	-0.042	21.6	102.364	450	1_2	0.0145	0.189	2_1	0.00283	0.38	2_2	-0.00656	0.345	1_1	-0.0182	0.0851
FPC	14	731230	Hapmap52798-ss46526455	rs41256919	43388	MAF1	MAF1	MAF1	14	5958587	Hapmap33635-BTC-049051	43620	rs110522477	rs110522477	rs110522477	ENSBTAG00000045100(u)	AA	0.0343	21.6	102.357	451	2_2	0.0104	0.254	1_1	0.00534	0.267	2_1	-0.00711	0.328	1_2	-0.0115	0.152
FPC	14	2878889	BovineHD1400000796	rs110370071	43465	PTK2	PTK2	PTK2	14	3369874	BovineHD4100010617	43488	rs109917734	TRAPPC9	TRAPPC9	TRAPPC9	AA	-0.0445	21.6	102.339	452	2_1	0.0165	0.231	1_2	0.000584	0.398	1_1	-0.00903	0.298	2_2	-0.0184	0.0731
FPC	14	2023517	BovineHD1400000557	rs137650898	43438	rs137650898	rs137650898	TSNARE1_ENSBTAG00000049276	14	3415584	BovineHD1400000995	43490	rs133125060	TRAPPC9	TRAPPC9	TRAPPC9	AA	0.051	21.6	102.05	453	1_1	0.0309	0.0371	2_2	0.00333	0.578	1_2	-0.00629	0.23	2_1	-0.0105	0.154
FPC	14	2120416	ARS-BFGL-NGS-67477	rs110576057	43439	rs110576057	rs110576057	ENSBTAG00000049276_ENSBTAG00000048964	14	2989252	Hapmap24777-BTC-064977	43473	rs109131748	PTK2	PTK2	PTK2	AA	-0.043	21.5	101.979	454	1_2	0.0231	0.0724	2_1	0.00283	0.537	1_1	-0.00684	0.235	2_2	-0.0102	0.155
FPC	14	2282659	ARS-BFGL-NGS-10284	rs109289626	43443	rs109289626	rs109289626	ENSBTAG00000048964_ENSBTAG00000046739	14	2661062	BovineHD1400000729	43453	rs134013397	SLC45A4	SLC45A4	SLC45A4	AA	0.0618	21.5	101.796	455	1_1	0.0333	0.0615	2_2	0.000896	0.719	2_1	-0.0103	0.157	1_2	-0.0173	0.0619
FPC	14	2890591	ARS-BFGL-NGS-4054	rs109734901	43466	PTK2	PTK2	PTK2	14	3002788	BovineHD1400000831	43474	rs133724078	PTK2	PTK2	PTK2	AA	0.0487	21.5	101.783	456	1_1	0.0268	0.0431	2_2	0.00651	0.438	2_1	-0.00707	0.253	1_2	-0.00833	0.266
FPC	14	4161659	ARS-BFGL-NGS-42708	rs109392458	43537	rs109392458	COL22A1	COL22A1	14	4653770	BovineHD1400001500	43563	rs109977517	rs109977517	rs109977517	FAM135B(d)	AA	0.035	21.5	101.735	457	1_1	0.0123	0.157	2_2	0.00586	0.347	2_1	-0.00653	0.304	1_2	-0.0103	0.191
FPC	14	2350879	BovineHD1400000684	rs108943329	43446	rs108943329	rs108943329	ENSBTAG00000048964_ENSBTAG00000046739	14	2661062	BovineHD1400000729	43453	rs134013397	SLC45A4	SLC45A4	SLC45A4	AA	0.0517	21.5	101.623	458	1_1	0.0327	0.0342	2_2	0.00358	0.561	2_1	-0.00757	0.185	1_2	-0.00783	0.22
FPC	14	1965168	ARS-BFGL-NGS-32047	none	43435	TSNARE1	TSNARE1	TSNARE1	14	3513534	ARS-BFGL-NGS-103321	43496	rs110853426	TRAPPC9	TRAPPC9	TRAPPC9	AA	-0.0449	21.5	101.572	459	1_2	0.0247	0.0632	2_1	0.00293	0.551	1_1	-0.00683	0.232	2_2	-0.0104	0.154
FPC	14	3539314	BovineHD4100010636	rs109612576	43498	TRAPPC9	TRAPPC9	TRAPPC9	14	3568280	BovineHD1400001053	43500	rs133715308	TRAPPC9	TRAPPC9	TRAPPC9	AA	0.0411	21.5	101.565	460	2_2	0.0154	0.187	1_1	0.00226	0.412	1_2	-0.00748	0.306	2_1	-0.016	0.0954
FPC	14	1472679	Hapmap29758-BTC-003619	rs110626984	43416	rs110626984	rs110626984	LY6E_ENSBTAG00000004596	14	2023517	BovineHD1400000557	43438	rs137650898	rs137650898	rs137650898	TSNARE1_ENSBTAG00000049276	AA	-0.0505	21.5	101.492	461	2_1	0.0283	0.195	1_2	-0.00414	0.563	1_1	-0.013	0.0724	2_2	-0.0133	0.169
FPC	14	1403386	ARS-BFGL-NGS-41248	rs109958270	43413	rs109958270	rs109958270	ENSBTAG00000049400_LY6E	14	2023517	BovineHD1400000557	43438	rs137650898	rs137650898	rs137650898	TSNARE1_ENSBTAG00000049276	AA	-0.0448	21.5	101.488	462	2_1	0.0258	0.0902	1_2	0.000873	0.592	1_1	-0.00832	0.177	2_2	-0.00977	0.14
FPC	14	731230	Hapmap52798-ss46526455	rs41256919	43388	MAF1	MAF1	MAF1	14	1351419	Hapmap30646-BTC-002054	43411	rs110060785	rs110060785	rs110060785	ENSBTAG00000049125_LY6H	AA	-0.0347	21.5	101.338	463	1_2	0.00875	0.272	2_1	0.00805	0.182	2_2	-0.00488	0.4	1_1	-0.013	0.146
FPC	14	751534	BovineHD1400000256	rs110929299	43389	GPAA1	GPAA1	GPAA1	14	1351419	Hapmap30646-BTC-002054	43411	rs110060785	rs110060785	rs110060785	ENSBTAG00000049125_LY6H	AA	-0.0347	21.5	101.123	464	1_2	0.00876	0.272	2_1	0.00805	0.182	2_2	-0.00488	0.4	1_1	-0.013	0.146
FPC	14	2350879	BovineHD1400000684	rs108943329	43446	rs108943329	rs108943329	ENSBTAG00000048964_ENSBTAG00000046739	14	4392498	ARS-BFGL-NGS-110563	43550	rs110622450	FAM135B	FAM135B	FAM135B	AA	-0.0399	21.4	100.987	465	1_2	0.0166	0.147	2_1	0.00227	0.46	2_2	-0.00685	0.285	1_1	-0.0142	0.108
FPC	14	3917528	BovineHD4100010672	rs137698269	43523	rs137698269	rs137698269	KCNK9_U6	14	6668345	BovineHD1400002076	43663	rs133880150	rs133880150	rs133880150	KHDRBS3_ENSBTAG00000052897	AA	-0.0384	21.4	100.939	466	1_2	0.0169	0.175	2_1	0.00721	0.187	1_1	-0.00534	0.399	2_2	-0.00904	0.24
FPC	14	2350879	BovineHD1400000684	rs108943329	43446	rs108943329	rs108943329	ENSBTAG00000048964_ENSBTAG00000046739	14	4188954	ARS-BFGL-NGS-3571	43538	rs110351374	rs110351374	COL22A1	COL22A1	AA	-0.0403	21.4	100.6	467	1_2	0.0164	0.157	2_1	0.0022	0.435	2_2	-0.00671	0.311	1_1	-0.015	0.0971
FPC	14	731230	Hapmap52798-ss46526455	rs41256919	43388	MAF1	MAF1	MAF1	14	1184910	ARS-BFGL-NGS-26520	43404	rs109617015	ZC3H3	ZC3H3	ZC3H3	AA	0.0402	21.4	100.458	468	1_1	0.0159	0.278	2_2	0.00303	0.101	2_1	-0.00507	0.481	1_2	-0.0163	0.141
FPC	14	1823557	BovineHD1400000491	rs110620648	43429	ADGRB1	ADGRB1	ADGRB1	14	3513534	ARS-BFGL-NGS-103321	43496	rs110853426	TRAPPC9	TRAPPC9	TRAPPC9	AA	-0.0459	21.4	100.447	469	1_2	0.0262	0.0537	2_1	0.00295	0.569	1_1	-0.00712	0.214	2_2	-0.00956	0.163
FPC	14	2878889	BovineHD1400000796	rs110370071	43465	PTK2	PTK2	PTK2	14	4021974	BovineHD4100010674	43531	rs110281272	rs110281272	rs110281272	KCNK9_U6	AA	-0.0501	21.4	100.418	470	2_1	0.0178	0.252	1_2	-0.000515	0.4	1_1	-0.0105	0.297	2_2	-0.0223	0.052
FPC	14	751534	BovineHD1400000256	rs110929299	43389	GPAA1	GPAA1	GPAA1	14	1184910	ARS-BFGL-NGS-26520	43404	rs109617015	ZC3H3	ZC3H3	ZC3H3	AA	0.0403	21.4	100.41	471	1_1	0.0159	0.278	2_2	0.00303	0.101	2_1	-0.00508	0.481	1_2	-0.0163	0.141
FPC	14	2282659	ARS-BFGL-NGS-10284	rs109289626	43443	rs109289626	rs109289626	ENSBTAG00000048964_ENSBTAG00000046739	14	2719625	BovineHD1400000755	43455	rs110808383	DENND3	rs110808383	DENND3	AA	0.0605	21.4	100.241	472	1_1	0.0328	0.0626	2_2	0.000918	0.702	2_1	-0.00938	0.175	1_2	-0.0174	0.0605
FPC	14	3636702	BovineHD1400001071	rs109678567	43503	KCNK9	KCNK9	KCNK9	14	4586387	ARS-BFGL-BAC-24839	43560	rs109957444	FAM135B	FAM135B	FAM135B	AA	-0.0404	21.4	100.202	473	2_1	0.0195	0.101	1_2	0.00301	0.487	1_1	-0.0066	0.259	2_2	-0.0113	0.153
FPC	14	2905699	BovineHD4100010585	rs111028115	43467	PTK2	PTK2	PTK2	14	5178427	BovineHD1400001648	43585	none	none	none	blank	AA	0.0375	21.3	100.173	474	1_1	0.0168	0.124	2_2	0.00322	0.464	1_2	-0.00836	0.236	2_1	-0.00917	0.176
FPC	14	146715	BovineHD1400024339	rs136939758	43369	rs136939758	rs136939758	U6_ENSBTAG00000046435	14	946190	Hapmap30922-BTC-002021	43397	rs110749653	EPPK1	EPPK1	EPPK1	AA	-0.0401	21.3	100.14	475	2_1	0.0188	0.286	1_2	0.00174	0.0947	1_1	-0.00741	0.424	2_2	-0.0122	0.196
FPC	14	2606051	BovineHD1400000716	rs109612098	43450	rs109612098	rs109612098	PTP4A3_GPR20	14	4124992	Hapmap30182-BTC-067735	43536	rs110444021	rs110444021	COL22A1	COL22A1	AA	-0.0432	21.3	100.012	476	2_1	0.0167	0.318	1_2	-0.00306	0.391	1_1	-0.0124	0.185	2_2	-0.0172	0.105
FPC	14	1403386	ARS-BFGL-NGS-41248	rs109958270	43413	rs109958270	rs109958270	ENSBTAG00000049400_LY6E	14	1785051	BovineHD1400000480	43427	rs136634846	ENSBTAG00000026340	LOC101905222	ENSBTAG00000026340	AA	0.0492	21.3	99.9101	477	2_2	0.0273	0.178	1_1	-0.00272	0.481	1_2	-0.00951	0.288	2_1	-0.0151	0.0531
FPC	14	2989252	Hapmap24777-BTC-064977	rs109131748	43473	PTK2	PTK2	PTK2	14	3674176	BovineHD1400001085	43505	rs110317372	KCNK9	KCNK9	KCNK9	AA	0.0446	21.3	99.8827	478	2_2	0.0247	0.0859	1_1	0.00156	0.577	1_2	-0.0077	0.197	2_1	-0.0107	0.141
FPC	14	6103925	BovineHD1400001933	rs134624562	43630	rs134624562	rs134624562	ENSBTAG00000045100(u)	14	6236132	BovineHD1400001979	43636	rs135839383	rs135839383	rs135839383	ENSBTAG00000045100(u)	AA	0.0458	21.3	99.8794	479	2_2	0.00715	0.447	1_1	0.00391	0.301	1_2	-0.0172	0.147	2_1	-0.0175	0.105
FPC	14	2606051	BovineHD1400000716	rs109612098	43450	rs109612098	rs109612098	PTP4A3_GPR20	14	3239650	ARS-BFGL-NGS-118081	43483	rs109248069	TRAPPC9	TRAPPC9	TRAPPC9	AA	-0.0392	21.3	99.7852	480	2_1	0.0152	0.265	1_2	-0.000165	0.403	1_1	-0.0103	0.173	2_2	-0.0139	0.159
FPC	14	1823557	BovineHD1400000491	rs110620648	43429	ADGRB1	ADGRB1	ADGRB1	14	3469718	BovineHD4100010628	43494	rs133197982	TRAPPC9	TRAPPC9	TRAPPC9	AA	0.038	21.3	99.6904	481	1_1	0.0166	0.106	2_2	0.00421	0.438	2_1	-0.00611	0.295	1_2	-0.0111	0.161
FPC	14	4281383	BovineHD1400001327	rs110118247	43543	rs110118247	COL22A1	COL22A1	14	6080233	BovineHD1400001930	43627	rs42212494	rs42212494	rs42212494	ENSBTAG00000045100(u)	AA	-0.0407	21.3	99.6345	482	1_2	0.0201	0.165	2_1	0.00654	0.161	2_2	-0.00245	0.374	1_1	-0.0116	0.299
FPC	14	2606051	BovineHD1400000716	rs109612098	43450	rs109612098	rs109612098	PTP4A3_GPR20	14	3740944	BovineHD1400001101	43511	rs133414561	rs133414561	rs133414561	KCNK9(d)	AA	-0.0401	21.3	99.6326	483	2_1	0.0152	0.298	1_2	-0.0012	0.369	1_1	-0.0101	0.208	2_2	-0.016	0.125
FPC	14	305780	Hapmap30383-BTC-005848	rs109752439	43373	rs109752439	rs109752439	C14H8orf33_ZNF34	14	1965168	ARS-BFGL-NGS-32047	43435	none	TSNARE1	TSNARE1	TSNARE1	AA	0.038	21.3	99.6055	484	2_2	0.0177	0.218	1_1	0.000627	0.149	1_2	-0.00318	0.486	2_1	-0.0165	0.147
FPC	14	1785051	BovineHD1400000480	rs136634846	43427	ENSBTAG00000026340	LOC101905222	ENSBTAG00000026340	14	2001936	BovineHD1400000547	43437	rs109524450	TSNARE1	TSNARE1	TSNARE1	AA	-0.0474	21.3	99.5638	485	2_1	0.0268	0.198	1_2	-0.00357	0.47	2_2	-0.0102	0.268	1_1	-0.014	0.0641
FPC	14	511247	ARS-BFGL-NGS-94706	rs17870736	43380	VPS28	VPS28	VPS28	14	1769621	BovineHD1400000476	43425	rs110708967	ENSBTAG00000026340	LOC101905222	ENSBTAG00000026340	AA	0.0411	21.3	99.4168	486	1_1	0.0225	0.237	2_2	-0.00226	0.1	2_1	-0.00427	0.481	1_2	-0.0166	0.182
FPC	14	2878889	BovineHD1400000796	rs110370071	43465	PTK2	PTK2	PTK2	14	4093240	ARS-BFGL-NGS-56339	43535	rs109610449	rs109610449	rs109610449	KCNK9_U6	AA	-0.0442	21.3	99.2581	487	2_1	0.0171	0.226	1_2	0.000273	0.426	1_1	-0.00985	0.27	2_2	-0.017	0.0775
FPC	14	2695406	ARS-BFGL-BAC-17627	rs110950493	43454	SLC45A4	SLC45A4	SLC45A4	14	4093240	ARS-BFGL-NGS-56339	43535	rs109610449	rs109610449	rs109610449	KCNK9_U6	AA	-0.0451	21.2	99.1451	488	2_1	0.0171	0.173	1_2	0.00211	0.437	1_1	-0.00845	0.326	2_2	-0.0174	0.0646
FPC	14	2625352	BovineHD1400000719	rs137333851	43452	rs137333851	rs137333851	GPR20_SLC45A4	14	2966732	Hapmap33328-BTC-064942	43472	rs109942347	PTK2	PTK2	PTK2	AA	0.0503	21.2	98.9172	489	2_2	0.0177	0.22	1_1	6.95e-05	0.538	2_1	-0.0161	0.171	1_2	-0.0164	0.0712
FPC	14	2840340	BovineHD1400000788	rs109870371	43463	rs109870371	rs109870371	ENSBTAG00000051587_PTK2	14	6103925	BovineHD1400001933	43630	rs134624562	rs134624562	rs134624562	ENSBTAG00000045100(u)	AA	-0.0332	21.2	98.8508	490	2_1	0.0108	0.202	1_2	0.00658	0.284	1_1	-0.00778	0.246	2_2	-0.00801	0.268
FPC	14	1823557	BovineHD1400000491	rs110620648	43429	ADGRB1	ADGRB1	ADGRB1	14	1965168	ARS-BFGL-NGS-32047	43435	none	TSNARE1	TSNARE1	TSNARE1	AA	0.0446	21.2	98.7399	491	1_1	0.0257	0.141	2_2	-0.00139	0.579	2_1	-0.00982	0.154	1_2	-0.0104	0.126
FPC	14	2625352	BovineHD1400000719	rs137333851	43452	rs137333851	rs137333851	GPR20_SLC45A4	14	3464904	ARS-BFGL-NGS-54400	43493	rs109827107	TRAPPC9	TRAPPC9	TRAPPC9	AA	0.0447	21.2	98.7282	492	2_2	0.0214	0.0544	1_1	0.00646	0.424	2_1	-0.00514	0.337	1_2	-0.0117	0.185
FPC	14	3674176	BovineHD1400001085	rs110317372	43505	KCNK9	KCNK9	KCNK9	14	3708391	Hapmap22783-BTC-068255	43507	rs110371103	KCNK9	KCNK9	KCNK9	AA	0.0434	21.2	98.6946	493	2_2	0.0224	0.157	1_1	-0.00058	0.542	1_2	-0.00987	0.175	2_1	-0.0118	0.125
FPC	14	2840340	BovineHD1400000788	rs109870371	43463	rs109870371	rs109870371	ENSBTAG00000051587_PTK2	14	5880036	Hapmap25183-BTC-049425	43618	rs110642420	rs110642420	rs110642420	ENSBTAG00000045100(u)	AA	0.0333	21.2	98.644	494	2_2	0.011	0.21	1_1	0.00671	0.266	1_2	-0.00709	0.263	2_1	-0.00851	0.261
FPC	14	1265916	Hapmap30374-BTC-002159	rs109529219	43407	RHPN1	RHPN1	RHPN1	14	1758505	ARS-BFGL-NGS-18858	43424	rs109558046	rs109558046	LOC101905222	LOC101905222	AA	0.0603	21.2	98.4672	495	1_1	0.0304	0.366	2_2	-0.0161	0.436	2_1	-0.0193	0.159	1_2	-0.0267	0.0399
FPC	14	2350879	BovineHD1400000684	rs108943329	43446	rs108943329	rs108943329	ENSBTAG00000048964_ENSBTAG00000046739	14	2421119	BovineHD1400019481	43449	rs134537992	rs134537992	rs134537992	ENSBTAG00000048964_ENSBTAG00000046739	AA	0.0568	21.2	98.4584	496	1_1	0.0172	0.157	2_2	0.00108	0.667	2_1	-0.0183	0.0788	1_2	-0.0203	0.0976
FPC	14	2372575	BovineHD1400000693	rs136475864	43447	rs136475864	rs136475864	ENSBTAG00000048964_ENSBTAG00000046739	14	2661062	BovineHD1400000729	43453	rs134013397	SLC45A4	SLC45A4	SLC45A4	AA	0.0434	21.2	98.4157	497	1_1	0.0218	0.0605	2_2	0.00457	0.485	1_2	-0.00613	0.296	2_1	-0.0109	0.158
FPC	14	2350879	BovineHD1400000684	rs108943329	43446	rs108943329	rs108943329	ENSBTAG00000048964_ENSBTAG00000046739	14	2805476	BovineHD1400000779	43460	rs137301451	rs137301451	rs137301451	DENND3_ENSBTAG00000051587	AA	0.0514	21.2	98.3478	498	1_1	0.0305	0.0342	2_2	0.00564	0.469	2_1	-0.00589	0.277	1_2	-0.00934	0.22
FPC	14	2905699	BovineHD4100010585	rs111028115	43467	PTK2	PTK2	PTK2	14	4161659	ARS-BFGL-NGS-42708	43537	rs109392458	rs109392458	COL22A1	COL22A1	AA	0.0382	21.1	98.2518	499	1_1	0.0167	0.179	2_2	0.00126	0.47	2_1	-0.00847	0.17	1_2	-0.0118	0.181
FPC	14	2606051	BovineHD1400000716	rs109612098	43450	rs109612098	rs109612098	PTP4A3_GPR20	14	3050984	BovineHD1400000846	43476	rs136880486	rs136880486	rs136880486	PTK2_AGO2	AA	0.0399	21.1	98.1904	500	2_2	0.0155	0.278	1_1	-0.000748	0.399	1_2	-0.0105	0.179	2_1	-0.0147	0.145
FPC	5	93611048	BovineHD0500026691	rs110838342	17721	SLC15A5	SLC15A5	SLC15A5	5	93707674	BovineHD0500026733	17727	rs135094221	rs135094221	rs135094221	SLC15A5_DERA	AA	0.0359	20.9	96.3134	523	1_1	0.0159	0.129	2_2	0.00607	0.305	1_2	-0.00633	0.296	2_1	-0.00754	0.27
FPC	5	94820710	BovineHD0500027072	rs109712653	17771	RERG	LOC112446622	RERG	5	95984058	ARS-BFGL-NGS-40927	17808	rs109566218	GRIN2B	GRIN2B	GRIN2B	AA	-0.0546	20.9	95.7423	531	1_2	0.0263	0.0712	2_1	0.0161	0.108	2_2	-0.002	0.579	1_1	-0.0102	0.241
FPC	5	94104943	BovineHD0500026841	rs110672104	17744	rs110672104	rs110672104	STRAP_EPS8	5	94715337	BovineHD0500027038	17766	rs109785749	RERG	RERG	RERG	AA	-0.0511	20.8	95.1325	544	2_1	0.0267	0.078	1_2	0.0112	0.138	1_1	-0.0018	0.557	2_2	-0.0115	0.228
FPC	5	92906137	BovineHD0500026500	rs109383272	17685	rs109383272	rs109383272	LMO3(u)	5	93490294	ARS-BFGL-NGS-95906	17708	rs110449610	rs110449610	rs110449610	LMO3_MGST1	AA	0.0438	20.8	94.983	546	1_1	0.0156	0.144	2_2	0.00959	0.122	2_1	-0.00011	0.553	1_2	-0.0186	0.181
FPC	5	94521231	BovineHD0500026969	rs110074902	17757	rs110074902	PTPRO	PTPRO	5	95168685	BovineHD0500027156	17782	rs134167377	rs134167377	rs134167377	H4-16_GUCY2C	AA	0.0528	20.8	94.9547	548	2_2	0.0196	0.0722	1_1	0.0182	0.138	1_2	-0.00297	0.614	2_1	-0.012	0.176
FPC	5	93340640	BovineHD0500026612	rs109134742	17700	rs109134742	rs109134742	LMO3_MGST1	5	93707674	BovineHD0500026733	17727	rs135094221	rs135094221	rs135094221	SLC15A5_DERA	AA	-0.0426	20.8	94.8761	549	2_1	0.0223	0.106	1_2	0.00859	0.189	2_2	-0.00461	0.412	1_1	-0.00711	0.294
FPC	5	93679644	BovineHD0500026721	rs109951734	17726	SLC15A5	SLC15A5	SLC15A5	5	94480072	Hapmap55636-rs29018542	17755	rs29018542	rs29018542	PTPRO	PTPRO	AA	0.039	20.5	92.1062	600	2_2	0.018	0.162	1_1	0.00861	0.14	1_2	-0.00328	0.384	2_1	-0.00911	0.314
FPC	5	93286816	BovineHD0500026591	rs137106989	17696	LMO3	LMO3	LMO3	5	93707674	BovineHD0500026733	17727	rs135094221	rs135094221	rs135094221	SLC15A5_DERA	AA	0.0395	20.2	89.9431	645	1_1	0.0137	0.185	2_2	0.012	0.135	1_2	-0.00466	0.466	2_1	-0.00919	0.214
FPC	5	93679644	BovineHD0500026721	rs109951734	17726	SLC15A5	SLC15A5	SLC15A5	5	94638868	BovineHD0500027006	17762	rs110650916	rs110650916	rs110650916	bta-mir-2285dm_RERG	AA	-0.0366	19.6	84.3851	756	2_1	0.016	0.17	1_2	0.00835	0.148	1_1	-0.00311	0.377	2_2	-0.00911	0.305
FPC	5	92860844	BovineHD0500026491	rs137176041	17684	rs137176041	rs137176041	LMO3(u)	5	93490294	ARS-BFGL-NGS-95906	17708	rs110449610	rs110449610	rs110449610	LMO3_MGST1	AA	0.0387	19.6	84.2716	760	2_2	0.011	0.123	1_1	0.0108	0.183	2_1	-0.000815	0.514	1_2	-0.0162	0.18
FPC	5	95876347	BovineHD0500027347	rs110468678	17805	rs110468678	rs110468678	ENSBTAG00000051346_GRIN2B	5	96143694	ARS-BFGL-NGS-104787	17818	rs109533558	GRIN2B	GRIN2B	GRIN2B	AA	-0.0571	19.4	82.9469	792	2_1	0.0267	0.0421	1_2	0.00806	0.205	1_1	-0.00134	0.663	2_2	-0.0211	0.0897
FPC	5	94104943	BovineHD0500026841	rs110672104	17744	rs110672104	rs110672104	STRAP_EPS8	5	94380271	BovineHD0500026924	17753	rs136373712	PTPRO	PTPRO	PTPRO	AA	-0.0411	19.3	82.0164	814	2_1	0.0254	0.0739	1_2	0.00479	0.25	1_1	-0.0025	0.445	2_2	-0.00847	0.231
FPC	5	92575928	BovineHD0500026409	rs110151381	17677	rs110151381	rs110151381	blank	5	92796641	ARS-BFGL-NGS-116999	17681	rs110267314	rs110267314	rs110267314	LMO3(u)	AA	0.0457	19.3	81.9031	817	1_1	0.024	0.0843	2_2	0.00646	0.15	1_2	-0.00159	0.619	2_1	-0.0137	0.147
FPC	5	95891562	BovineHD0500027352	rs109197247	17806	rs109197247	rs109197247	ENSBTAG00000051346_GRIN2B	5	95984058	ARS-BFGL-NGS-40927	17808	rs109566218	GRIN2B	GRIN2B	GRIN2B	AA	0.053	19.2	81.0635	840	1_1	0.0277	0.0468	2_2	0.0139	0.17	1_2	-0.00136	0.48	2_1	-0.00993	0.303
FPC	5	95843847	BovineHD0500027337	rs134900031	17802	rs134900031	rs134900031	ENSBTAG00000051346_GRIN2B	5	95984058	ARS-BFGL-NGS-40927	17808	rs109566218	GRIN2B	GRIN2B	GRIN2B	AA	0.0527	19.2	81.0066	843	1_1	0.0273	0.0465	2_2	0.0142	0.167	1_2	-0.00135	0.483	2_1	-0.00986	0.304
FPC	5	95871087	BovineHD0500027346	rs110960928	17804	rs110960928	rs110960928	ENSBTAG00000051346_GRIN2B	5	95984058	ARS-BFGL-NGS-40927	17808	rs109566218	GRIN2B	GRIN2B	GRIN2B	AA	0.0515	19.1	80.2815	870	1_1	0.0267	0.0479	2_2	0.0136	0.172	1_2	-0.00141	0.479	2_1	-0.00975	0.302
FPC	5	93124633	BovineHD0500026557	rs136954948	17690	rs136954948	rs136954948	LMO3(u)	5	94380271	BovineHD0500026924	17753	rs136373712	PTPRO	PTPRO	PTPRO	AA	0.0343	18.8	78.3224	944	1_1	0.0126	0.203	2_2	0.00978	0.143	2_1	-0.00416	0.316	1_2	-0.0078	0.338
FPC	5	95876347	BovineHD0500027347	rs110468678	17805	rs110468678	rs110468678	ENSBTAG00000051346_GRIN2B	5	96014893	BovineHD0500027401	17809	rs134923761	GRIN2B	GRIN2B	GRIN2B	AA	0.0556	18.8	78.214	949	2_2	0.0234	0.0487	1_1	0.00928	0.169	1_2	-0.00129	0.699	2_1	-0.0217	0.0832
FPC	5	93611048	BovineHD0500026691	rs110838342	17721	SLC15A5	SLC15A5	SLC15A5	5	93661305	BovineHD0500026716	17725	rs109857638	SLC15A5	SLC15A5	SLC15A5	AA	0.0356	18.8	78.0022	957	2_2	0.0124	0.135	1_1	0.0109	0.198	2_1	-0.00477	0.44	1_2	-0.00761	0.227
FPC	5	91002438	ARS-BFGL-NGS-64874	rs110213666	17620	rs110213666	rs110213666	PLEKHA5_CAPZA3	5	94104943	BovineHD0500026841	17744	rs110672104	rs110672104	rs110672104	STRAP_EPS8	AA	0.0422	18.7	77.3605	974	2_2	0.0207	0.0917	1_1	0.00902	0.152	2_1	-0.00181	0.543	1_2	-0.0107	0.213
FPC	5	90321950	ARS-BFGL-NGS-111077	rs110048764	17592	rs110048764	rs110048764	5S_rRNA_ENSBTAG00000054482	5	92796641	ARS-BFGL-NGS-116999	17681	rs110267314	rs110267314	rs110267314	LMO3(u)	AA	-0.0498	18.7	76.8416	994	2_1	0.021	0.0951	1_2	0.0119	0.0842	2_2	-0.00126	0.685	1_1	-0.0157	0.136
FPC	5	91879586	BovineHD0500026212	rs136210997	17656	rs136210997	rs136210997	PIK3C2G_RERGL	5	94380271	BovineHD0500026924	17753	rs136373712	PTPRO	PTPRO	PTPRO	AA	0.0314	18.6	76.6108	1001	1_1	0.0106	0.202	2_2	0.00871	0.18	2_1	-0.00476	0.317	1_2	-0.0073	0.301
FPC	5	92244915	BovineHD0500026316	rs135570375	17668	rs135570375	rs135570375	5S_rRNA(d)	5	93340640	BovineHD0500026612	17700	rs109134742	rs109134742	rs109134742	LMO3_MGST1	AA	-0.0501	18.6	75.9547	1030	2_1	0.0242	0.0506	1_2	0.0159	0.17	2_2	-0.00466	0.347	1_1	-0.00534	0.432
FPC	5	89763679	Hapmap42147-BTA-23954	rs41631936	17571	rs41631936	rs41631936	ENSBTAG00000050454_5S_rRNA	5	93312010	BovineHD0500026600	17698	rs110425692	LMO3	LMO3	LMO3	AA	0.0334	18.3	73.7595	1099	2_2	0.0175	0.109	1_1	0.00451	0.298	1_2	-0.00469	0.364	2_1	-0.00674	0.229
FPC	5	93289231	Hapmap51304-BTA-74559	rs41591921	17697	LMO3	LMO3	LMO3	5	93707674	BovineHD0500026733	17727	rs135094221	rs135094221	rs135094221	SLC15A5_DERA	AA	-0.0394	18.2	73.0665	1120	2_1	0.0209	0.0968	1_2	0.0085	0.171	2_2	-0.00351	0.429	1_1	-0.00651	0.303
FPC	5	96905992	ARS-BFGL-NGS-115294	rs110068426	17850	HEBP1	HEBP1	HEBP1	5	97550215	BovineHD0500027955	17884	none	LRP6	LRP6	LRP6	AA	0.0422	18.2	72.8761	1126	2_2	0.0233	0.086	1_1	0.00955	0.142	2_1	-0.00341	0.486	1_2	-0.00597	0.286
FPC	5	96924958	BovineHD0500027758	rs136333214	17851	rs136333214	rs136333214	HEBP1_GPRC5D	5	97397824	BovineHD0500036164	17878	rs136968912	BORCS5	BORCS5	BORCS5	AA	0.0448	18.1	72.6421	1134	2_2	0.0234	0.102	1_1	0.00971	0.101	1_2	-0.00299	0.62	2_1	-0.00867	0.176
FPC	5	95033866	BovineHD0500027125	rs135928554	17777	rs135928554	rs135928554	MGP_ART4	5	95272724	BovineHD4100003968	17787	rs29017996	rs29017996	rs29017996	GUCY2C_PLBD1	AA	-0.046	18.1	72.1669	1167	1_2	0.0214	0.0611	2_1	0.0149	0.161	1_1	-0.00453	0.529	2_2	-0.00523	0.249
FPC	5	97915497	BovineHD0500028035	rs137339478	17895	rs137339478	rs137339478	BCL2L14_ETV6	5	98333979	BovineHD0500028182	17908	rs134022296	rs134022296	rs134022296	ETV6_ENSBTAG00000049572	AA	-0.0595	18	71.8794	1178	1_2	0.0306	0.0371	2_1	0.0115	0.129	2_2	-0.000392	0.695	1_1	-0.017	0.139
FPC	5	93369146	BovineHD0500026621	rs133576834	17702	rs133576834	rs133576834	LMO3_MGST1	5	93738496	BovineHD0500026745	17729	rs110046751	rs110046751	rs110046751	SLC15A5_DERA	AA	0.0356	18	71.4214	1198	2_2	0.0122	0.111	1_1	0.0122	0.196	1_2	-0.00311	0.371	2_1	-0.00805	0.322
FPC	5	96110917	BovineHD0500027439	rs109426459	17816	GRIN2B	GRIN2B	GRIN2B	5	96516090	ARS-BFGL-NGS-31148	17832	rs108994375	rs108994375	rs108994375	GRIN2B_EMP1	AA	0.0349	17.9	71.0872	1215	1_1	0.0128	0.159	2_2	0.0117	0.134	2_1	-0.00318	0.37	1_2	-0.00722	0.337
FPC	5	93707674	BovineHD0500026733	rs135094221	17727	rs135094221	rs135094221	SLC15A5_DERA	5	95248428	BovineHD0500027185	17785	rs137362611	rs137362611	rs137362611	GUCY2C_PLBD1	AA	-0.0386	17.8	69.8297	1288	1_2	0.0165	0.172	2_1	0.0108	0.0963	2_2	-0.00478	0.504	1_1	-0.00653	0.227
FPC	5	92244915	BovineHD0500026316	rs135570375	17668	rs135570375	rs135570375	5S_rRNA(d)	5	93289231	Hapmap51304-BTA-74559	17697	rs41591921	LMO3	LMO3	LMO3	AA	-0.0462	17.7	68.8928	1327	2_1	0.0243	0.0509	1_2	0.0128	0.18	2_2	-0.00365	0.346	1_1	-0.00537	0.423
FPC	5	94550185	BovineHD0500026977	rs136661240	17758	rs136661240	PTPRO	PTPRO	5	94777898	BovineHD0500027052	17769	rs110718630	RERG	RERG	RERG	AA	0.0407	17.6	68.6478	1338	2_2	0.0191	0.0655	1_1	0.0114	0.206	2_1	-0.00396	0.415	1_2	-0.00624	0.314
FPC	5	91952372	BovineHD0500026224	rs136030698	17658	rs136030698	rs136030698	PIK3C2G_RERGL	5	94380271	BovineHD0500026924	17753	rs136373712	PTPRO	PTPRO	PTPRO	AA	-0.0284	17.6	68.5735	1344	2_1	0.00865	0.19	1_2	0.00537	0.306	1_1	-0.00499	0.329	2_2	-0.00937	0.175
FPC	5	93654775	BovineHD0500026710	rs135709356	17724	SLC15A5	SLC15A5	SLC15A5	5	93707674	BovineHD0500026733	17727	rs135094221	rs135094221	rs135094221	SLC15A5_DERA	AA	0.0306	17.6	68.4976	1349	1_1	0.0152	0.143	2_2	0.00458	0.249	2_1	-0.00541	0.257	1_2	-0.00545	0.352
FPC	5	92226351	BovineHD0500026311	rs137721018	17666	rs137721018	rs137721018	5S_rRNA(d)	5	93289231	Hapmap51304-BTA-74559	17697	rs41591921	LMO3	LMO3	LMO3	AA	0.037	17.6	68.4921	1350	2_2	0.0151	0.149	1_1	0.0122	0.108	1_2	-0.00351	0.376	2_1	-0.00615	0.366
FPC	5	93340640	BovineHD0500026612	rs109134742	17700	rs109134742	rs109134742	LMO3_MGST1	5	93661305	BovineHD0500026716	17725	rs109857638	SLC15A5	SLC15A5	SLC15A5	AA	-0.0304	17.6	68.3635	1353	1_2	0.0113	0.138	2_1	0.0064	0.294	1_1	-0.00517	0.344	2_2	-0.00744	0.224
FPC	5	97636382	Hapmap43671-BTA-74719	rs41592954	17886	LRP6	LRP6	LRP6	5	99881058	BovineHD0500028724	17952	rs109010990	rs109010990	rs109010990	CLEC1A_CLEC9A	AA	0.0471	17.6	68.2581	1360	1_1	0.0155	0.103	2_2	0.00927	0.104	2_1	-0.00133	0.717	1_2	-0.021	0.0763
FPC	5	89833056	BTA-74541-no-rs	rs41653536	17574	rs41653536	rs41653536	ENSBTAG00000050454_5S_rRNA	5	93340640	BovineHD0500026612	17700	rs109134742	rs109134742	rs109134742	LMO3_MGST1	AA	-0.0334	17.6	68.1296	1366	1_2	0.0154	0.102	2_1	0.00378	0.344	2_2	-0.00328	0.415	1_1	-0.011	0.138
FPC	5	92092821	Hapmap43797-BTA-17694	rs41623138	17663	rs41623138	rs41623138	5S_rRNA(d)	5	93373699	BovineHD0500026623	17703	rs109744787	rs109744787	rs109744787	LMO3_MGST1	AA	0.0468	17.5	67.9706	1373	2_2	0.018	0.051	1_1	0.0101	0.203	1_2	-0.00162	0.633	2_1	-0.0172	0.113
FPC	5	91002438	ARS-BFGL-NGS-64874	rs110213666	17620	rs110213666	rs110213666	PLEKHA5_CAPZA3	5	92025677	BovineHD0500026249	17660	rs136018230	rs136018230	rs136018230	RERGL_5S_rRNA	AA	-0.0483	17.3	66.6003	1456	2_1	0.0243	0.101	1_2	0.0135	0.0607	2_2	-0.000445	0.534	1_1	-0.00995	0.304
FPC	5	90160448	BovineHD0500025709	rs134648152	17586	rs134648152	rs134648152	5S_rRNA_ENSBTAG00000054482	5	94104943	BovineHD0500026841	17744	rs110672104	rs110672104	rs110672104	STRAP_EPS8	AA	-0.0324	17.3	66.4763	1466	1_2	0.0177	0.0788	2_1	0.00291	0.456	1_1	-0.00516	0.239	2_2	-0.00659	0.226
FPC	5	89833056	BTA-74541-no-rs	rs41653536	17574	rs41653536	rs41653536	ENSBTAG00000050454_5S_rRNA	5	93289231	Hapmap51304-BTA-74559	17697	rs41591921	LMO3	LMO3	LMO3	AA	-0.0317	17.3	66.4012	1473	1_2	0.0102	0.138	2_1	0.00405	0.371	2_2	-0.00388	0.388	1_1	-0.0136	0.103
FPC	5	89809816	BovineHD4100003934	rs41664299	17573	rs41664299	rs41664299	ENSBTAG00000050454_5S_rRNA	5	93340640	BovineHD0500026612	17700	rs109134742	rs109134742	rs109134742	LMO3_MGST1	AA	0.0339	17.3	66.3565	1477	2_2	0.0156	0.102	1_1	0.00384	0.345	1_2	-0.00332	0.416	2_1	-0.0111	0.138
FPC	5	93286816	BovineHD0500026591	rs137106989	17696	LMO3	LMO3	LMO3	5	93661305	BovineHD0500026716	17725	rs109857638	SLC15A5	SLC15A5	SLC15A5	AA	0.0305	17.3	66.3354	1478	2_2	0.013	0.119	1_1	0.00404	0.408	1_2	-0.0066	0.243	2_1	-0.00691	0.23
FPC	5	96357362	BovineHD0500027578	rs134088386	17826	rs134088386	rs134088386	GRIN2B_EMP1	5	96566571	BovineHD0500027626	17834	rs109987022	rs109987022	rs109987022	GRIN2B_EMP1	AA	-0.0411	17.3	65.9706	1500	1_2	0.0173	0.115	2_1	0.0149	0.0945	1_1	-0.00136	0.416	2_2	-0.00757	0.374
FPC	5	93813084	BovineHD0500026767	rs110943753	17733	rs110943753	rs110943753	SLC15A5_DERA	5	94380271	BovineHD0500026924	17753	rs136373712	PTPRO	PTPRO	PTPRO	AA	0.0327	17.2	65.7328	1517	2_2	0.0121	0.107	1_1	0.00971	0.243	2_1	-0.00439	0.276	1_2	-0.00651	0.374
FPC	5	90614584	BTA-111859-no-rs	rs41611290	17602	PLEKHA5	PLEKHA5	PLEKHA5	5	94104943	BovineHD0500026841	17744	rs110672104	rs110672104	rs110672104	STRAP_EPS8	AA	-0.0334	17.2	65.214	1558	1_2	0.0175	0.0759	2_1	0.00255	0.519	2_2	-0.00581	0.229	1_1	-0.0075	0.176
FPC	5	97049956	BovineHD0500027810	rs109844503	17859	APOLD1	APOLD1	APOLD1	5	97397824	BovineHD0500036164	17878	rs136968912	BORCS5	BORCS5	BORCS5	AA	-0.0612	17.1	64.8297	1577	1_2	0.0433	0.0339	2_1	0.0132	0.081	1_1	-0.00148	0.196	2_2	-0.00326	0.689
FPC	5	97026455	BovineHD0500027802	rs135892320	17858	DDX47	DDX47	DDX47	5	100026696	BovineHD0500028779	17960	rs135853295	rs135853295	rs135853295	ENSBTAG00000054870_CLEC2A	AA	0.0354	17.1	64.7747	1582	2_2	0.0175	0.101	1_1	0.00871	0.177	2_1	-0.00431	0.406	1_2	-0.00494	0.315
FPC	5	95028489	Hapmap60021-ss46526426	rs41256890	17776	MGP	MGP	MGP	5	95272724	BovineHD4100003968	17787	rs29017996	rs29017996	rs29017996	GUCY2C_PLBD1	AA	0.041	17.1	64.7696	1584	2_2	0.0191	0.0491	1_1	0.00984	0.288	2_1	-0.00436	0.402	1_2	-0.00774	0.26
FPC	5	96953745	BovineHD0500027764	rs110946154	17853	rs110946154	rs110946154	GPRC5D_GPRC5A	5	97434109	ARS-BFGL-NGS-73099	17880	rs109549785	BORCS5	BORCS5	BORCS5	AA	0.0569	17.1	64.7144	1588	2_2	0.0203	0.0491	1_1	0.0103	0.125	1_2	-0.00118	0.772	2_1	-0.0252	0.054
FPC	5	93182084	BovineHD0500026569	rs133698993	17691	rs133698993	rs133698993	LMO3(u)	5	94301636	BovineHD0500026901	17750	rs137677568	EPS8	EPS8	EPS8	AA	0.0408	17	64.2757	1622	1_1	0.0165	0.0567	2_2	0.00958	0.255	2_1	-0.00314	0.546	1_2	-0.0117	0.142
FPC	5	89809816	BovineHD4100003934	rs41664299	17573	rs41664299	rs41664299	ENSBTAG00000050454_5S_rRNA	5	93289231	Hapmap51304-BTA-74559	17697	rs41591921	LMO3	LMO3	LMO3	AA	0.0323	17	64.1146	1633	2_2	0.0104	0.137	1_1	0.0041	0.372	1_2	-0.00395	0.387	2_1	-0.0139	0.103
FPC	5	97080205	Hapmap52734-rs29013367	rs29013367	17861	rs29013367	rs29013367	APOLD1_CDKN1B	5	97550215	BovineHD0500027955	17884	none	LRP6	LRP6	LRP6	AA	0.045	17	64	1641	2_2	0.0238	0.104	1_1	0.0126	0.0722	2_1	-0.00374	0.556	1_2	-0.00487	0.268
FPC	5	92922775	BovineHD0500026503	rs134560532	17686	rs134560532	rs134560532	LMO3(u)	5	93738496	BovineHD0500026745	17729	rs110046751	rs110046751	rs110046751	SLC15A5_DERA	AA	0.0296	17	63.9208	1644	2_2	0.0113	0.126	1_1	0.00412	0.37	1_2	-0.00408	0.355	2_1	-0.0101	0.149
FPC	5	89666927	ARS-BFGL-NGS-113558	rs110024250	17569	rs110024250	rs110024250	ENSBTAG00000050454_5S_rRNA	5	93312010	BovineHD0500026600	17698	rs110425692	LMO3	LMO3	LMO3	AA	0.028	17	63.7212	1656	2_2	0.0111	0.161	1_1	0.00487	0.293	1_2	-0.00518	0.312	2_1	-0.00685	0.234
FPC	5	90160448	BovineHD0500025709	rs134648152	17586	rs134648152	rs134648152	5S_rRNA_ENSBTAG00000054482	5	92025677	BovineHD0500026249	17660	rs136018230	rs136018230	rs136018230	RERGL_5S_rRNA	AA	0.0312	16.9	63.4724	1687	1_1	0.0181	0.0862	2_2	0.00327	0.363	1_2	-0.00418	0.232	2_1	-0.0056	0.319
FPC	5	94926178	BovineHD0500027089	rs137831031	17774	PDE6H	PDE6H	PDE6H	5	95272724	BovineHD4100003968	17787	rs29017996	rs29017996	rs29017996	GUCY2C_PLBD1	AA	0.0425	16.9	63.2083	1697	2_2	0.0198	0.0493	1_1	0.0116	0.235	2_1	-0.00426	0.455	1_2	-0.00683	0.26
FPC	5	95168685	BovineHD0500027156	rs134167377	17782	rs134167377	rs134167377	H4-16_GUCY2C	5	95787180	BovineHD0500027321	17800	rs109847704	rs109847704	rs109847704	ATF7IP_ENSBTAG00000051346	AA	-0.0355	16.8	62.7595	1729	1_2	0.0146	0.127	2_1	0.00873	0.142	2_2	-0.0023	0.544	1_1	-0.00985	0.187
FPC	5	96924958	BovineHD0500027758	rs136333214	17851	rs136333214	rs136333214	HEBP1_GPRC5D	5	97026455	BovineHD0500027802	17858	rs135892320	DDX47	DDX47	DDX47	AA	0.0345	16.8	62.6345	1738	2_2	0.0211	0.0743	1_1	0.00364	0.288	1_2	-0.00273	0.433	2_1	-0.00702	0.205
FPC	5	89321767	BovineHD0500025495	rs110158176	17562	rs110158176	PDE3A	PDE3A	5	89763679	Hapmap42147-BTA-23954	17571	rs41631936	rs41631936	rs41631936	ENSBTAG00000050454_5S_rRNA	AA	-0.032	16.8	62.1791	1782	1_2	0.013	0.122	2_1	0.00752	0.21	1_1	-0.00298	0.452	2_2	-0.00842	0.216
FPC	5	90435741	BTA-05125-rs29019289	rs29019289	17596	rs29019289	rs29019289	ENSBTAG00000054482_AEBP2	5	94104943	BovineHD0500026841	17744	rs110672104	rs110672104	rs110672104	STRAP_EPS8	AA	0.041	16.7	62.0701	1790	2_2	0.0198	0.0957	1_1	0.00973	0.109	2_1	-0.00153	0.585	1_2	-0.00986	0.21
FPC	5	92451535	BovineHD0500026384	rs132754292	17673	rs132754292	rs132754292	5S_rRNA(d)	5	92796641	ARS-BFGL-NGS-116999	17681	rs110267314	rs110267314	rs110267314	LMO3(u)	AA	-0.0403	16.7	61.8041	1800	2_1	0.0124	0.136	1_2	0.00938	0.102	2_2	-0.00154	0.667	1_1	-0.017	0.095
FPC	5	96014893	BovineHD0500027401	rs134923761	17809	GRIN2B	GRIN2B	GRIN2B	5	96622210	ARS-BFGL-NGS-28381	17836	rs109857075	rs109857075	rs109857075	GRIN2B_EMP1	AA	-0.033	16.7	61.585	1817	1_2	0.015	0.0891	2_1	0.00453	0.289	2_2	-0.00145	0.458	1_1	-0.012	0.164
FPC	5	95829272	Hapmap36106-SCAFFOLD22038_1672	rs29020657	17801	rs29020657	rs29020657	ENSBTAG00000051346_GRIN2B	5	96143694	ARS-BFGL-NGS-104787	17818	rs109533558	GRIN2B	GRIN2B	GRIN2B	AA	0.0382	16.7	61.5058	1825	1_1	0.0117	0.113	2_2	0.0115	0.115	2_1	0.000147	0.591	1_2	-0.0151	0.181
FPC	5	93707674	BovineHD0500026733	rs135094221	17727	rs135094221	rs135094221	SLC15A5_DERA	5	95191413	BovineHD0500027166	17783	rs136968858	GUCY2C	GUCY2C	GUCY2C	AA	-0.0343	16.6	61.3098	1835	1_2	0.0153	0.169	2_1	0.00831	0.12	2_2	-0.00457	0.481	1_1	-0.00608	0.23
FPC	5	91040265	BovineHD0500025978	rs109199014	17622	rs109199014	rs109199014	PLEKHA5_CAPZA3	5	92062434	BovineHD0500026263	17662	rs134856239	rs134856239	rs134856239	5S_rRNA(d)	AA	-0.0298	16.6	61.2449	1840	1_2	0.0151	0.113	2_1	0.00441	0.296	2_2	-0.00492	0.358	1_1	-0.0054	0.233
FPC	5	94521231	BovineHD0500026969	rs110074902	17757	rs110074902	PTPRO	PTPRO	5	94951009	BovineHD0500027095	17775	rs133619421	ARHGDIB	ARHGDIB	ARHGDIB	AA	0.0522	16.6	61.1549	1853	1_1	0.023	0.0583	2_2	0.0212	0.0748	1_2	-0.003	0.693	2_1	-0.00493	0.174
FPC	5	97026455	BovineHD0500027802	rs135892320	17858	DDX47	DDX47	DDX47	5	97391475	ARS-BFGL-NGS-118551	17877	rs108982541	BORCS5	BORCS5	BORCS5	AA	0.0346	16.6	60.9872	1862	2_2	0.0204	0.0869	1_1	0.0055	0.207	2_1	-0.00318	0.42	1_2	-0.00549	0.286
FPC	5	89886403	BTA-61857-no-rs	rs41649578	17576	rs41649578	rs41649578	ENSBTAG00000050454_5S_rRNA	5	93289231	Hapmap51304-BTA-74559	17697	rs41591921	LMO3	LMO3	LMO3	AA	0.0266	16.6	60.9586	1868	2_2	0.00839	0.189	1_1	0.00597	0.264	1_2	-0.00468	0.337	2_1	-0.00755	0.21
FPC	5	96275631	BovineHD0500027534	rs137195766	17822	GRIN2B	GRIN2B	GRIN2B	5	96680741	BovineHD0500027675	17838	rs134580745	rs134580745	rs134580745	EMP1_GSG1	AA	-0.0444	16.5	60.5086	1914	1_2	0.0228	0.105	2_1	0.0127	0.066	1_1	0.00167	0.45	2_2	-0.0105	0.379
FPC	5	93679644	BovineHD0500026721	rs109951734	17726	SLC15A5	SLC15A5	SLC15A5	5	94550185	BovineHD0500026977	17758	rs136661240	rs136661240	PTPRO	PTPRO	AA	0.0346	16.5	60.1798	1942	2_2	0.0204	0.108	1_1	0.00582	0.152	1_2	-0.000431	0.372	2_1	-0.00796	0.368
FPC	5	94777898	BovineHD0500027052	rs110718630	17769	RERG	RERG	RERG	5	95539543	BovineHD0500027250	17795	rs110446477	rs110446477	rs110446477	ATF7IP_ENSBTAG00000051346	AA	0.0379	16.5	60.1518	1945	2_2	0.0151	0.0757	1_1	0.0134	0.165	1_2	-0.00343	0.456	2_1	-0.00591	0.304
FPC	5	94894326	BovineHD0500027086	rs136500780	17773	rs136500780	rs136500780	RERG_PDE6H	5	95272724	BovineHD4100003968	17787	rs29017996	rs29017996	rs29017996	GUCY2C_PLBD1	AA	-0.0409	16.5	60.0757	1951	1_2	0.0192	0.0492	2_1	0.0108	0.248	1_1	-0.00424	0.443	2_2	-0.00672	0.26
FPC	5	94777898	BovineHD0500027052	rs110718630	17769	RERG	RERG	RERG	5	96357362	BovineHD0500027578	17826	rs134088386	rs134088386	rs134088386	GRIN2B_EMP1	AA	-0.0339	16.4	59.8794	1966	2_1	0.0123	0.0981	1_2	0.0115	0.189	1_1	-0.0036	0.433	2_2	-0.00648	0.28
FPC	5	94596226	BovineHD0500026993	rs134037603	17760	rs134037603	PTPRO	PTPRO	5	94777898	BovineHD0500027052	17769	rs110718630	RERG	RERG	RERG	AA	0.0378	16.4	59.8327	1970	2_2	0.018	0.0625	1_1	0.0101	0.223	2_1	-0.00379	0.398	1_2	-0.00591	0.317
FPC	5	97026455	BovineHD0500027802	rs135892320	17858	DDX47	DDX47	DDX47	5	97049956	BovineHD0500027810	17859	rs109844503	APOLD1	APOLD1	APOLD1	AA	-0.0461	16.4	59.5072	2008	2_1	0.0334	0.0324	1_2	0.00476	0.295	2_2	-0.0033	0.475	1_1	-0.00464	0.198
FPC	5	92191291	Hapmap49071-BTA-17699	rs41575243	17665	rs41575243	rs41575243	5S_rRNA(d)	5	93289231	Hapmap51304-BTA-74559	17697	rs41591921	LMO3	LMO3	LMO3	AA	-0.0349	16.3	59.2299	2036	1_2	0.0149	0.149	2_1	0.0111	0.101	2_2	-0.00299	0.376	1_1	-0.00595	0.373
FPC	5	97636382	Hapmap43671-BTA-74719	rs41592954	17886	LRP6	LRP6	LRP6	5	99094484	ARS-BFGL-NGS-108996	17933	rs109807529	rs109807529	rs109807529	ENSBTAG00000053262_ENSBTAG00000046268	AA	-0.0424	16.3	59.1707	2042	1_2	0.0142	0.107	2_1	0.00746	0.113	2_2	-0.00134	0.708	1_1	-0.0194	0.0724
FPC	5	90601808	BovineHD0500025828	rs136404801	17601	PLEKHA5	PLEKHA5	PLEKHA5	5	93679644	BovineHD0500026721	17726	rs109951734	SLC15A5	SLC15A5	SLC15A5	AA	-0.0296	16.3	59.1555	2043	1_2	0.0157	0.138	2_1	0.00461	0.2	1_1	-0.00244	0.324	2_2	-0.00682	0.338
FPC	5	89763679	Hapmap42147-BTA-23954	rs41631936	17571	rs41631936	rs41631936	ENSBTAG00000050454_5S_rRNA	5	93322595	BovineHD0500026605	17699	rs109794337	LMO3	LMO3	LMO3	AA	0.0388	16.3	59.0899	2048	1_1	0.0142	0.0817	2_2	0.0139	0.146	1_2	-0.0029	0.581	2_1	-0.00784	0.191
FPC	5	93240620	BovineHD0500026583	rs136696914	17695	rs136696914	rs136696914	LMO3(u)	5	94104943	BovineHD0500026841	17744	rs110672104	rs110672104	rs110672104	STRAP_EPS8	AA	0.0374	16.3	59.0278	2057	2_2	0.0231	0.0812	1_1	0.0047	0.172	2_1	-0.0018	0.522	1_2	-0.00779	0.225
FPC	5	89833056	BTA-74541-no-rs	rs41653536	17574	rs41653536	rs41653536	ENSBTAG00000050454_5S_rRNA	5	92796641	ARS-BFGL-NGS-116999	17681	rs110267314	rs110267314	rs110267314	LMO3(u)	AA	0.035	16.3	58.7905	2079	1_1	0.0128	0.0859	2_2	0.0029	0.614	2_1	-0.00953	0.145	1_2	-0.00974	0.155
FPC	5	95829272	Hapmap36106-SCAFFOLD22038_1672	rs29020657	17801	rs29020657	rs29020657	ENSBTAG00000051346_GRIN2B	5	96014893	BovineHD0500027401	17809	rs134923761	GRIN2B	GRIN2B	GRIN2B	AA	-0.0447	16.3	58.7235	2085	2_1	0.0172	0.0666	1_2	0.0127	0.106	2_2	0.000579	0.641	1_1	-0.0153	0.187
FPC	5	93182084	BovineHD0500026569	rs133698993	17691	rs133698993	rs133698993	LMO3(u)	5	94084503	BovineHD0500026836	17743	rs109011235	rs109011235	rs109011235	STRAP_EPS8	AA	-0.0408	16.2	58.4318	2111	1_2	0.0148	0.0559	2_1	0.0115	0.22	2_2	-0.00291	0.582	1_1	-0.0116	0.143
FPC	5	89321767	BovineHD0500025495	rs110158176	17562	rs110158176	PDE3A	PDE3A	5	91952372	BovineHD0500026224	17658	rs136030698	rs136030698	rs136030698	PIK3C2G_RERGL	AA	-0.0317	16.2	58.4157	2115	1_2	0.0151	0.123	2_1	0.00597	0.185	1_1	-0.00184	0.451	2_2	-0.00881	0.241
FPC	5	89763679	Hapmap42147-BTA-23954	rs41631936	17571	rs41631936	rs41631936	ENSBTAG00000050454_5S_rRNA	5	94084503	BovineHD0500026836	17743	rs109011235	rs109011235	rs109011235	STRAP_EPS8	AA	-0.0291	16.2	58.3439	2124	2_1	0.016	0.0952	1_2	0.00281	0.395	2_2	-0.00498	0.242	1_1	-0.00533	0.268
FPC	5	90738693	BovineHD0500025881	rs134809619	17609	PLEKHA5	PLEKHA5	PLEKHA5	5	94104943	BovineHD0500026841	17744	rs110672104	rs110672104	rs110672104	STRAP_EPS8	AA	0.0373	16.2	58.2733	2131	2_2	0.0198	0.0935	1_1	0.00689	0.138	2_1	-0.00163	0.557	1_2	-0.00895	0.211
FPC	5	92226351	BovineHD0500026311	rs137721018	17666	rs137721018	rs137721018	5S_rRNA(d)	5	93340640	BovineHD0500026612	17700	rs109134742	rs109134742	rs109134742	LMO3_MGST1	AA	0.033	16.2	58.2457	2133	2_2	0.0145	0.158	1_1	0.00898	0.124	1_2	-0.00396	0.359	2_1	-0.00555	0.358
FPC	5	97142021	BovineHD0500027830	rs136457051	17863	GPR19	GPR19	GPR19	5	97397824	BovineHD0500036164	17878	rs136968912	BORCS5	BORCS5	BORCS5	AA	0.0458	16.2	58.1445	2145	2_2	0.0287	0.0624	1_1	0.00949	0.102	1_2	-0.00294	0.66	2_1	-0.0047	0.175
FPC	5	92191291	Hapmap49071-BTA-17699	rs41575243	17665	rs41575243	rs41575243	5S_rRNA(d)	5	93654775	BovineHD0500026710	17724	rs135709356	SLC15A5	SLC15A5	SLC15A5	AA	0.0252	16.2	57.9706	2163	1_1	0.00734	0.241	2_2	0.0061	0.224	1_2	-0.00539	0.281	2_1	-0.00636	0.254
FPC	5	89666927	ARS-BFGL-NGS-113558	rs110024250	17569	rs110024250	rs110024250	ENSBTAG00000050454_5S_rRNA	5	91926373	BovineHD0500026218	17657	rs137849561	rs137849561	rs137849561	PIK3C2G_RERGL	AA	-0.0396	16.2	57.9281	2168	1_2	0.0186	0.0578	2_1	0.00952	0.209	1_1	-0.00259	0.546	2_2	-0.00885	0.187
FPC	5	89019551	BovineHD0500025387	rs110815596	17552	SLCO1C1	SLCO1C1	SLCO1C1	5	92796641	ARS-BFGL-NGS-116999	17681	rs110267314	rs110267314	rs110267314	LMO3(u)	AA	-0.0312	16.1	57.8508	2175	2_1	0.014	0.0933	1_2	0.00287	0.485	2_2	-0.00487	0.285	1_1	-0.00952	0.138
FPC	5	89833056	BTA-74541-no-rs	rs41653536	17574	rs41653536	rs41653536	ENSBTAG00000050454_5S_rRNA	5	94926178	BovineHD0500027089	17774	rs137831031	PDE6H	PDE6H	PDE6H	AA	0.0292	16.1	57.757	2189	1_1	0.0114	0.118	2_2	0.00346	0.382	2_1	-0.00352	0.378	1_2	-0.0109	0.123
FPC	5	90614584	BTA-111859-no-rs	rs41611290	17602	PLEKHA5	PLEKHA5	PLEKHA5	5	92062434	BovineHD0500026263	17662	rs134856239	rs134856239	rs134856239	5S_rRNA(d)	AA	-0.0302	16.1	57.7282	2194	1_2	0.0162	0.0894	2_1	0.00315	0.365	2_2	-0.00373	0.383	1_1	-0.00718	0.163
FPC	5	92415826	BTA-23605-no-rs	rs41579566	17671	rs41579566	rs41579566	5S_rRNA(d)	5	93738496	BovineHD0500026745	17729	rs110046751	rs110046751	rs110046751	SLC15A5_DERA	AA	0.0279	16.1	57.6326	2202	2_2	0.0104	0.122	1_1	0.0054	0.317	1_2	-0.0036	0.359	2_1	-0.00844	0.201
FPC	5	89551264	BovineHD0500025555	rs137673171	17566	rs137673171	rs137673171	ENSBTAG00000050454_5S_rRNA	5	92062434	BovineHD0500026263	17662	rs134856239	rs134856239	rs134856239	5S_rRNA(d)	AA	-0.0282	16.1	57.585	2210	2_1	0.00788	0.204	1_2	0.00396	0.355	1_1	-0.00533	0.324	2_2	-0.011	0.117
FPC	5	92226351	BovineHD0500026311	rs137721018	17666	rs137721018	rs137721018	5S_rRNA(d)	5	93654775	BovineHD0500026710	17724	rs135709356	SLC15A5	SLC15A5	SLC15A5	AA	-0.0251	16.1	57.5376	2214	2_1	0.00744	0.237	1_2	0.00601	0.227	2_2	-0.00538	0.279	1_1	-0.00629	0.258
FPC	5	89188433	BovineHD0500025455	rs109177238	17557	PDE3A	PDE3A	PDE3A	5	91952372	BovineHD0500026224	17658	rs136030698	rs136030698	rs136030698	PIK3C2G_RERGL	AA	-0.0302	16.1	57.4401	2219	1_2	0.00649	0.164	2_1	0.00417	0.498	2_2	-0.00711	0.201	1_1	-0.0125	0.137
FPC	5	89666927	ARS-BFGL-NGS-113558	rs110024250	17569	rs110024250	rs110024250	ENSBTAG00000050454_5S_rRNA	5	91994538	BovineHD0500026233	17659	rs109628736	rs109628736	rs109628736	PIK3C2G_RERGL	AA	0.0406	16.1	57.4401	2220	1_1	0.019	0.0534	2_2	0.00967	0.22	1_2	-0.00283	0.551	2_1	-0.00901	0.176
FPC	5	93016468	BovineHD0500026521	rs134465294	17687	rs134465294	rs134465294	LMO3(u)	5	93373699	BovineHD0500026623	17703	rs109744787	rs109744787	rs109744787	LMO3_MGST1	AA	-0.0278	16.1	57.4191	2223	2_1	0.0134	0.121	1_2	0.00327	0.319	2_2	-0.00294	0.364	1_1	-0.00817	0.195
FPC	5	89763679	Hapmap42147-BTA-23954	rs41631936	17571	rs41631936	rs41631936	ENSBTAG00000050454_5S_rRNA	5	91994538	BovineHD0500026233	17659	rs109628736	rs109628736	rs109628736	PIK3C2G_RERGL	AA	0.0429	16.1	57.4067	2224	1_1	0.0194	0.0556	2_2	0.0124	0.164	1_2	-0.00277	0.607	2_1	-0.00827	0.173
FPC	5	89833056	BTA-74541-no-rs	rs41653536	17574	rs41653536	rs41653536	ENSBTAG00000050454_5S_rRNA	5	94894326	BovineHD0500027086	17773	rs136500780	rs136500780	rs136500780	RERG_PDE6H	AA	-0.029	16.1	57.1759	2247	1_2	0.011	0.121	2_1	0.00352	0.372	2_2	-0.00341	0.388	1_1	-0.0111	0.12
FPC	5	93679644	BovineHD0500026721	rs109951734	17726	SLC15A5	SLC15A5	SLC15A5	5	94596226	BovineHD0500026993	17760	rs134037603	rs134037603	PTPRO	PTPRO	AA	0.0313	16	56.7932	2287	2_2	0.0174	0.117	1_1	0.00543	0.181	1_2	-0.000898	0.343	2_1	-0.00755	0.359
FPC	5	96075243	BovineHD0500027427	rs133238547	17814	GRIN2B	GRIN2B	GRIN2B	5	98219112	Hapmap42391-BTA-04861	17904	rs29015215	ETV6	ETV6	ETV6	AA	0.0344	16	56.767	2289	2_2	0.0129	0.0793	1_1	0.00627	0.283	2_1	-0.0024	0.516	1_2	-0.0128	0.121
FPC	5	91733633	Hapmap59233-rs29019412	rs29019412	17649	PIK3C2G	PIK3C2G	PIK3C2G	5	92796641	ARS-BFGL-NGS-116999	17681	rs110267314	rs110267314	rs110267314	LMO3(u)	AA	-0.0426	16	56.7399	2295	2_1	0.00786	0.0913	1_2	0.00332	0.697	1_1	-0.0115	0.14	2_2	-0.0199	0.0718
FPC	5	90958521	BovineHD0500025943	rs109203423	17619	rs109203423	rs109203423	PLEKHA5_CAPZA3	5	92523198	BovineHD0500026400	17675	rs136954032	rs136954032	rs136954032	5S_rRNA(d)	AA	-0.0248	16	56.7144	2300	2_1	0.00712	0.224	1_2	0.00495	0.295	1_1	-0.00604	0.25	2_2	-0.00669	0.231
FPC	5	97434109	ARS-BFGL-NGS-73099	rs109549785	17880	BORCS5	BORCS5	BORCS5	5	99655718	BovineHD0500028649	17940	rs133869076	KLRD1	KLRD1	KLRD1	AA	-0.0462	16	56.6498	2307	1_2	0.0131	0.106	2_1	0.0126	0.0739	2_2	-0.00121	0.746	1_1	-0.0193	0.0739
FPC	5	90614584	BTA-111859-no-rs	rs41611290	17602	PLEKHA5	PLEKHA5	PLEKHA5	5	92025677	BovineHD0500026249	17660	rs136018230	rs136018230	rs136018230	RERGL_5S_rRNA	AA	0.03	16	56.644	2309	1_1	0.0168	0.0819	2_2	0.00254	0.425	2_1	-0.00422	0.323	1_2	-0.00642	0.17
FPC	5	89763679	Hapmap42147-BTA-23954	rs41631936	17571	rs41631936	rs41631936	ENSBTAG00000050454_5S_rRNA	5	91926373	BovineHD0500026218	17657	rs137849561	rs137849561	rs137849561	PIK3C2G_RERGL	AA	-0.0415	15.9	56.3507	2341	1_2	0.0188	0.0601	2_1	0.0121	0.153	1_1	-0.00249	0.603	2_2	-0.00806	0.184
FPC	5	95943695	BovineHD0500027363	rs134988035	17807	rs134988035	rs134988035	ENSBTAG00000051346_GRIN2B	5	96184979	ARS-BFGL-NGS-26708	17819	rs110809072	GRIN2B	GRIN2B	GRIN2B	AA	0.0473	15.9	56.3325	2343	2_2	0.0228	0.0662	1_1	0.00966	0.0932	2_1	-0.00134	0.735	1_2	-0.0135	0.106
FPC	5	94521231	BovineHD0500026969	rs110074902	17757	rs110074902	PTPRO	PTPRO	5	95233962	UA-IFASA-6544	17784	rs41592942	GUCY2C	GUCY2C	GUCY2C	AA	-0.0356	15.9	56.3072	2347	2_1	0.0171	0.0736	1_2	0.00755	0.226	1_1	-0.00297	0.527	2_2	-0.00803	0.174
FPC	5	93679644	BovineHD0500026721	rs109951734	17726	SLC15A5	SLC15A5	SLC15A5	5	94626890	BovineHD0500027000	17761	rs136550235	rs136550235	rs136550235	PTPRO_bta-mir-2285dm	AA	-0.029	15.9	56.2941	2349	1_2	0.00954	0.123	2_1	0.00738	0.255	1_1	-0.00219	0.403	2_2	-0.00987	0.22
FPC	5	89809816	BovineHD4100003934	rs41664299	17573	rs41664299	rs41664299	ENSBTAG00000050454_5S_rRNA	5	92796641	ARS-BFGL-NGS-116999	17681	rs110267314	rs110267314	rs110267314	LMO3(u)	AA	-0.0355	15.9	56.2676	2353	2_1	0.013	0.0863	1_2	0.00294	0.615	1_1	-0.00965	0.145	2_2	-0.00992	0.154
FPC	5	93240620	BovineHD0500026583	rs136696914	17695	rs136696914	rs136696914	LMO3(u)	5	93441439	Hapmap32415-BTA-74556	17706	rs41602750	rs41602750	rs41602750	LMO3_MGST1	AA	0.0454	15.9	56.1391	2365	1_1	0.0209	0.044	2_2	0.0157	0.155	2_1	-0.00248	0.448	1_2	-0.00635	0.353
FPC	6	36150876	BovineHD4100004498	rs109552132	19796	HERC3	HERC3	HERC3	6	36942473	BovineHD0600010624	19847	rs109263339	rs109263339	rs109263339	IBSP_LAP3	AA	0.0745	15.9	56.1198	2368	1_1	0.00691	0.116	2_2	0.000868	0.796	1_2	-0.00517	0.0692	2_1	-0.0616	0.0184
FPC	5	97636382	Hapmap43671-BTA-74719	rs41592954	17886	LRP6	LRP6	LRP6	5	98942162	BTA-110472-no-rs	17931	rs41574577	STYK1	STYK1	STYK1	AA	-0.0343	15.9	56.0348	2380	1_2	0.0117	0.106	2_1	0.0041	0.242	2_2	-0.00172	0.579	1_1	-0.0168	0.0736
FPC	5	91807182	BovineHD0500026209	rs137679477	17654	PIK3C2G	PIK3C2G	PIK3C2G	5	92854700	BovineHD0500026487	17683	rs135796563	rs135796563	rs135796563	LMO3(u)	AA	-0.0303	15.9	55.9747	2386	2_1	0.0102	0.166	1_2	0.00542	0.163	2_2	-0.000385	0.504	1_1	-0.0143	0.167
FPC	5	93679644	BovineHD0500026721	rs109951734	17726	SLC15A5	SLC15A5	SLC15A5	5	94576822	Hapmap45270-BTA-30512	17759	none	none	PTPRO	PTPRO	AA	-0.0283	15.9	55.8827	2395	1_2	0.0094	0.123	2_1	0.00711	0.258	1_1	-0.0022	0.401	2_2	-0.00963	0.218
FPC	5	90614584	BTA-111859-no-rs	rs41611290	17602	PLEKHA5	PLEKHA5	PLEKHA5	5	93289231	Hapmap51304-BTA-74559	17697	rs41591921	LMO3	LMO3	LMO3	AA	-0.0282	15.8	55.752	2409	1_2	0.0106	0.126	2_1	0.00381	0.348	2_2	-0.00332	0.4	1_1	-0.0105	0.127
FPC	5	90958521	BovineHD0500025943	rs109203423	17619	rs109203423	rs109203423	PLEKHA5_CAPZA3	5	92423987	BovineHD0500026373	17672	rs109109038	rs109109038	rs109109038	5S_rRNA(d)	AA	-0.0246	15.8	55.7167	2413	2_1	0.00664	0.24	1_2	0.00507	0.283	1_1	-0.00564	0.262	2_2	-0.0072	0.215
FPC	5	88815942	BovineHD0500036128	rs109124402	17542	rs109124402	SLCO1A2	SLCO1A2	5	92796641	ARS-BFGL-NGS-116999	17681	rs110267314	rs110267314	rs110267314	LMO3(u)	AA	-0.034	15.8	55.644	2428	2_1	0.0172	0.101	1_2	0.00372	0.195	2_2	-0.00174	0.573	1_1	-0.0113	0.13
FPC	5	96075243	BovineHD0500027427	rs133238547	17814	GRIN2B	GRIN2B	GRIN2B	5	98042402	ARS-BFGL-NGS-27838	17900	rs110219888	ETV6	ETV6	ETV6	AA	0.0347	15.8	55.644	2429	2_2	0.0133	0.0752	1_1	0.00601	0.288	2_1	-0.00232	0.52	1_2	-0.013	0.117
FPC	5	92092821	Hapmap43797-BTA-17694	rs41623138	17663	rs41623138	rs41623138	5S_rRNA(d)	5	92796641	ARS-BFGL-NGS-116999	17681	rs110267314	rs110267314	rs110267314	LMO3(u)	AA	0.042	15.8	55.5834	2436	1_1	0.0118	0.14	2_2	0.0117	0.0729	1_2	-0.00135	0.696	2_1	-0.0171	0.0909
FPC	5	89886403	BTA-61857-no-rs	rs41649578	17576	rs41649578	rs41649578	ENSBTAG00000050454_5S_rRNA	5	93340640	BovineHD0500026612	17700	rs109134742	rs109134742	rs109134742	LMO3_MGST1	AA	0.0273	15.8	55.2291	2480	2_2	0.0105	0.157	1_1	0.00615	0.24	1_2	-0.00447	0.361	2_1	-0.00621	0.242
FPC	5	95168685	BovineHD0500027156	rs134167377	17782	rs134167377	rs134167377	H4-16_GUCY2C	5	95634693	BovineHD0500027264	17797	rs137646718	rs137646718	rs137646718	ATF7IP_ENSBTAG00000051346	AA	-0.0296	15.8	55.2125	2484	1_2	0.0143	0.106	2_1	0.00482	0.255	2_2	-0.00247	0.432	1_1	-0.00808	0.207
FPC	5	92341727	ARS-BFGL-NGS-105822	rs110136026	17669	rs110136026	rs110136026	5S_rRNA(d)	5	92796641	ARS-BFGL-NGS-116999	17681	rs110267314	rs110267314	rs110267314	LMO3(u)	AA	0.0316	15.8	55.1765	2487	1_1	0.0172	0.0943	2_2	0.00273	0.262	1_2	-0.00204	0.508	2_1	-0.00956	0.137
FPC	5	89801230	BovineHD0500025615	rs134103077	17572	rs134103077	rs134103077	ENSBTAG00000050454_5S_rRNA	5	91926373	BovineHD0500026218	17657	rs137849561	rs137849561	rs137849561	PIK3C2G_RERGL	AA	0.0355	15.7	55.0052	2507	2_2	0.0186	0.0558	1_1	0.00522	0.351	2_1	-0.00303	0.403	1_2	-0.0087	0.19
FPC	5	97550215	BovineHD0500027955	none	17884	LRP6	LRP6	LRP6	5	100854950	ARS-USMARC-244	17991	rs110913694	rs110913694	A2M	A2M	AA	0.0355	15.7	54.8601	2526	2_2	0.0165	0.119	1_1	0.00999	0.115	1_2	-0.00319	0.513	2_1	-0.00586	0.253
FPC	5	93182084	BovineHD0500026569	rs133698993	17691	rs133698993	rs133698993	LMO3(u)	5	93312010	BovineHD0500026600	17698	rs110425692	LMO3	LMO3	LMO3	AA	0.0376	15.7	54.6882	2544	1_1	0.0189	0.0503	2_2	0.00619	0.324	2_1	-0.00338	0.477	1_2	-0.00909	0.148
FPC	5	93312010	BovineHD0500026600	rs110425692	17698	LMO3	LMO3	LMO3	5	93707674	BovineHD0500026733	17727	rs135094221	rs135094221	rs135094221	SLC15A5_DERA	AA	-0.0287	15.7	54.6308	2552	2_1	0.0151	0.122	1_2	0.00422	0.25	2_2	-0.00439	0.351	1_1	-0.00492	0.277
FPC	5	92378963	BovineHD0500026355	rs109033141	17670	rs109033141	rs109033141	5S_rRNA(d)	5	92796641	ARS-BFGL-NGS-116999	17681	rs110267314	rs110267314	rs110267314	LMO3(u)	AA	0.038	15.7	54.5346	2565	1_1	0.0224	0.0943	2_2	0.00343	0.129	1_2	-0.00175	0.64	2_1	-0.0105	0.137
FPC	5	89809816	BovineHD4100003934	rs41664299	17573	rs41664299	rs41664299	ENSBTAG00000050454_5S_rRNA	5	94926178	BovineHD0500027089	17774	rs137831031	PDE6H	PDE6H	PDE6H	AA	-0.0294	15.7	54.4401	2576	2_1	0.0115	0.118	1_2	0.00347	0.381	1_1	-0.00352	0.379	2_2	-0.0109	0.122
FPC	5	92922775	BovineHD0500026503	rs134560532	17686	rs134560532	rs134560532	LMO3(u)	5	93707674	BovineHD0500026733	17727	rs135094221	rs135094221	rs135094221	SLC15A5_DERA	AA	0.0296	15.6	54.3665	2584	2_2	0.0102	0.128	1_1	0.00636	0.251	1_2	-0.00302	0.473	2_1	-0.00998	0.148
FPC	5	90614584	BTA-111859-no-rs	rs41611290	17602	PLEKHA5	PLEKHA5	PLEKHA5	5	93373699	BovineHD0500026623	17703	rs109744787	rs109744787	rs109744787	LMO3_MGST1	AA	0.0298	15.6	54.3372	2585	1_1	0.0145	0.0837	2_2	0.00249	0.515	2_1	-0.00522	0.233	1_2	-0.0076	0.168
FPC	5	89809816	BovineHD4100003934	rs41664299	17573	rs41664299	rs41664299	ENSBTAG00000050454_5S_rRNA	5	94894326	BovineHD0500027086	17773	rs136500780	rs136500780	rs136500780	RERG_PDE6H	AA	0.0293	15.6	54.2976	2590	2_2	0.0112	0.121	1_1	0.00355	0.371	1_2	-0.00343	0.388	2_1	-0.0111	0.12
FPC	5	90958521	BovineHD0500025943	rs109203423	17619	rs109203423	rs109203423	PLEKHA5_CAPZA3	5	92817321	BovineHD0500026480	17682	rs136183036	rs136183036	rs136183036	LMO3(u)	AA	0.025	15.6	54.2798	2595	2_2	0.00799	0.194	1_1	0.00451	0.324	2_1	-0.0058	0.26	1_2	-0.00675	0.222
FPC	5	89801230	BovineHD0500025615	rs134103077	17572	rs134103077	rs134103077	ENSBTAG00000050454_5S_rRNA	5	91994538	BovineHD0500026233	17659	rs109628736	rs109628736	rs109628736	PIK3C2G_RERGL	AA	-0.0363	15.6	54.2628	2596	2_1	0.019	0.0517	1_2	0.00525	0.363	2_2	-0.00323	0.408	1_1	-0.00881	0.178
FPC	5	93490294	ARS-BFGL-NGS-95906	rs110449610	17708	rs110449610	rs110449610	LMO3_MGST1	5	93566261	BovineHD0500026682	17720	rs110825637	rs110825637	rs110825637	MGST1_SLC15A5	AA	0.0437	15.6	54.0241	2625	2_2	0.0175	0.0388	1_1	0.0122	0.212	1_2	0.0019	0.485	2_1	-0.0159	0.264
FPC	5	95876347	BovineHD0500027347	rs110468678	17805	rs110468678	rs110468678	ENSBTAG00000051346_GRIN2B	5	97904476	BovineHD0500028033	17894	rs137756778	rs137756778	rs137756778	BCL2L14_ETV6	AA	-0.0381	15.6	53.9914	2630	2_1	0.0194	0.0492	1_2	0.00283	0.376	1_1	-0.00175	0.492	2_2	-0.0141	0.0826
FPC	5	92922775	BovineHD0500026503	rs134560532	17686	rs134560532	rs134560532	LMO3(u)	5	93661305	BovineHD0500026716	17725	rs109857638	SLC15A5	SLC15A5	SLC15A5	AA	0.029	15.6	53.9872	2632	2_2	0.0121	0.12	1_1	0.00262	0.484	1_2	-0.00576	0.241	2_1	-0.00859	0.155
FPC	5	93289231	Hapmap51304-BTA-74559	rs41591921	17697	LMO3	LMO3	LMO3	5	93661305	BovineHD0500026716	17725	rs109857638	SLC15A5	SLC15A5	SLC15A5	AA	-0.0273	15.6	53.983	2633	1_2	0.0108	0.129	2_1	0.00565	0.294	1_1	-0.00478	0.344	2_2	-0.00611	0.232
FPC	5	91358611	BovineHD0500026045	rs110819765	17632	PLCZ1	PLCZ1	PLCZ1	5	91742074	BovineHD0500026189	17651	rs132908861	PIK3C2G	PIK3C2G	PIK3C2G	AA	0.0326	15.6	53.9355	2638	2_2	0.00847	0.185	1_1	0.00268	0.533	1_2	-0.00938	0.149	2_1	-0.0121	0.132
FPC	5	94503999	BovineHD0500026964	rs134154389	17756	rs134154389	PTPRO	PTPRO	5	94820710	BovineHD0500027072	17771	rs109712653	RERG	LOC112446622	RERG	AA	0.0336	15.6	53.9208	2640	1_1	0.0125	0.0968	2_2	0.00969	0.171	1_2	-0.00135	0.517	2_1	-0.0101	0.215
FPC	5	96783704	BovineHD0500027714	rs133312094	17843	GSG1	GSG1	GSG1	5	97846332	BovineHD0500028022	17893	rs132882633	rs132882633	rs132882633	BCL2L14_ETV6	AA	0.0478	15.6	53.9208	2641	1_1	0.0262	0.0518	2_2	0.0153	0.0851	2_1	-0.00282	0.537	1_2	-0.00352	0.326
FPC	5	90160448	BovineHD0500025709	rs134648152	17586	rs134648152	rs134648152	5S_rRNA_ENSBTAG00000054482	5	93373699	BovineHD0500026623	17703	rs109744787	rs109744787	rs109744787	LMO3_MGST1	AA	0.0285	15.6	53.9066	2644	1_1	0.0156	0.0839	2_2	0.00249	0.45	1_2	-0.00441	0.234	2_1	-0.00602	0.233
FPC	5	93707674	BovineHD0500026733	rs135094221	17727	rs135094221	rs135094221	SLC15A5_DERA	5	94003466	BovineHD0500026812	17741	rs135942109	DERA	DERA	DERA	AA	-0.0277	15.6	53.8416	2651	1_2	0.0141	0.156	2_1	0.00408	0.209	1_1	-0.00466	0.244	2_2	-0.00486	0.392
FPC	5	93611048	BovineHD0500026691	rs110838342	17721	SLC15A5	SLC15A5	SLC15A5	5	93738496	BovineHD0500026745	17729	rs110046751	rs110046751	rs110046751	SLC15A5_DERA	AA	0.0286	15.5	53.7235	2659	1_1	0.0146	0.141	2_2	0.00498	0.198	1_2	-0.0037	0.284	2_1	-0.00529	0.377
FPC	5	91639655	BTA-15558-no-rs	rs41623243	17646	PIK3C2G	PIK3C2G	PIK3C2G	5	91879586	BovineHD0500026212	17656	rs136210997	rs136210997	rs136210997	PIK3C2G_RERGL	AA	-0.0283	15.5	53.6536	2674	2_1	0.0139	0.138	1_2	0.00557	0.198	2_2	-0.00347	0.299	1_1	-0.00541	0.365
FPC	5	95876347	BovineHD0500027347	rs110468678	17805	rs110468678	rs110468678	ENSBTAG00000051346_GRIN2B	5	96275631	BovineHD0500027534	17822	rs137195766	GRIN2B	GRIN2B	GRIN2B	AA	-0.039	15.5	53.6198	2679	2_1	0.0203	0.0465	1_2	0.003	0.359	1_1	-0.00161	0.509	2_2	-0.0141	0.0855
FPC	5	96924958	BovineHD0500027758	rs136333214	17851	rs136333214	rs136333214	HEBP1_GPRC5D	5	97942490	BovineHD0500028046	17897	rs134782108	ETV6	ETV6	ETV6	AA	-0.0293	15.5	53.5452	2688	2_1	0.0126	0.127	1_2	0.00499	0.223	1_1	-0.00265	0.498	2_2	-0.00912	0.152
FPC	5	91358611	BovineHD0500026045	rs110819765	17632	PLCZ1	PLCZ1	PLCZ1	5	91738647	BovineHD0500026184	17650	rs133859061	PIK3C2G	PIK3C2G	PIK3C2G	AA	0.0298	15.5	53.5229	2691	2_2	0.00867	0.181	1_1	0.00274	0.492	1_2	-0.00754	0.19	2_1	-0.0109	0.137
FPC	5	96184979	ARS-BFGL-NGS-26708	rs110809072	17819	GRIN2B	GRIN2B	GRIN2B	5	96953745	BovineHD0500027764	17853	rs110946154	rs110946154	rs110946154	GPRC5D_GPRC5A	AA	-0.0533	15.5	53.433	2704	1_2	0.0205	0.0462	2_1	0.01	0.114	1_1	-0.00109	0.783	2_2	-0.0217	0.0569
FPC	5	89551264	BovineHD0500025555	rs137673171	17566	rs137673171	rs137673171	ENSBTAG00000050454_5S_rRNA	5	93312010	BovineHD0500026600	17698	rs110425692	LMO3	LMO3	LMO3	AA	-0.0268	15.5	53.3595	2713	2_1	0.00802	0.185	1_2	0.00422	0.337	1_1	-0.00448	0.343	2_2	-0.0101	0.136
FPC	5	89666927	ARS-BFGL-NGS-113558	rs110024250	17569	rs110024250	rs110024250	ENSBTAG00000050454_5S_rRNA	5	93322595	BovineHD0500026605	17699	rs109794337	LMO3	LMO3	LMO3	AA	0.0346	15.5	53.3036	2723	1_1	0.0134	0.077	2_2	0.0103	0.2	1_2	-0.00285	0.527	2_1	-0.00807	0.196
FPC	5	96783704	BovineHD0500027714	rs133312094	17843	GSG1	GSG1	GSG1	5	96808306	BovineHD0500027725	17845	rs136459957	FAM234B	FAM234B	FAM234B	AA	-0.0363	15.5	53.301	2724	1_2	0.0237	0.0646	2_1	0.00547	0.203	1_1	-0.00323	0.313	2_2	-0.00388	0.419
FPC	5	94521231	BovineHD0500026969	rs110074902	17757	rs110074902	PTPRO	PTPRO	5	94705514	BovineHD0500027032	17765	rs135842541	RERG	RERG	RERG	AA	0.0477	15.5	53.1113	2750	2_2	0.0377	0.0357	1_1	0.00513	0.168	2_1	-0.00176	0.212	1_2	-0.00314	0.584
FPC	5	89147995	BTB-01267042	rs42393904	17556	PDE3A	PDE3A	PDE3A	5	89763679	Hapmap42147-BTA-23954	17571	rs41631936	rs41631936	rs41631936	ENSBTAG00000050454_5S_rRNA	AA	-0.0262	15.4	53	2766	1_2	0.00899	0.157	2_1	0.00551	0.257	1_1	-0.00318	0.406	2_2	-0.00849	0.181
FPC	5	96184979	ARS-BFGL-NGS-26708	rs110809072	17819	GRIN2B	GRIN2B	GRIN2B	5	97232918	BovineHD0500027852	17870	rs110376209	ENSBTAG00000048687	rs110376209	ENSBTAG00000048687	AA	-0.0394	15.4	52.9547	2775	2_1	0.0172	0.0596	1_2	0.00197	0.703	1_1	-0.00983	0.125	2_2	-0.0105	0.113
FPC	5	92758201	BTA-37834-no-rs	rs109957658	17679	rs109957658	rs109957658	blank	5	92796641	ARS-BFGL-NGS-116999	17681	rs110267314	rs110267314	rs110267314	LMO3(u)	AA	0.0293	15.4	52.8601	2790	1_1	0.0159	0.085	2_2	0.00239	0.373	1_2	-0.00254	0.396	2_1	-0.00848	0.146
FPC	5	97734632	BovineHD0500027982	rs136793766	17889	BCL2L14	BCL2L14	BCL2L14	5	97915497	BovineHD0500028035	17895	rs137339478	rs137339478	rs137339478	BCL2L14_ETV6	AA	-0.0519	15.4	52.8416	2794	2_1	0.0175	0.084	1_2	0.0171	0.0494	2_2	-0.00106	0.775	1_1	-0.0162	0.0918
FPC	5	97434109	ARS-BFGL-NGS-73099	rs109549785	17880	BORCS5	BORCS5	BORCS5	5	98360313	Hapmap50230-BTA-114181	17909	rs41613602	rs41613602	rs41613602	ETV6_ENSBTAG00000049572	AA	-0.0396	15.4	52.7328	2812	1_2	0.00808	0.128	2_1	0.00797	0.12	2_2	-0.00115	0.7	1_1	-0.0224	0.0527
FPC	5	97342941	BovineHD0500027888	rs110291817	17875	BORCS5	rs110291817	BORCS5	5	97636382	Hapmap43671-BTA-74719	17886	rs41592954	LRP6	LRP6	LRP6	AA	-0.06	15.4	52.6038	2830	1_2	0.0242	0.0284	2_1	0.0125	0.119	2_2	-0.00111	0.794	1_1	-0.0222	0.0585
FPC	5	89188433	BovineHD0500025455	rs109177238	17557	PDE3A	PDE3A	PDE3A	5	93441439	Hapmap32415-BTA-74556	17706	rs41602750	rs41602750	rs41602750	LMO3_MGST1	AA	-0.0261	15.4	52.5129	2840	1_2	0.00992	0.144	2_1	0.00385	0.335	2_2	-0.00377	0.363	1_1	-0.00856	0.158
FPC	5	97142021	BovineHD0500027830	rs136457051	17863	GPR19	GPR19	GPR19	5	98015115	BovineHD0500028070	17899	rs137655805	ETV6	ETV6	ETV6	AA	0.0351	15.4	52.4921	2841	2_2	0.013	0.0924	1_1	0.00966	0.163	1_2	-0.00217	0.599	2_1	-0.0102	0.145
FPC	5	92025677	BovineHD0500026249	rs136018230	17660	rs136018230	rs136018230	RERGL_5S_rRNA	5	94715337	BovineHD0500027038	17766	rs109785749	RERG	RERG	RERG	AA	0.0361	15.4	52.4449	2850	1_1	0.016	0.129	2_2	0.00981	0.0899	2_1	-0.000568	0.505	1_2	-0.00967	0.276
FPC	5	91040265	BovineHD0500025978	rs109199014	17622	rs109199014	rs109199014	PLEKHA5_CAPZA3	5	93322595	BovineHD0500026605	17699	rs109794337	LMO3	LMO3	LMO3	AA	-0.0383	15.4	52.4248	2854	2_1	0.0174	0.0738	1_2	0.0118	0.147	2_2	-0.00317	0.58	1_1	-0.00589	0.2
FPC	5	89763679	Hapmap42147-BTA-23954	rs41631936	17571	rs41631936	rs41631936	ENSBTAG00000050454_5S_rRNA	5	94301636	BovineHD0500026901	17750	rs137677568	EPS8	EPS8	EPS8	AA	0.0267	15.4	52.4012	2859	2_2	0.014	0.106	1_1	0.00288	0.371	1_2	-0.00476	0.291	2_1	-0.00505	0.231
FPC	5	91040265	BovineHD0500025978	rs109199014	17622	rs109199014	rs109199014	PLEKHA5_CAPZA3	5	93312010	BovineHD0500026600	17698	rs110425692	LMO3	LMO3	LMO3	AA	-0.0278	15.3	52.2291	2886	1_2	0.0134	0.118	2_1	0.00432	0.299	2_2	-0.00456	0.354	1_1	-0.00552	0.228
FPC	5	96953745	BovineHD0500027764	rs110946154	17853	rs110946154	rs110946154	GPRC5D_GPRC5A	5	103461055	Hapmap49735-BTA-74776	18057	rs41592968	LPCAT3	LPCAT3	LPCAT3	AA	0.0554	15.3	51.9706	2925	2_2	0.019	0.0514	1_1	0.0131	0.081	1_2	-0.00109	0.816	2_1	-0.0222	0.0517
FPC	5	90520626	BovineHD0500025800	rs133310180	17598	AEBP2	AEBP2	AEBP2	5	92423987	BovineHD0500026373	17672	rs109109038	rs109109038	rs109109038	5S_rRNA(d)	AA	0.0257	15.3	51.9586	2929	2_2	0.00722	0.178	1_1	0.00426	0.361	1_2	-0.00456	0.32	2_1	-0.00968	0.141
FPC	5	97197746	BovineHD0500027844	rs137603414	17868	CREBL2	CREBL2	CREBL2	5	97992184	Hapmap46939-BTA-114206	17898	rs41565451	ETV6	ETV6	ETV6	AA	-0.0475	15.3	51.9245	2934	2_1	0.0108	0.075	1_2	0.0107	0.102	1_1	-0.000696	0.77	2_2	-0.0253	0.0537
FPC	5	99517759	BovineHD0500028604	rs109308954	17936	rs109308954	rs109308954	ENSBTAG00000049823_NKG2A	5	103607182	BovineHD0500029745	18062	rs137525857	GNB3	GNB3	GNB3	AA	0.037	15.3	51.8761	2942	2_2	0.0152	0.0925	1_1	0.0091	0.128	1_2	-0.00147	0.632	2_1	-0.0112	0.148
FPC	5	94003466	BovineHD0500026812	rs135942109	17741	DERA	DERA	DERA	5	94211368	BovineHD4100003960	17748	rs41604612	EPS8	EPS8	EPS8	AA	0.0335	15.3	51.8665	2944	2_2	0.0159	0.132	1_1	0.00983	0.112	1_2	-0.000122	0.341	2_1	-0.00762	0.415
FPC	5	89019551	BovineHD0500025387	rs110815596	17552	SLCO1C1	SLCO1C1	SLCO1C1	5	92025677	BovineHD0500026249	17660	rs136018230	rs136018230	rs136018230	RERGL_5S_rRNA	AA	-0.0255	15.3	51.7905	2954	2_1	0.00827	0.166	1_2	0.0041	0.384	1_1	-0.00582	0.238	2_2	-0.00735	0.212
FPC	5	91040265	BovineHD0500025978	rs109199014	17622	rs109199014	rs109199014	PLEKHA5_CAPZA3	5	91926373	BovineHD0500026218	17657	rs137849561	rs137849561	rs137849561	PIK3C2G_RERGL	AA	0.0386	15.2	51.6345	2974	2_2	0.0198	0.0653	1_1	0.0093	0.166	2_1	-0.00277	0.589	1_2	-0.00671	0.18
FPC	5	93707674	BovineHD0500026733	rs135094221	17727	rs135094221	rs135094221	SLC15A5_DERA	5	93896910	BovineHD0500026785	17738	rs135948685	DERA	DERA	DERA	AA	-0.0288	15.2	51.5768	2983	1_2	0.0177	0.104	2_1	0.00288	0.265	1_1	-0.00368	0.295	2_2	-0.00451	0.336
FPC	5	88702700	BovineHD0500025282	rs132675290	17536	RECQL	RECQL	RECQL	5	93240620	BovineHD0500026583	17695	rs136696914	rs136696914	rs136696914	LMO3(u)	AA	-0.0303	15.2	51.5735	2984	2_1	0.0117	0.117	1_2	0.00916	0.191	2_2	-0.00367	0.412	1_1	-0.00576	0.28
FPC	6	37908478	Hapmap31044-BTC-071337	rs110012183	19898	rs110012183	rs110012183	LCORL(d)	6	38332952	Hapmap27298-BTC-035654	19951	rs43458640	rs43458640	rs43458640	blank	AA	0.0626	15.2	51.5498	2988	1_1	0.00567	0.087	2_2	0.00122	0.67	1_2	-0.00187	0.226	2_1	-0.0538	0.0165
FPC	5	94521231	BovineHD0500026969	rs110074902	17757	rs110074902	PTPRO	PTPRO	5	94777898	BovineHD0500027052	17769	rs110718630	RERG	RERG	RERG	AA	0.0332	15.2	51.5391	2990	2_2	0.0204	0.0501	1_1	0.00319	0.424	1_2	-0.00366	0.329	2_1	-0.00593	0.198
FPC	5	89372034	ARS-BFGL-NGS-45551	rs110989628	17563	rs110989628	PDE3A	PDE3A	5	93221107	BovineHD0500026578	17693	rs110094195	rs110094195	rs110094195	LMO3(u)	AA	0.0274	15.2	51.5346	2991	1_1	0.00744	0.207	2_2	0.00578	0.174	1_2	-0.00195	0.487	2_1	-0.0122	0.131
FPC	5	89833056	BTA-74541-no-rs	rs41653536	17574	rs41653536	rs41653536	ENSBTAG00000050454_5S_rRNA	5	93312010	BovineHD0500026600	17698	rs110425692	LMO3	LMO3	LMO3	AA	-0.0288	15.2	51.5171	2994	1_2	0.0138	0.0989	2_1	0.00289	0.386	2_2	-0.00326	0.374	1_1	-0.00888	0.141
FPC	5	93661305	BovineHD0500026716	rs109857638	17725	SLC15A5	SLC15A5	SLC15A5	5	95168685	BovineHD0500027156	17782	rs134167377	rs134167377	rs134167377	H4-16_GUCY2C	AA	0.0296	15.2	51.5031	2998	1_1	0.0129	0.141	2_2	0.00546	0.187	1_2	-0.00277	0.498	2_1	-0.00841	0.174
FPC	5	92244915	BovineHD0500026316	rs135570375	17668	rs135570375	rs135570375	5S_rRNA(d)	5	93896910	BovineHD0500026785	17738	rs135948685	DERA	DERA	DERA	AA	-0.027	15.2	51.4989	3000	1_2	0.0106	0.199	2_1	0.00605	0.157	1_1	-0.00357	0.404	2_2	-0.00673	0.241
FPC	5	91040265	BovineHD0500025978	rs109199014	17622	rs109199014	rs109199014	PLEKHA5_CAPZA3	5	92378963	BovineHD0500026355	17670	rs109033141	rs109033141	rs109033141	5S_rRNA(d)	AA	0.0384	15.2	51.4597	3002	2_2	0.0163	0.0705	1_1	0.0132	0.15	2_1	-0.00355	0.584	1_2	-0.00537	0.196
FPC	5	94521231	BovineHD0500026969	rs110074902	17757	rs110074902	PTPRO	PTPRO	5	95787180	BovineHD0500027321	17800	rs109847704	rs109847704	rs109847704	ATF7IP_ENSBTAG00000051346	AA	0.041	15.2	51.4191	3007	2_2	0.0204	0.0595	1_1	0.0116	0.141	1_2	-0.00272	0.611	2_1	-0.00633	0.188
FPC	5	95943695	BovineHD0500027363	rs134988035	17807	rs134988035	rs134988035	ENSBTAG00000051346_GRIN2B	5	100713354	BovineHD0500028943	17983	rs134722029	OVOS2	OVOS2	OVOS2	AA	-0.0365	15.2	51.4134	3008	1_2	0.0107	0.108	2_1	0.00968	0.14	2_2	-0.00185	0.661	1_1	-0.0143	0.0904
FPC	5	92191291	Hapmap49071-BTA-17699	rs41575243	17665	rs41575243	rs41575243	5S_rRNA(d)	5	93340640	BovineHD0500026612	17700	rs109134742	rs109134742	rs109134742	LMO3_MGST1	AA	-0.0314	15.2	51.4001	3011	1_2	0.0144	0.158	2_1	0.00811	0.118	2_2	-0.00353	0.36	1_1	-0.00538	0.364
FPC	5	89431610	ARS-BFGL-NGS-35776	rs109381007	17564	rs109381007	PDE3A	PDE3A	5	93661305	BovineHD0500026716	17725	rs109857638	SLC15A5	SLC15A5	SLC15A5	AA	-0.0272	15.2	51.3645	3017	1_2	0.00903	0.138	2_1	0.00719	0.257	1_1	-0.00403	0.381	2_2	-0.00695	0.224
FPC	5	92244915	BovineHD0500026316	rs135570375	17668	rs135570375	rs135570375	5S_rRNA(d)	5	93654775	BovineHD0500026710	17724	rs135709356	SLC15A5	SLC15A5	SLC15A5	AA	0.0258	15.2	51.0625	3063	1_1	0.00851	0.246	2_2	0.00657	0.149	1_2	-0.00384	0.356	2_1	-0.0069	0.248
FPC	5	97550215	BovineHD0500027955	none	17884	LRP6	LRP6	LRP6	5	97636382	Hapmap43671-BTA-74719	17886	rs41592954	LRP6	LRP6	LRP6	AA	-0.0333	15.1	50.983	3071	2_1	0.0109	0.0969	1_2	0.00288	0.547	2_2	-0.00542	0.275	1_1	-0.0141	0.0808
FPC	5	96953745	BovineHD0500027764	rs110946154	17853	rs110946154	rs110946154	GPRC5D_GPRC5A	5	98144715	ARS-BFGL-NGS-88309	17903	rs109777206	ETV6	ETV6	ETV6	AA	0.0409	15.1	50.857	3093	2_2	0.0195	0.0441	1_1	0.00271	0.359	1_2	-0.00153	0.538	2_1	-0.0171	0.059
FPC	5	96924958	BovineHD0500027758	rs136333214	17851	rs136333214	rs136333214	HEBP1_GPRC5D	5	97454799	BovineHD0500027923	17882	rs110083075	MANSC1	MANSC1	MANSC1	AA	-0.0264	15.1	50.7352	3105	2_1	0.0117	0.112	1_2	0.0031	0.396	1_1	-0.00388	0.325	2_2	-0.0077	0.166
FPC	5	93661305	BovineHD0500026716	rs109857638	17725	SLC15A5	SLC15A5	SLC15A5	5	94521231	BovineHD0500026969	17757	rs110074902	rs110074902	PTPRO	PTPRO	AA	-0.0434	15.1	50.6861	3115	1_2	0.0293	0.0474	2_1	0.00737	0.16	1_1	-0.00312	0.591	2_2	-0.00358	0.201
FPC	5	92141987	BovineHD0500026293	rs134975265	17664	rs134975265	rs134975265	5S_rRNA(d)	5	93369146	BovineHD0500026621	17702	rs133576834	rs133576834	rs133576834	LMO3_MGST1	AA	0.0376	15.1	50.5986	3134	2_2	0.0227	0.0468	1_1	0.00676	0.27	2_1	-0.00284	0.297	1_2	-0.00529	0.387
FPC	5	88377469	BovineHD0500025180	rs42404382	17517	ABCC9	ABCC9	ABCC9	5	88702700	BovineHD0500025282	17536	rs132675290	RECQL	RECQL	RECQL	AA	-0.028	15.1	50.4353	3158	2_1	0.0106	0.12	1_2	0.00321	0.407	1_1	-0.00369	0.35	2_2	-0.0105	0.122
FPC	5	94521231	BovineHD0500026969	rs110074902	17757	rs110074902	PTPRO	PTPRO	5	95033866	BovineHD0500027125	17777	rs135928554	rs135928554	rs135928554	MGP_ART4	AA	-0.0367	15.1	50.4123	3164	2_1	0.0205	0.0595	1_2	0.00703	0.221	1_1	-0.003	0.53	2_2	-0.00626	0.189
FPC	5	90520626	BovineHD0500025800	rs133310180	17598	AEBP2	AEBP2	AEBP2	5	92575928	BovineHD0500026409	17677	rs110151381	rs110151381	rs110151381	blank	AA	-0.0314	15.1	50.4089	3166	2_1	0.0117	0.147	1_2	0.008	0.124	1_1	-0.00183	0.557	2_2	-0.00986	0.172
FPC	5	90435741	BTA-05125-rs29019289	rs29019289	17596	rs29019289	rs29019289	ENSBTAG00000054482_AEBP2	5	92025677	BovineHD0500026249	17660	rs136018230	rs136018230	rs136018230	RERGL_5S_rRNA	AA	-0.0368	15	50.3925	3170	2_1	0.0146	0.155	1_2	0.0112	0.0694	2_2	-0.00111	0.526	1_1	-0.00985	0.25
FPC	5	95447146	BovineHD0500027233	rs137519517	17793	ATF7IP	ATF7IP	ATF7IP	5	98144715	ARS-BFGL-NGS-88309	17903	rs109777206	ETV6	ETV6	ETV6	AA	0.0248	15	50.382	3172	2_2	0.0068	0.195	1_1	0.0054	0.265	1_2	-0.00352	0.386	2_1	-0.00908	0.154
FPC	5	96184979	ARS-BFGL-NGS-26708	rs110809072	17819	GRIN2B	GRIN2B	GRIN2B	5	97181408	BovineHD0500027840	17866	rs109499401	CREBL2	CREBL2	CREBL2	AA	0.0384	15	50.3788	3174	2_2	0.0171	0.0583	1_1	0.00191	0.701	1_2	-0.00939	0.127	2_1	-0.0101	0.114
FPC	5	90520626	BovineHD0500025800	rs133310180	17598	AEBP2	AEBP2	AEBP2	5	92758201	BTA-37834-no-rs	17679	rs109957658	rs109957658	rs109957658	blank	AA	-0.0249	15	50.279	3185	2_1	0.00879	0.153	1_2	0.00381	0.353	1_1	-0.00411	0.328	2_2	-0.00814	0.165
FPC	5	91358611	BovineHD0500026045	rs110819765	17632	PLCZ1	PLCZ1	PLCZ1	5	92423987	BovineHD0500026373	17672	rs109109038	rs109109038	rs109109038	5S_rRNA(d)	AA	-0.0272	15	50.1979	3203	2_1	0.00733	0.206	1_2	0.00318	0.387	1_1	-0.00478	0.295	2_2	-0.0119	0.112
FPC	5	90205771	BovineHD0500025721	rs133837626	17588	rs133837626	rs133837626	5S_rRNA_ENSBTAG00000054482	5	92860844	BovineHD0500026491	17684	rs137176041	rs137176041	rs137176041	LMO3(u)	AA	-0.0256	15	50.1972	3204	2_1	0.0124	0.126	1_2	0.00312	0.326	2_2	-0.00267	0.311	1_1	-0.00737	0.237
FPC	5	89833056	BTA-74541-no-rs	rs41653536	17574	rs41653536	rs41653536	ENSBTAG00000050454_5S_rRNA	5	94084503	BovineHD0500026836	17743	rs109011235	rs109011235	rs109011235	STRAP_EPS8	AA	0.0286	15	50.1656	3210	1_1	0.0131	0.0909	2_2	0.00261	0.488	2_1	-0.00453	0.272	1_2	-0.0083	0.149
FPC	5	89551264	BovineHD0500025555	rs137673171	17566	rs137673171	rs137673171	ENSBTAG00000050454_5S_rRNA	5	93016468	BovineHD0500026521	17687	rs134465294	rs134465294	rs134465294	LMO3(u)	AA	-0.0257	15	50.0773	3229	2_1	0.00711	0.19	1_2	0.004	0.354	1_1	-0.00442	0.325	2_2	-0.0102	0.131
FPC	5	91358611	BovineHD0500026045	rs110819765	17632	PLCZ1	PLCZ1	PLCZ1	5	92758201	BTA-37834-no-rs	17679	rs109957658	rs109957658	rs109957658	blank	AA	0.0266	15	50.0685	3231	2_2	0.00731	0.203	1_1	0.00337	0.366	1_2	-0.00445	0.316	2_1	-0.0114	0.115
FPC	5	98015115	BovineHD0500028070	rs137655805	17899	ETV6	ETV6	ETV6	5	98433632	BovineHD0500028211	17911	rs110583217	rs110583217	rs110583217	ETV6_ENSBTAG00000049572	AA	0.0386	15	50.04	3235	2_2	0.0154	0.065	1_1	0.0121	0.155	2_1	-0.00247	0.627	1_2	-0.00867	0.153
FPC	5	88574410	BovineHD0500025233	rs134004082	17530	rs134004082	rs134004082	LDHB_GYS2	5	92796641	ARS-BFGL-NGS-116999	17681	rs110267314	rs110267314	rs110267314	LMO3(u)	AA	-0.0281	15	49.983	3243	2_1	0.00846	0.141	1_2	0.00394	0.303	2_2	-0.00257	0.466	1_1	-0.0132	0.0902
FPC	5	94638868	BovineHD0500027006	rs110650916	17762	rs110650916	rs110650916	bta-mir-2285dm_RERG	5	94777898	BovineHD0500027052	17769	rs110718630	RERG	RERG	RERG	AA	-0.0359	15	49.8601	3261	1_2	0.0162	0.0748	2_1	0.0119	0.149	1_1	-0.00354	0.472	2_2	-0.00434	0.304
FPC	5	94521231	BovineHD0500026969	rs110074902	17757	rs110074902	PTPRO	PTPRO	5	95467489	BovineHD0500027237	17794	rs134933840	ATF7IP	ATF7IP	ATF7IP	AA	-0.0489	14.9	49.567	3290	1_2	0.0243	0.0464	2_1	0.0178	0.0827	1_1	-0.00275	0.706	2_2	-0.00401	0.165
FPC	5	96905992	ARS-BFGL-NGS-115294	rs110068426	17850	HEBP1	HEBP1	HEBP1	5	97454799	BovineHD0500027923	17882	rs110083075	MANSC1	MANSC1	MANSC1	AA	-0.0293	14.9	49.5544	3292	2_1	0.0121	0.149	1_2	0.00843	0.139	2_2	-0.00334	0.424	1_1	-0.00538	0.289
FPC	5	93707674	BovineHD0500026733	rs135094221	17727	rs135094221	rs135094221	SLC15A5_DERA	5	94926178	BovineHD0500027089	17774	rs137831031	PDE6H	PDE6H	PDE6H	AA	0.0281	14.9	49.4802	3306	1_1	0.0156	0.12	2_2	0.00397	0.225	2_1	-0.00406	0.376	1_2	-0.00444	0.279
FPC	5	89801230	BovineHD0500025615	rs134103077	17572	rs134103077	rs134103077	ENSBTAG00000050454_5S_rRNA	5	93322595	BovineHD0500026605	17699	rs109794337	LMO3	LMO3	LMO3	AA	-0.0306	14.9	49.4023	3324	2_1	0.014	0.0733	1_2	0.0054	0.341	2_2	-0.00333	0.386	1_1	-0.00792	0.2
FPC	5	96143694	ARS-BFGL-NGS-104787	rs109533558	17818	GRIN2B	GRIN2B	GRIN2B	5	98325895	ARS-BFGL-NGS-116729	17907	rs110980914	rs110980914	rs110980914	ETV6_ENSBTAG00000049572	AA	0.0308	14.9	49.3788	3331	1_1	0.0079	0.127	2_2	0.00526	0.216	1_2	-0.00148	0.577	2_1	-0.0161	0.0798
FPC	5	92498091	BovineHD0500026395	rs137212660	17674	rs137212660	rs137212660	5S_rRNA(d)	5	94638868	BovineHD0500027006	17762	rs110650916	rs110650916	rs110650916	bta-mir-2285dm_RERG	AA	-0.0255	14.9	49.317	3340	1_2	0.0095	0.143	2_1	0.00619	0.257	1_1	-0.00454	0.289	2_2	-0.00526	0.311
FPC	5	96993365	BovineHD0500027783	rs136743116	17855	rs136743116	rs136743116	GPRC5A_DDX47	5	97550215	BovineHD0500027955	17884	none	LRP6	LRP6	LRP6	AA	0.0331	14.9	49.2426	3350	2_2	0.0231	0.077	1_1	0.00327	0.2	1_2	-0.00326	0.295	2_1	-0.00343	0.428
FPC	5	89809816	BovineHD4100003934	rs41664299	17573	rs41664299	rs41664299	ENSBTAG00000050454_5S_rRNA	5	94084503	BovineHD0500026836	17743	rs109011235	rs109011235	rs109011235	STRAP_EPS8	AA	-0.0292	14.9	49.1618	3365	2_1	0.0135	0.0907	1_2	0.00266	0.487	1_1	-0.0046	0.273	2_2	-0.00848	0.149
FPC	6	36942473	BovineHD0600010624	rs109263339	19847	rs109263339	rs109263339	IBSP_LAP3	6	37035186	BovineHD0600010646	19855	rs109920258	rs109920258	rs109920258	IBSP_LAP3	AA	-0.0669	14.9	49.1337	3368	1_2	0.00679	0.117	2_1	0.000758	0.766	2_2	-0.00369	0.0998	1_1	-0.0556	0.018
FPC	5	94521231	BovineHD0500026969	rs110074902	17757	rs110074902	PTPRO	PTPRO	5	95388986	BovineHD0500027218	17790	rs110092618	ATF7IP	ATF7IP	ATF7IP	AA	0.0487	14.8	49.0535	3379	1_1	0.0241	0.0463	2_2	0.0179	0.0826	1_2	-0.00276	0.706	2_1	-0.00393	0.165
FPC	5	94596226	BovineHD0500026993	rs134037603	17760	rs134037603	PTPRO	PTPRO	5	96563734	Hapmap28380-BTA-74649	17833	rs41602751	rs41602751	rs41602751	GRIN2B_EMP1	AA	-0.0314	14.8	49.0429	3380	2_1	0.0144	0.136	1_2	0.00961	0.115	2_2	-0.000938	0.324	1_1	-0.00648	0.425
FPC	5	93707674	BovineHD0500026733	rs135094221	17727	rs135094221	rs135094221	SLC15A5_DERA	5	94104943	BovineHD0500026841	17744	rs110672104	rs110672104	rs110672104	STRAP_EPS8	AA	-0.0294	14.8	49.0278	3382	1_2	0.019	0.0748	2_1	0.00212	0.369	1_1	-0.00308	0.325	2_2	-0.00519	0.232
FPC	5	96516090	ARS-BFGL-NGS-31148	rs108994375	17832	rs108994375	rs108994375	GRIN2B_EMP1	5	96783704	BovineHD0500027714	17843	rs133312094	GSG1	GSG1	GSG1	AA	0.024	14.8	48.9547	3401	1_1	0.00678	0.21	2_2	0.00454	0.303	1_2	-0.00444	0.319	2_1	-0.00824	0.168
FPC	5	89809816	BovineHD4100003934	rs41664299	17573	rs41664299	rs41664299	ENSBTAG00000050454_5S_rRNA	5	93312010	BovineHD0500026600	17698	rs110425692	LMO3	LMO3	LMO3	AA	0.0288	14.8	48.9208	3403	2_2	0.0138	0.0986	1_1	0.00289	0.387	1_2	-0.00327	0.373	2_1	-0.00889	0.141
FPC	5	96953745	BovineHD0500027764	rs110946154	17853	rs110946154	rs110946154	GPRC5D_GPRC5A	5	97342941	BovineHD0500027888	17875	rs110291817	BORCS5	rs110291817	BORCS5	AA	0.0681	14.8	48.762	3428	1_1	0.0269	0.0288	2_2	0.0246	0.0456	1_2	-0.00116	0.868	2_1	-0.0154	0.0575
FPC	5	92796641	ARS-BFGL-NGS-116999	rs110267314	17681	rs110267314	rs110267314	LMO3(u)	5	97454799	BovineHD0500027923	17882	rs110083075	MANSC1	MANSC1	MANSC1	AA	0.0275	14.8	48.6326	3445	1_1	0.0135	0.0905	2_2	0.00247	0.422	2_1	-0.00312	0.347	1_2	-0.00842	0.14
FPC	5	90305068	BovineHD0500025737	rs110204352	17591	rs110204352	rs110204352	5S_rRNA_ENSBTAG00000054482	5	92796641	ARS-BFGL-NGS-116999	17681	rs110267314	rs110267314	rs110267314	LMO3(u)	AA	-0.0306	14.8	48.6253	3447	2_1	0.017	0.0831	1_2	0.00264	0.284	2_2	-0.00157	0.484	1_1	-0.00941	0.149
FPC	5	91807182	BovineHD0500026209	rs137679477	17654	PIK3C2G	PIK3C2G	PIK3C2G	5	92906137	BovineHD0500026500	17685	rs109383272	rs109383272	rs109383272	LMO3(u)	AA	-0.03	14.8	48.5784	3453	2_1	0.012	0.142	1_2	0.00422	0.148	2_2	0.000546	0.527	1_1	-0.0143	0.183
FPC	5	93359109	BovineHD0500026619	rs134727581	17701	rs134727581	rs134727581	LMO3_MGST1	5	93856970	BovineHD4100003956	17736	rs41610318	rs41610318	rs41610318	SLC15A5_DERA	AA	0.0467	14.8	48.4698	3471	2_2	0.0151	0.0722	1_1	0.00448	0.0939	1_2	-0.000204	0.784	2_1	-0.0269	0.0504
FPC	5	100854950	ARS-USMARC-244	rs110913694	17991	rs110913694	A2M	A2M	5	101265240	ARS-BFGL-NGS-75847	18006	rs109882622	rs109882622	rs109882622	AICDA_APOBEC1	AA	-0.0379	14.7	48.4377	3475	2_1	0.0172	0.107	1_2	0.0134	0.0744	2_2	-0.00302	0.526	1_1	-0.00429	0.292
FPC	5	95843847	BovineHD0500027337	rs134900031	17802	rs134900031	rs134900031	ENSBTAG00000051346_GRIN2B	5	96357362	BovineHD0500027578	17826	rs134088386	rs134088386	rs134088386	GRIN2B_EMP1	AA	-0.0266	14.7	48.382	3483	2_1	0.0102	0.169	1_2	0.00714	0.168	1_1	-0.00198	0.362	2_2	-0.00732	0.301
FPC	5	90614584	BTA-111859-no-rs	rs41611290	17602	PLEKHA5	PLEKHA5	PLEKHA5	5	93896910	BovineHD0500026785	17738	rs135948685	DERA	DERA	DERA	AA	-0.0268	14.7	48.3778	3484	1_2	0.0129	0.0982	2_1	0.00279	0.407	2_2	-0.00371	0.341	1_1	-0.00742	0.154
FPC	5	91733633	Hapmap59233-rs29019412	rs29019412	17649	PIK3C2G	PIK3C2G	PIK3C2G	5	92423987	BovineHD0500026373	17672	rs109109038	rs109109038	rs109109038	5S_rRNA(d)	AA	0.0313	14.7	48.3655	3487	2_2	0.011	0.0913	1_1	0.00282	0.431	1_2	-0.00289	0.406	2_1	-0.0146	0.0716
FPC	6	37908478	Hapmap31044-BTC-071337	rs110012183	19898	rs110012183	rs110012183	LCORL(d)	6	38320935	BovineHD4100004675	19949	rs109307596	rs109307596	rs109307596	blank	AA	0.0655	14.7	48.327	3491	2_2	0.00168	0.67	1_1	0.00138	0.163	1_2	-0.00258	0.15	2_1	-0.0598	0.0161
FPC	5	89231232	BovineHD0500025469	rs136505262	17558	PDE3A	PDE3A	PDE3A	5	89666927	ARS-BFGL-NGS-113558	17569	rs110024250	rs110024250	rs110024250	ENSBTAG00000050454_5S_rRNA	AA	-0.0248	14.7	48.2832	3500	2_1	0.00682	0.184	1_2	0.00664	0.22	1_1	-0.00297	0.42	2_2	-0.00836	0.176
FPC	5	90614584	BTA-111859-no-rs	rs41611290	17602	PLEKHA5	PLEKHA5	PLEKHA5	5	92796641	ARS-BFGL-NGS-116999	17681	rs110267314	rs110267314	rs110267314	LMO3(u)	AA	0.0335	14.7	48.2612	3502	1_1	0.00858	0.116	2_2	0.00285	0.633	2_1	-0.00901	0.114	1_2	-0.013	0.136
FPC	5	96275631	BovineHD0500027534	rs137195766	17822	GRIN2B	GRIN2B	GRIN2B	5	96697638	BovineHD0500027679	17839	rs134849570	rs134849570	rs134849570	EMP1_GSG1	AA	-0.0279	14.7	48.2426	3509	1_2	0.0131	0.104	2_1	0.00335	0.267	1_1	-0.000833	0.451	2_2	-0.0106	0.179
FPC	5	94521231	BovineHD0500026969	rs110074902	17757	rs110074902	PTPRO	PTPRO	5	95442205	BovineHD0500027232	17792	rs109867589	ATF7IP	ATF7IP	ATF7IP	AA	-0.0486	14.7	48.2388	3511	1_2	0.0239	0.0462	2_1	0.0181	0.0823	1_1	-0.00279	0.705	2_2	-0.0038	0.166
FPC	5	89013451	BovineHD0500025385	rs109211576	17551	rs109211576	rs109211576	SLCO1B3_SLCO1C1	5	90958521	BovineHD0500025943	17619	rs109203423	rs109203423	rs109203423	PLEKHA5_CAPZA3	AA	-0.0239	14.7	48.1373	3529	2_1	0.00734	0.223	1_2	0.00583	0.223	1_1	-0.00482	0.322	2_2	-0.00596	0.232
FPC	5	91639655	BTA-15558-no-rs	rs41623243	17646	PIK3C2G	PIK3C2G	PIK3C2G	5	94104943	BovineHD0500026841	17744	rs110672104	rs110672104	rs110672104	STRAP_EPS8	AA	0.0274	14.7	48.0386	3538	2_2	0.0156	0.0869	1_1	0.00282	0.345	2_1	-0.00268	0.35	1_2	-0.00636	0.218
FPC	5	96924958	BovineHD0500027758	rs136333214	17851	rs136333214	rs136333214	HEBP1_GPRC5D	5	97550215	BovineHD0500027955	17884	none	LRP6	LRP6	LRP6	AA	0.0283	14.7	48.0035	3545	2_2	0.0167	0.0741	1_1	0.00234	0.423	1_2	-0.00361	0.298	2_1	-0.00566	0.205
FPC	5	92860844	BovineHD0500026491	rs137176041	17684	rs137176041	rs137176041	LMO3(u)	5	93624526	BovineHD0500026698	17722	rs110537369	SLC15A5	SLC15A5	SLC15A5	AA	0.0475	14.7	47.983	3550	2_2	0.0175	0.0309	1_1	0.0141	0.176	2_1	-9.07e-05	0.606	1_2	-0.0159	0.187
FPC	5	95984058	ARS-BFGL-NGS-40927	rs109566218	17808	GRIN2B	GRIN2B	GRIN2B	5	96184979	ARS-BFGL-NGS-26708	17819	rs110809072	GRIN2B	GRIN2B	GRIN2B	AA	0.0338	14.7	47.9393	3556	2_2	0.0155	0.0723	1_1	0.004	0.25	2_1	-0.00143	0.578	1_2	-0.0129	0.1
FPC	5	88337970	BovineHD0500025161	rs109780221	17515	ABCC9	ABCC9	ABCC9	5	91952372	BovineHD0500026224	17658	rs136030698	rs136030698	rs136030698	PIK3C2G_RERGL	AA	0.0258	14.7	47.9245	3557	2_2	0.0123	0.134	1_1	0.00381	0.256	2_1	-0.00266	0.38	1_2	-0.007	0.23
FPC	5	93611048	BovineHD0500026691	rs110838342	17721	SLC15A5	SLC15A5	SLC15A5	5	94951009	BovineHD0500027095	17775	rs133619421	ARHGDIB	ARHGDIB	ARHGDIB	AA	-0.0368	14.7	47.8962	3568	2_1	0.0207	0.0529	1_2	0.00666	0.246	2_2	-0.00302	0.522	1_1	-0.00647	0.179
FPC	5	91879586	BovineHD0500026212	rs136210997	17656	rs136210997	rs136210997	PIK3C2G_RERGL	5	93240620	BovineHD0500026583	17695	rs136696914	rs136696914	rs136696914	LMO3(u)	AA	-0.0369	14.7	47.8239	3577	1_2	0.0147	0.166	2_1	0.0133	0.0601	2_2	-0.00222	0.437	1_1	-0.00672	0.337
FPC	5	91742074	BovineHD0500026189	rs132908861	17651	PIK3C2G	PIK3C2G	PIK3C2G	5	93707674	BovineHD0500026733	17727	rs135094221	rs135094221	rs135094221	SLC15A5_DERA	AA	0.0272	14.6	47.8153	3579	2_2	0.00895	0.146	1_1	0.00724	0.21	1_2	-0.0028	0.455	2_1	-0.00822	0.189
FPC	5	91757353	UA-IFASA-4080	rs29027239	17652	PIK3C2G	PIK3C2G	PIK3C2G	5	92423987	BovineHD0500026373	17672	rs109109038	rs109109038	rs109109038	5S_rRNA(d)	AA	0.0337	14.6	47.7305	3600	2_2	0.0208	0.138	1_1	0.00464	0.0854	1_2	-0.00266	0.359	2_1	-0.00556	0.417
FPC	5	96879612	BovineHD0500027742	rs109926285	17849	HEBP1	HEBP1	HEBP1	5	98766636	BovineHD0500028328	17924	rs109265552	rs109265552	rs109265552	T2R10C_TAS2R8	AA	0.0316	14.6	47.6308	3615	2_2	0.0178	0.0608	1_1	0.00429	0.33	2_1	-0.00208	0.379	1_2	-0.00745	0.23
FPC	5	95876347	BovineHD0500027347	rs110468678	17805	rs110468678	rs110468678	ENSBTAG00000051346_GRIN2B	5	101665956	BovineHD0500029264	18019	rs110040113	ENSBTAG00000050124	rs110040113	ENSBTAG00000050124	AA	0.0392	14.6	47.5817	3625	2_2	0.0167	0.0586	1_1	0.00494	0.21	1_2	-0.00123	0.658	2_1	-0.0164	0.0733
FPC	5	91733633	Hapmap59233-rs29019412	rs29019412	17649	PIK3C2G	PIK3C2G	PIK3C2G	5	93289231	Hapmap51304-BTA-74559	17697	rs41591921	LMO3	LMO3	LMO3	AA	0.0314	14.6	47.58	3626	2_2	0.00954	0.102	1_1	0.00301	0.413	1_2	-0.00294	0.424	2_1	-0.0159	0.061
FPC	5	90938494	BovineHD0500025940	rs109688223	17618	rs109688223	rs109688223	PLEKHA5_CAPZA3	5	93896910	BovineHD0500026785	17738	rs135948685	DERA	DERA	DERA	AA	-0.0345	14.6	47.5719	3627	2_1	0.0163	0.053	1_2	0.00428	0.336	1_1	-0.00214	0.508	2_2	-0.0118	0.103
FPC	5	89666927	ARS-BFGL-NGS-113558	rs110024250	17569	rs110024250	rs110024250	ENSBTAG00000050454_5S_rRNA	5	94084503	BovineHD0500026836	17743	rs109011235	rs109011235	rs109011235	STRAP_EPS8	AA	-0.0257	14.6	47.5528	3631	2_1	0.0143	0.107	1_2	0.00248	0.349	2_2	-0.00381	0.289	1_1	-0.00507	0.256
FPC	5	96110917	BovineHD0500027439	rs109426459	17816	GRIN2B	GRIN2B	GRIN2B	5	96357362	BovineHD0500027578	17826	rs134088386	rs134088386	rs134088386	GRIN2B_EMP1	AA	0.0311	14.6	47.5331	3634	2_2	0.0116	0.113	1_1	0.0115	0.14	2_1	-0.00147	0.391	1_2	-0.0066	0.356
FPC	5	92415826	BTA-23605-no-rs	rs41579566	17671	rs41579566	rs41579566	5S_rRNA(d)	5	93707674	BovineHD0500026733	17727	rs135094221	rs135094221	rs135094221	SLC15A5_DERA	AA	0.0287	14.6	47.4802	3649	2_2	0.0101	0.124	1_1	0.00795	0.201	1_2	-0.0027	0.477	2_1	-0.00791	0.198
FPC	5	88337970	BovineHD0500025161	rs109780221	17515	ABCC9	ABCC9	ABCC9	5	91040265	BovineHD0500025978	17622	rs109199014	rs109199014	rs109199014	PLEKHA5_CAPZA3	AA	-0.026	14.6	47.4597	3655	2_1	0.0106	0.13	1_2	0.00523	0.271	2_2	-0.00375	0.383	1_1	-0.00636	0.216
FPC	5	88574410	BovineHD0500025233	rs134004082	17530	rs134004082	rs134004082	LDHB_GYS2	5	93373699	BovineHD0500026623	17703	rs109744787	rs109744787	rs109744787	LMO3_MGST1	AA	-0.0262	14.6	47.4248	3660	2_1	0.0101	0.144	1_2	0.00441	0.221	2_2	-0.00142	0.462	1_1	-0.0103	0.172
FPC	5	97026455	BovineHD0500027802	rs135892320	17858	DDX47	DDX47	DDX47	5	97636382	Hapmap43671-BTA-74719	17886	rs41592954	LRP6	LRP6	LRP6	AA	-0.0295	14.6	47.4214	3663	2_1	0.0114	0.0938	1_2	0.00274	0.407	2_2	-0.00269	0.414	1_1	-0.0126	0.0855
FPC	5	95891562	BovineHD0500027352	rs109197247	17806	rs109197247	rs109197247	ENSBTAG00000051346_GRIN2B	5	96735965	BovineHD0500027692	17840	rs134532698	rs134532698	rs134532698	EMP1_GSG1	AA	-0.0402	14.6	47.4056	3664	1_2	0.0236	0.0488	2_1	0.00821	0.159	1_1	0.000987	0.478	2_2	-0.00933	0.314
FPC	5	91952372	BovineHD0500026224	rs136030698	17658	rs136030698	rs136030698	PIK3C2G_RERGL	5	93240620	BovineHD0500026583	17695	rs136696914	rs136696914	rs136696914	LMO3(u)	AA	0.0266	14.6	47.3737	3668	2_2	0.0112	0.158	1_1	0.00496	0.191	1_2	-0.0023	0.445	2_1	-0.00816	0.206
FPC	5	96208326	BovineHD0500027490	rs109500135	17820	GRIN2B	GRIN2B	GRIN2B	5	96995660	ARS-BFGL-NGS-5720	17856	rs110125824	rs110125824	rs110125824	GPRC5A_DDX47	AA	0.0282	14.6	47.3526	3675	1_1	0.0103	0.165	2_2	0.00747	0.141	1_2	-0.00209	0.485	2_1	-0.00832	0.208
FPC	5	93707674	BovineHD0500026733	rs135094221	17727	rs135094221	rs135094221	SLC15A5_DERA	5	95257304	BovineHD0500027187	17786	rs134014659	rs134014659	rs134014659	GUCY2C_PLBD1	AA	-0.0288	14.6	47.2636	3692	1_2	0.0134	0.116	2_1	0.00641	0.205	2_2	-0.00289	0.397	1_1	-0.0061	0.282
FPC	5	91639655	BTA-15558-no-rs	rs41623243	17646	PIK3C2G	PIK3C2G	PIK3C2G	5	93441439	Hapmap32415-BTA-74556	17706	rs41602750	rs41602750	rs41602750	LMO3_MGST1	AA	0.024	14.6	47.2314	3695	2_2	0.00923	0.174	1_1	0.00533	0.23	2_1	-0.00452	0.263	1_2	-0.00494	0.333
FPC	5	91438403	BovineHD0500026075	rs135282262	17638	PIK3C2G	PIK3C2G	PIK3C2G	5	92523198	BovineHD0500026400	17675	rs136954032	rs136954032	rs136954032	5S_rRNA(d)	AA	-0.0266	14.5	47.1759	3708	2_1	0.00916	0.144	1_2	0.00273	0.417	1_1	-0.0039	0.329	2_2	-0.0108	0.109
FPC	5	95871087	BovineHD0500027346	rs110960928	17804	rs110960928	rs110960928	ENSBTAG00000051346_GRIN2B	5	96735965	BovineHD0500027692	17840	rs134532698	rs134532698	rs134532698	EMP1_GSG1	AA	-0.0391	14.5	47.1337	3718	1_2	0.0225	0.0502	2_1	0.00832	0.16	1_1	0.00087	0.476	2_2	-0.00917	0.314
FPC	6	37000373	BovineHD4100004563	rs110506181	19853	rs110506181	rs110506181	IBSP_LAP3	6	38332952	Hapmap27298-BTC-035654	19951	rs43458640	rs43458640	rs43458640	blank	AA	0.0593	14.5	47.1267	3720	1_1	0.00607	0.0865	2_2	0.00115	0.672	1_2	-0.002	0.224	2_1	-0.0501	0.0169
FPC	5	95871087	BovineHD0500027346	rs110960928	17804	rs110960928	rs110960928	ENSBTAG00000051346_GRIN2B	5	96357362	BovineHD0500027578	17826	rs134088386	rs134088386	rs134088386	GRIN2B_EMP1	AA	-0.0264	14.5	47.1046	3727	2_1	0.0101	0.169	1_2	0.00712	0.165	1_1	-0.0019	0.362	2_2	-0.00723	0.304
FPC	5	91733633	Hapmap59233-rs29019412	rs29019412	17649	PIK3C2G	PIK3C2G	PIK3C2G	5	93369146	BovineHD0500026621	17702	rs133576834	rs133576834	rs133576834	LMO3_MGST1	AA	-0.0321	14.5	47.0809	3730	2_1	0.00953	0.104	1_2	0.00313	0.376	1_1	-0.0026	0.463	2_2	-0.0168	0.0573
FPC	5	103859958	BovineHD0500029821	rs135976826	18075	IFFO1	IFFO1	IFFO1	5	104176605	BovineHD0500029911	18087	rs110240197	rs110240197	rs110240197	CD9_VWF	AA	-0.0386	14.5	47.0311	3741	1_2	0.0166	0.086	2_1	0.0138	0.0891	1_1	-0.00178	0.563	2_2	-0.00634	0.262
FPC	5	97357131	Hapmap58633-rs29009713	rs29009713	17876	BORCS5	BORCS5	BORCS5	5	98433632	BovineHD0500028211	17911	rs110583217	rs110583217	rs110583217	ETV6_ENSBTAG00000049572	AA	0.0364	14.5	47.0259	3743	2_2	0.0223	0.0448	1_1	0.00511	0.291	2_1	-0.00294	0.49	1_2	-0.00601	0.174
FPC	5	95843847	BovineHD0500027337	rs134900031	17802	rs134900031	rs134900031	ENSBTAG00000051346_GRIN2B	5	96735965	BovineHD0500027692	17840	rs134532698	rs134532698	rs134532698	EMP1_GSG1	AA	-0.0386	14.5	46.9547	3760	1_2	0.022	0.0525	2_1	0.00819	0.16	1_1	0.000897	0.477	2_2	-0.0093	0.311
FPC	5	92226351	BovineHD0500026311	rs137721018	17666	rs137721018	rs137721018	5S_rRNA(d)	5	93896910	BovineHD0500026785	17738	rs135948685	DERA	DERA	DERA	AA	0.0234	14.5	46.9245	3766	2_2	0.00899	0.19	1_1	0.00454	0.235	2_1	-0.00414	0.325	1_2	-0.00577	0.249
FPC	6	37191966	BovineHD0600010689	rs110897976	19864	FAM184B	FAM184B	FAM184B	6	38332952	Hapmap27298-BTC-035654	19951	rs43458640	rs43458640	rs43458640	blank	AA	-0.061	14.5	46.8697	3780	2_1	0.00606	0.0866	1_2	0.0011	0.684	2_2	-0.00194	0.213	1_1	-0.0519	0.0167
FPC	5	95891562	BovineHD0500027352	rs109197247	17806	rs109197247	rs109197247	ENSBTAG00000051346_GRIN2B	5	96357362	BovineHD0500027578	17826	rs134088386	rs134088386	rs134088386	GRIN2B_EMP1	AA	-0.0265	14.5	46.8539	3783	2_1	0.0102	0.168	1_2	0.00719	0.165	1_1	-0.00188	0.362	2_2	-0.00726	0.305
FPC	5	90305068	BovineHD0500025737	rs110204352	17591	rs110204352	rs110204352	5S_rRNA_ENSBTAG00000054482	5	94104943	BovineHD0500026841	17744	rs110672104	rs110672104	rs110672104	STRAP_EPS8	AA	0.0307	14.5	46.8386	3787	2_2	0.0177	0.0904	1_1	0.00386	0.217	2_1	-0.00182	0.477	1_2	-0.00731	0.215
FPC	6	37466356	BovineHD0600010760	rs132741545	19879	LCORL	LCORL	LCORL	6	38332952	Hapmap27298-BTC-035654	19951	rs43458640	rs43458640	rs43458640	blank	AA	0.068	14.5	46.7235	3804	1_1	0.00525	0.0864	2_2	0.00105	0.797	1_2	-0.00316	0.0996	2_1	-0.0585	0.0167
FPC	5	89666927	ARS-BFGL-NGS-113558	rs110024250	17569	rs110024250	rs110024250	ENSBTAG00000050454_5S_rRNA	5	94301636	BovineHD0500026901	17750	rs137677568	EPS8	EPS8	EPS8	AA	0.0234	14.5	46.684	3812	2_2	0.00892	0.153	1_1	0.00359	0.36	2_1	-0.00544	0.243	1_2	-0.00549	0.244
FPC	5	97454799	BovineHD0500027923	rs110083075	17882	MANSC1	MANSC1	MANSC1	5	97636382	Hapmap43671-BTA-74719	17886	rs41592954	LRP6	LRP6	LRP6	AA	0.0306	14.5	46.6778	3814	1_1	0.00939	0.104	2_2	0.00295	0.487	1_2	-0.00402	0.334	2_1	-0.0142	0.0754
FPC	5	91040265	BovineHD0500025978	rs109199014	17622	rs109199014	rs109199014	PLEKHA5_CAPZA3	5	93896910	BovineHD0500026785	17738	rs135948685	DERA	DERA	DERA	AA	-0.0263	14.5	46.6576	3815	1_2	0.0143	0.104	2_1	0.0033	0.318	1_1	-0.00414	0.243	2_2	-0.00455	0.336
FPC	5	95843847	BovineHD0500027337	rs134900031	17802	rs134900031	rs134900031	ENSBTAG00000051346_GRIN2B	5	96516090	ARS-BFGL-NGS-31148	17832	rs108994375	rs108994375	rs108994375	GRIN2B_EMP1	AA	-0.0248	14.5	46.6576	3816	2_1	0.00928	0.183	1_2	0.0062	0.183	1_1	-0.00254	0.346	2_2	-0.00679	0.288
FPC	5	90601808	BovineHD0500025828	rs136404801	17601	PLEKHA5	PLEKHA5	PLEKHA5	5	90614584	BTA-111859-no-rs	17602	rs41611290	PLEKHA5	PLEKHA5	PLEKHA5	AA	0.0261	14.5	46.6383	3819	1_1	0.0112	0.107	2_2	0.00308	0.393	1_2	-0.00338	0.355	2_1	-0.00841	0.145
FPC	5	95634693	BovineHD0500027264	rs137646718	17797	rs137646718	rs137646718	ATF7IP_ENSBTAG00000051346	5	98015115	BovineHD0500028070	17899	rs137655805	ETV6	ETV6	ETV6	AA	-0.0249	14.5	46.5935	3826	2_1	0.00912	0.143	1_2	0.00433	0.297	2_2	-0.0031	0.394	1_1	-0.00833	0.165
FPC	5	93707674	BovineHD0500026733	rs135094221	17727	rs135094221	rs135094221	SLC15A5_DERA	5	94521231	BovineHD0500026969	17757	rs110074902	rs110074902	PTPRO	PTPRO	AA	-0.0374	14.5	46.5784	3834	1_2	0.0281	0.0358	2_1	0.00251	0.388	2_2	-0.00337	0.212	1_1	-0.00347	0.364
FPC	6	37497517	BovineHD0600034280	rs137187926	19881	LCORL	LCORL	LCORL	6	38332952	Hapmap27298-BTC-035654	19951	rs43458640	rs43458640	rs43458640	blank	AA	-0.0679	14.4	46.5513	3842	2_1	0.00526	0.0865	1_2	0.00105	0.797	2_2	-0.00316	0.1	1_1	-0.0584	0.0167
FPC	5	103894735	BovineHD0500029825	rs110595561	18077	NCAPD2	NCAPD2	NCAPD2	5	104176605	BovineHD0500029911	18087	rs110240197	rs110240197	rs110240197	CD9_VWF	AA	-0.0386	14.4	46.5086	3850	1_2	0.0167	0.086	2_1	0.0139	0.0868	1_1	-0.00177	0.566	2_2	-0.00626	0.262
FPC	5	93707674	BovineHD0500026733	rs135094221	17727	rs135094221	rs135094221	SLC15A5_DERA	5	94894326	BovineHD0500027086	17773	rs136500780	rs136500780	rs136500780	RERG_PDE6H	AA	-0.0265	14.4	46.4672	3855	1_2	0.0139	0.131	2_1	0.00402	0.224	2_2	-0.00402	0.377	1_1	-0.00454	0.268
FPC	5	97026455	BovineHD0500027802	rs135892320	17858	DDX47	DDX47	DDX47	5	97142021	BovineHD0500027830	17863	rs136457051	GPR19	GPR19	GPR19	AA	0.0406	14.4	46.4672	3856	2_2	0.0308	0.033	1_1	0.0033	0.288	2_1	-0.00237	0.475	1_2	-0.00412	0.204
FPC	5	91639655	BTA-15558-no-rs	rs41623243	17646	PIK3C2G	PIK3C2G	PIK3C2G	5	93124633	BovineHD0500026557	17690	rs136954948	rs136954948	rs136954948	LMO3(u)	AA	-0.0265	14.4	46.3904	3870	2_1	0.0131	0.157	1_2	0.00495	0.179	2_2	-0.00288	0.279	1_1	-0.00558	0.384
FPC	5	93286816	BovineHD0500026591	rs137106989	17696	LMO3	LMO3	LMO3	5	95787180	BovineHD0500027321	17800	rs109847704	rs109847704	rs109847704	ATF7IP_ENSBTAG00000051346	AA	-0.026	14.4	46.3307	3881	2_1	0.0115	0.113	1_2	0.00302	0.434	2_2	-0.00548	0.236	1_1	-0.00605	0.217
FPC	5	92062434	BovineHD0500026263	rs134856239	17662	rs134856239	rs134856239	5S_rRNA(d)	5	92796641	ARS-BFGL-NGS-116999	17681	rs110267314	rs110267314	rs110267314	LMO3(u)	AA	-0.0265	14.4	46.3179	3884	2_1	0.0121	0.101	1_2	0.00261	0.398	2_2	-0.003	0.372	1_1	-0.00882	0.13
FPC	5	89763679	Hapmap42147-BTA-23954	rs41631936	17571	rs41631936	rs41631936	ENSBTAG00000050454_5S_rRNA	5	94211368	BovineHD4100003960	17748	rs41604612	EPS8	EPS8	EPS8	AA	-0.0267	14.4	46.2976	3888	2_1	0.0143	0.116	1_2	0.00365	0.252	1_1	-0.00347	0.412	2_2	-0.00519	0.221
FPC	5	94480072	Hapmap55636-rs29018542	rs29018542	17755	rs29018542	PTPRO	PTPRO	5	94777898	BovineHD0500027052	17769	rs110718630	RERG	RERG	RERG	AA	0.0352	14.4	46.2291	3902	2_2	0.0171	0.0703	1_1	0.0109	0.145	2_1	-0.00349	0.476	1_2	-0.00364	0.309
FPC	5	90614584	BTA-111859-no-rs	rs41611290	17602	PLEKHA5	PLEKHA5	PLEKHA5	5	93340640	BovineHD0500026612	17700	rs109134742	rs109134742	rs109134742	LMO3_MGST1	AA	-0.0264	14.4	46.2055	3907	1_2	0.0104	0.121	2_1	0.00349	0.351	2_2	-0.00316	0.397	1_1	-0.00936	0.131
FPC	5	90160448	BovineHD0500025709	rs134648152	17586	rs134648152	rs134648152	5S_rRNA_ENSBTAG00000054482	5	93359109	BovineHD0500026619	17701	rs134727581	rs134727581	rs134727581	LMO3_MGST1	AA	-0.038	14.4	46.2034	3909	1_2	0.0137	0.0688	2_1	0.0026	0.628	1_1	-0.00723	0.249	2_2	-0.0145	0.0539
FPC	6	36944790	BovineHD4100004557	none	19848	none	none	IBSP_LAP3	6	38332952	Hapmap27298-BTC-035654	19951	rs43458640	rs43458640	rs43458640	blank	AA	-0.0506	14.4	46.1427	3920	2_1	0.00676	0.088	1_2	0.0041	0.145	2_2	-0.000789	0.752	1_1	-0.0389	0.0153
FPC	6	37579521	BovineHD0600010775	rs132640138	19885	rs132640138	rs132640138	LCORL(d)	6	38332952	Hapmap27298-BTC-035654	19951	rs43458640	rs43458640	rs43458640	blank	AA	-0.0789	14.4	46.1421	3921	2_1	0.00479	0.0861	1_2	0.0011	0.866	2_2	-0.00876	0.0308	1_1	-0.0643	0.017
FPC	5	92062434	BovineHD0500026263	rs134856239	17662	rs134856239	rs134856239	5S_rRNA(d)	5	92191291	Hapmap49071-BTA-17699	17665	rs41575243	rs41575243	rs41575243	5S_rRNA(d)	AA	-0.0281	14.4	46.0783	3935	2_1	0.0169	0.141	1_2	0.00316	0.146	1_1	-0.00364	0.382	2_2	-0.00436	0.332
FPC	5	91371058	BovineHD0500026053	rs132818113	17634	PLCZ1	PLCZ1	PLCZ1	5	92523198	BovineHD0500026400	17675	rs136954032	rs136954032	rs136954032	5S_rRNA(d)	AA	0.0262	14.4	46.0685	3939	1_1	0.00905	0.145	2_2	0.00267	0.417	2_1	-0.00383	0.329	1_2	-0.0107	0.109
FPC	5	97342941	BovineHD0500027888	rs110291817	17875	BORCS5	rs110291817	BORCS5	5	97434109	ARS-BFGL-NGS-73099	17880	rs109549785	BORCS5	BORCS5	BORCS5	AA	-0.0538	14.4	46.0655	3940	1_2	0.022	0.0323	2_1	0.0103	0.125	2_2	-0.00113	0.788	1_1	-0.0204	0.0546
FPC	5	88377469	BovineHD0500025180	rs42404382	17517	ABCC9	ABCC9	ABCC9	5	92796641	ARS-BFGL-NGS-116999	17681	rs110267314	rs110267314	rs110267314	LMO3(u)	AA	-0.0308	14.4	46.0482	3945	2_1	0.0124	0.0824	1_2	0.00239	0.608	1_1	-0.00748	0.149	2_2	-0.00849	0.161
FPC	5	89833056	BTA-74541-no-rs	rs41653536	17574	rs41653536	rs41653536	ENSBTAG00000050454_5S_rRNA	5	93611048	BovineHD0500026691	17721	rs110838342	SLC15A5	SLC15A5	SLC15A5	AA	0.0275	14.4	46.0101	3953	1_1	0.0141	0.0863	2_2	0.0025	0.421	2_1	-0.00315	0.339	1_2	-0.00782	0.154
FPC	5	89291471	BovineHD0500025487	rs133374447	17561	rs133374447	PDE3A	PDE3A	5	93373699	BovineHD0500026623	17703	rs109744787	rs109744787	rs109744787	LMO3_MGST1	AA	0.0262	14.4	45.9469	3962	1_1	0.00916	0.153	2_2	0.00488	0.2	1_2	-0.0012	0.483	2_1	-0.011	0.164
FPC	5	95447146	BovineHD0500027233	rs137519517	17793	ATF7IP	ATF7IP	ATF7IP	5	95843847	BovineHD0500027337	17802	rs134900031	rs134900031	rs134900031	ENSBTAG00000051346_GRIN2B	AA	-0.0265	14.3	45.9066	3970	1_2	0.00829	0.239	2_1	0.00785	0.118	1_1	-0.00277	0.412	2_2	-0.0076	0.232
FPC	5	93359109	BovineHD0500026619	rs134727581	17701	rs134727581	rs134727581	LMO3_MGST1	5	93924459	BovineHD0500026793	17739	rs133345209	DERA	DERA	DERA	AA	-0.0437	14.3	45.8894	3977	2_1	0.0143	0.072	1_2	0.00366	0.115	1_1	-0.000209	0.762	2_2	-0.0255	0.0505
FPC	5	98333979	BovineHD0500028182	rs134022296	17908	rs134022296	rs134022296	ETV6_ENSBTAG00000049572	5	98766636	BovineHD0500028328	17924	rs109265552	rs109265552	rs109265552	T2R10C_TAS2R8	AA	0.028	14.3	45.8894	3978	1_1	0.00745	0.167	2_2	0.00548	0.19	2_1	-0.00173	0.542	1_2	-0.0134	0.101
FPC	5	89231232	BovineHD0500025469	rs136505262	17558	PDE3A	PDE3A	PDE3A	5	89763679	Hapmap42147-BTA-23954	17571	rs41631936	rs41631936	rs41631936	ENSBTAG00000050454_5S_rRNA	AA	-0.026	14.3	45.857	3983	1_2	0.00854	0.164	2_1	0.00665	0.187	1_1	-0.00258	0.476	2_2	-0.00823	0.173
FPC	5	97550215	BovineHD0500027955	none	17884	LRP6	LRP6	LRP6	5	100026696	BovineHD0500028779	17960	rs135853295	rs135853295	rs135853295	ENSBTAG00000054870_CLEC2A	AA	0.0268	14.3	45.752	4000	2_2	0.0143	0.0961	1_1	0.00387	0.308	1_2	-0.00374	0.321	2_1	-0.00494	0.276
FPC	5	97846332	BovineHD0500028022	rs132882633	17893	rs132882633	rs132882633	BCL2L14_ETV6	5	98433632	BovineHD0500028211	17911	rs110583217	rs110583217	rs110583217	ETV6_ENSBTAG00000049572	AA	-0.0388	14.3	45.7235	4007	1_2	0.0241	0.0431	2_1	0.00633	0.237	1_1	-0.00292	0.545	2_2	-0.0054	0.175
FPC	5	91438403	BovineHD0500026075	rs135282262	17638	PIK3C2G	PIK3C2G	PIK3C2G	5	92423987	BovineHD0500026373	17672	rs109109038	rs109109038	rs109109038	5S_rRNA(d)	AA	-0.0259	14.3	45.6737	4018	2_1	0.00857	0.147	1_2	0.00293	0.391	1_1	-0.00344	0.356	2_2	-0.011	0.107
FPC	5	95447146	BovineHD0500027233	rs137519517	17793	ATF7IP	ATF7IP	ATF7IP	5	95871087	BovineHD0500027346	17804	rs110960928	rs110960928	rs110960928	ENSBTAG00000051346_GRIN2B	AA	-0.0263	14.3	45.6517	4021	1_2	0.00816	0.241	2_1	0.0078	0.118	1_1	-0.00281	0.409	2_2	-0.0075	0.232
FPC	5	95168685	BovineHD0500027156	rs134167377	17782	rs134167377	rs134167377	H4-16_GUCY2C	5	97915497	BovineHD0500028035	17895	rs137339478	rs137339478	rs137339478	BCL2L14_ETV6	AA	-0.0326	14.3	45.6364	4025	2_1	0.0124	0.0856	1_2	0.0044	0.224	2_2	-0.00121	0.6	1_1	-0.0146	0.0902
FPC	5	91040265	BovineHD0500025978	rs109199014	17622	rs109199014	rs109199014	PLEKHA5_CAPZA3	5	91994538	BovineHD0500026233	17659	rs109628736	rs109628736	rs109628736	PIK3C2G_RERGL	AA	-0.0386	14.3	45.6326	4028	2_1	0.0203	0.0545	1_2	0.00956	0.171	2_2	-0.00285	0.599	1_1	-0.0059	0.175
FPC	5	89886403	BTA-61857-no-rs	rs41649578	17576	rs41649578	rs41649578	ENSBTAG00000050454_5S_rRNA	5	94926178	BovineHD0500027089	17774	rs137831031	PDE6H	PDE6H	PDE6H	AA	-0.0229	14.3	45.6144	4032	2_1	0.00815	0.177	1_2	0.00452	0.282	1_1	-0.00449	0.319	2_2	-0.00578	0.222
FPC	5	98399284	BovineHD0500028206	rs136350466	17910	rs136350466	rs136350466	ETV6_ENSBTAG00000049572	5	103461055	Hapmap49735-BTA-74776	18057	rs41592968	LPCAT3	LPCAT3	LPCAT3	AA	0.0399	14.3	45.6144	4033	1_1	0.0102	0.0816	2_2	0.00709	0.142	1_2	-0.000994	0.725	2_1	-0.0215	0.052
FPC	5	92423987	BovineHD0500026373	rs109109038	17672	rs109109038	rs109109038	5S_rRNA(d)	5	93109175	BovineHD0500026553	17689	rs110579160	rs110579160	rs110579160	LMO3(u)	AA	-0.0347	14.3	45.5918	4037	1_2	0.0158	0.0494	2_1	0.00905	0.277	1_1	-0.0048	0.452	2_2	-0.00506	0.221
FPC	5	95891562	BovineHD0500027352	rs109197247	17806	rs109197247	rs109197247	ENSBTAG00000051346_GRIN2B	5	96516090	ARS-BFGL-NGS-31148	17832	rs108994375	rs108994375	rs108994375	GRIN2B_EMP1	AA	-0.0248	14.3	45.5719	4041	2_1	0.00933	0.183	1_2	0.00621	0.181	1_1	-0.00252	0.346	2_2	-0.00676	0.29
FPC	5	96014893	BovineHD0500027401	rs134923761	17809	GRIN2B	GRIN2B	GRIN2B	5	98325895	ARS-BFGL-NGS-116729	17907	rs110980914	rs110980914	rs110980914	ETV6_ENSBTAG00000049572	AA	-0.0405	14.3	45.5607	4042	2_1	0.0138	0.0626	1_2	0.012	0.109	2_2	-0.000116	0.684	1_1	-0.0146	0.144
FPC	6	36851143	AX-26465127	rs109995072	19838	MEPE	LOC112447053,MEPE	MEPE	6	36936613	Hapmap26555-BTC-033429	19846	rs109011988	rs109011988	LOC112447053	LOC112447053	AA	0.0596	14.3	45.5607	4043	1_1	0.00126	0.655	1_2	0.000741	0.136	2_2	0.00066	0.191	2_1	-0.0584	0.0181
FPC	5	92062434	BovineHD0500026263	rs134856239	17662	rs134856239	rs134856239	5S_rRNA(d)	5	92226351	BovineHD0500026311	17666	rs137721018	rs137721018	rs137721018	5S_rRNA(d)	AA	0.0283	14.3	45.5045	4056	2_2	0.0173	0.134	1_1	0.00319	0.146	1_2	-0.00341	0.382	2_1	-0.0044	0.338
FPC	5	90160448	BovineHD0500025709	rs134648152	17586	rs134648152	rs134648152	5S_rRNA_ENSBTAG00000054482	5	92796641	ARS-BFGL-NGS-116999	17681	rs110267314	rs110267314	rs110267314	LMO3(u)	AA	0.0295	14.3	45.4737	4066	1_1	0.00986	0.118	2_2	0.00266	0.569	2_1	-0.0082	0.113	1_2	-0.00878	0.2
FPC	5	94638868	BovineHD0500027006	rs110650916	17762	rs110650916	rs110650916	bta-mir-2285dm_RERG	5	96563734	Hapmap28380-BTA-74649	17833	rs41602751	rs41602751	rs41602751	GRIN2B_EMP1	AA	0.0315	14.3	45.4672	4068	1_1	0.0126	0.187	2_2	0.0103	0.0797	1_2	-0.00203	0.36	2_1	-0.00654	0.374
FPC	5	92796641	ARS-BFGL-NGS-116999	rs110267314	17681	rs110267314	rs110267314	LMO3(u)	5	95272724	BovineHD4100003968	17787	rs29017996	rs29017996	rs29017996	GUCY2C_PLBD1	AA	0.0301	14.3	45.4647	4069	1_1	0.0145	0.114	2_2	0.00327	0.193	2_1	-0.00181	0.577	1_2	-0.0105	0.117
FPC	5	92796641	ARS-BFGL-NGS-116999	rs110267314	17681	rs110267314	rs110267314	LMO3(u)	5	93707674	BovineHD0500026733	17727	rs135094221	rs135094221	rs135094221	SLC15A5_DERA	AA	0.0283	14.3	45.4584	4070	1_1	0.0161	0.0748	2_2	0.00201	0.444	2_1	-0.003	0.325	1_2	-0.00715	0.157
FPC	5	90084621	BovineHD0500025699	rs110295047	17584	rs110295047	rs110295047	5S_rRNA_ENSBTAG00000054482	5	92062434	BovineHD0500026263	17662	rs134856239	rs134856239	rs134856239	5S_rRNA(d)	AA	-0.0233	14.3	45.451	4072	2_1	0.00562	0.298	1_2	0.004	0.289	1_1	-0.0068	0.23	2_2	-0.00691	0.183
FPC	5	95028489	Hapmap60021-ss46526426	rs41256890	17776	MGP	MGP	MGP	5	95257304	BovineHD0500027187	17786	rs134014659	rs134014659	rs134014659	GUCY2C_PLBD1	AA	0.0228	14.3	45.4449	4073	1_1	0.00655	0.242	2_2	0.00603	0.205	1_2	-0.00502	0.306	2_1	-0.00521	0.246
FPC	5	98567661	Hapmap47185-BTA-114173	rs41573130	17914	rs41573130	rs41573130	TAS2R42_ENSBTAG00000051472	5	101229105	BovineHD0500029133	18004	rs110517509	AICDA	rs110517509	AICDA	AA	-0.0345	14.3	45.4365	4076	1_2	0.0154	0.0718	2_1	0.0116	0.149	1_1	-0.000818	0.402	2_2	-0.00664	0.377
FPC	5	89972770	Hapmap50055-BTA-61862	rs41584068	17578	rs41584068	rs41584068	ENSBTAG00000050454_5S_rRNA	5	91952372	BovineHD0500026224	17658	rs136030698	rs136030698	rs136030698	PIK3C2G_RERGL	AA	0.0338	14.3	45.3979	4081	2_2	0.011	0.205	1_1	0.0104	0.0656	2_1	-0.00233	0.57	1_2	-0.0101	0.159
FPC	5	93611048	BovineHD0500026691	rs110838342	17721	SLC15A5	SLC15A5	SLC15A5	5	95033866	BovineHD0500027125	17777	rs135928554	rs135928554	rs135928554	MGP_ART4	AA	0.0358	14.3	45.3768	4088	2_2	0.0147	0.091	1_1	0.0138	0.105	2_1	-0.00273	0.484	1_2	-0.00456	0.32
FPC	5	92523198	BovineHD0500026400	rs136954032	17675	rs136954032	rs136954032	5S_rRNA(d)	5	93707674	BovineHD0500026733	17727	rs135094221	rs135094221	rs135094221	SLC15A5_DERA	AA	-0.0232	14.3	45.3726	4089	2_1	0.00652	0.211	1_2	0.00487	0.286	2_2	-0.00441	0.314	1_1	-0.00739	0.188
FPC	6	38332952	Hapmap27298-BTC-035654	rs43458640	19951	rs43458640	rs43458640	blank	6	38480237	BovineHD0600010935	19963	rs132711258	rs132711258	rs132711258	blank	AA	0.0642	14.3	45.3279	4098	1_1	0.00561	0.0869	2_2	0.00106	0.772	2_1	-0.00324	0.125	1_2	-0.0543	0.0167
FPC	5	89188433	BovineHD0500025455	rs109177238	17557	PDE3A	PDE3A	PDE3A	5	91358611	BovineHD0500026045	17632	rs110819765	PLCZ1	PLCZ1	PLCZ1	AA	0.0262	14.3	45.3206	4101	1_1	0.00674	0.191	2_2	0.0056	0.208	2_1	-0.00244	0.491	1_2	-0.0115	0.11
FPC	5	89763679	Hapmap42147-BTA-23954	rs41631936	17571	rs41631936	rs41631936	ENSBTAG00000050454_5S_rRNA	5	93240620	BovineHD0500026583	17695	rs136696914	rs136696914	rs136696914	LMO3(u)	AA	0.0244	14.2	45.251	4106	2_2	0.00777	0.178	1_1	0.00526	0.237	1_2	-0.00301	0.425	2_1	-0.0084	0.16
FPC	5	90958521	BovineHD0500025943	rs109203423	17619	rs109203423	rs109203423	PLEKHA5_CAPZA3	5	92758201	BTA-37834-no-rs	17679	rs109957658	rs109957658	rs109957658	blank	AA	0.0222	14.2	45.248	4107	2_2	0.00585	0.253	1_1	0.00442	0.28	1_2	-0.00494	0.265	2_1	-0.00698	0.202
FPC	5	101378734	BovineHD0500029186	rs109732844	18008	ENSBTAG00000040450	rs109732844	ENSBTAG00000040450	5	101591603	ARS-BFGL-NGS-25950	18014	rs110404945	rs110404945	rs110404945	C3AR1_NECAP1	AA	0.041	14.2	45.1844	4118	1_1	0.0217	0.044	2_2	0.0123	0.149	1_2	-0.00315	0.448	2_1	-0.00383	0.36
FPC	5	95871087	BovineHD0500027346	rs110960928	17804	rs110960928	rs110960928	ENSBTAG00000051346_GRIN2B	5	96516090	ARS-BFGL-NGS-31148	17832	rs108994375	rs108994375	rs108994375	GRIN2B_EMP1	AA	-0.0243	14.2	45.1385	4127	2_1	0.00915	0.183	1_2	0.00609	0.182	1_1	-0.0025	0.345	2_2	-0.00662	0.29
FPC	5	91708425	BovineHD0500026167	rs109269203	17648	PIK3C2G	PIK3C2G	PIK3C2G	5	93221107	BovineHD0500026578	17693	rs110094195	rs110094195	rs110094195	LMO3(u)	AA	-0.0255	14.2	45.0867	4140	2_1	0.0135	0.126	1_2	0.00235	0.251	2_2	-0.00124	0.412	1_1	-0.00844	0.211
FPC	5	96143694	ARS-BFGL-NGS-104787	rs109533558	17818	GRIN2B	GRIN2B	GRIN2B	5	96622210	ARS-BFGL-NGS-28381	17836	rs109857075	rs109857075	rs109857075	GRIN2B_EMP1	AA	0.0282	14.2	45.0804	4142	2_2	0.0134	0.0906	1_1	0.00419	0.248	1_2	-0.000317	0.456	2_1	-0.0103	0.205
FPC	5	93611048	BovineHD0500026691	rs110838342	17721	SLC15A5	SLC15A5	SLC15A5	5	95787180	BovineHD0500027321	17800	rs109847704	rs109847704	rs109847704	ATF7IP_ENSBTAG00000051346	AA	-0.0254	14.2	45.0343	4153	2_1	0.009	0.149	1_2	0.00557	0.245	2_2	-0.00313	0.425	1_1	-0.00766	0.18
FPC	5	100755653	BovineHD4100003998	rs137226853	17985	ENSBTAG00000038461	LOC506828	ENSBTAG00000038461	5	101827622	BovineHD0500029315	18026	rs109231323	ENSBTAG00000053242	LOC101908561	ENSBTAG00000053242	AA	-0.0343	14.2	44.9914	4161	2_1	0.0133	0.08	1_2	0.0117	0.13	1_1	0.000384	0.504	2_2	-0.00968	0.286
FPC	5	100671026	BTA-74733-no-rs	rs41654453	17982	rs41654453	rs41654453	KLRB1_OVOS2	5	103702764	BovineHD0500029777	18067	rs110231811	rs110231811	rs110231811	MLF2_ENSBTAG00000007024	AA	-0.0366	14.2	44.9393	4172	1_2	0.0131	0.0711	2_1	0.0054	0.202	2_2	-0.00143	0.663	1_1	-0.0166	0.0647
FPC	6	36936613	Hapmap26555-BTC-033429	rs109011988	19846	rs109011988	LOC112447053	LOC112447053	6	36942473	BovineHD0600010624	19847	rs109263339	rs109263339	rs109263339	IBSP_LAP3	AA	-0.0593	14.2	44.9355	4174	2_1	0.00294	0.118	1_2	0.00085	0.657	2_2	6.91e-05	0.209	1_1	-0.0556	0.0166
FPC	5	90084621	BovineHD0500025699	rs110295047	17584	rs110295047	rs110295047	5S_rRNA_ENSBTAG00000054482	5	92341727	ARS-BFGL-NGS-105822	17669	rs110136026	rs110136026	rs110136026	5S_rRNA(d)	AA	0.0318	14.2	44.9281	4176	2_2	0.0125	0.0748	1_1	0.011	0.195	1_2	-0.00387	0.323	2_1	-0.00448	0.407
FPC	5	97049956	BovineHD0500027810	rs109844503	17859	APOLD1	APOLD1	APOLD1	5	98015115	BovineHD0500028070	17899	rs137655805	ETV6	ETV6	ETV6	AA	-0.037	14.2	44.9031	4184	1_2	0.0141	0.0647	2_1	0.0129	0.143	2_2	-0.00235	0.627	1_1	-0.00771	0.165
FPC	5	92141987	BovineHD0500026293	rs134975265	17664	rs134975265	rs134975265	5S_rRNA(d)	5	93654775	BovineHD0500026710	17724	rs135709356	SLC15A5	SLC15A5	SLC15A5	AA	0.0276	14.2	44.8633	4191	1_1	0.0103	0.245	2_2	0.00687	0.0952	1_2	-0.00342	0.41	2_1	-0.00709	0.249
FPC	5	88377469	BovineHD0500025180	rs42404382	17517	ABCC9	ABCC9	ABCC9	5	89763679	Hapmap42147-BTA-23954	17571	rs41631936	rs41631936	rs41631936	ENSBTAG00000050454_5S_rRNA	AA	0.0282	14.2	44.8601	4193	2_2	0.00932	0.121	1_1	0.0026	0.541	1_2	-0.00587	0.216	2_1	-0.0104	0.122
FPC	6	36681743	BovineHD0600010574	rs135725922	19828	rs135725922	rs135725922	PKD2_SPP1	6	36712010	BovineHD4100004536	19831	rs109480927	SPP1	SPP1	SPP1	AA	-0.0703	14.2	44.8508	4195	1_2	0.00286	0.545	1_1	0.00217	0.0474	2_1	-0.00127	0.392	2_2	-0.0709	0.0164
FPC	5	90614584	BTA-111859-no-rs	rs41611290	17602	PLEKHA5	PLEKHA5	PLEKHA5	5	93359109	BovineHD0500026619	17701	rs134727581	rs134727581	rs134727581	LMO3_MGST1	AA	-0.04	14.2	44.8447	4196	1_2	0.0119	0.068	2_1	0.00273	0.693	1_1	-0.0102	0.184	2_2	-0.0151	0.0548
FPC	5	88461168	ARS-BFGL-NGS-43980	rs109628799	17525	rs109628799	rs109628799	KCNJ8_LDHB	5	90160448	BovineHD0500025709	17586	rs134648152	rs134648152	rs134648152	5S_rRNA_ENSBTAG00000054482	AA	-0.0304	14.2	44.8386	4197	2_1	0.0145	0.116	1_2	0.0085	0.14	1_1	-0.00345	0.202	2_2	-0.004	0.542
FPC	5	90472501	BovineHD0500025780	rs133622626	17597	AEBP2	AEBP2	AEBP2	5	94380271	BovineHD0500026924	17753	rs136373712	PTPRO	PTPRO	PTPRO	AA	0.0231	14.2	44.8297	4199	1_1	0.00626	0.214	2_2	0.00442	0.312	2_1	-0.00458	0.304	1_2	-0.00785	0.169
FPC	5	93707674	BovineHD0500026733	rs135094221	17727	rs135094221	rs135094221	SLC15A5_DERA	5	99781574	BovineHD0500028693	17946	rs110853615	rs110853615	rs110853615	GABARAPL1_TMEM52B	AA	-0.0258	14.2	44.8239	4200	1_2	0.00686	0.157	2_1	0.00377	0.458	1_1	-0.00643	0.242	2_2	-0.00875	0.142
FPC	5	96566571	BovineHD0500027626	rs109987022	17834	rs109987022	rs109987022	GRIN2B_EMP1	5	97550215	BovineHD0500027955	17884	none	LRP6	LRP6	LRP6	AA	0.0284	14.2	44.8239	4201	2_2	0.0187	0.0935	1_1	0.00275	0.232	1_2	-0.00317	0.278	2_1	-0.00379	0.396
FPC	5	95028489	Hapmap60021-ss46526426	rs41256890	17776	MGP	MGP	MGP	5	95233962	UA-IFASA-6544	17784	rs41592942	GUCY2C	GUCY2C	GUCY2C	AA	0.0364	14.2	44.8153	4205	2_2	0.0175	0.0491	1_1	0.0106	0.199	2_1	-0.00145	0.402	1_2	-0.00681	0.35
FPC	5	94084503	BovineHD0500026836	rs109011235	17743	rs109011235	rs109011235	STRAP_EPS8	5	96924958	BovineHD0500027758	17851	rs136333214	rs136333214	rs136333214	HEBP1_GPRC5D	AA	-0.0262	14.2	44.7959	4210	1_2	0.0142	0.087	2_1	0.00221	0.445	1_1	-0.00418	0.276	2_2	-0.00557	0.192
FPC	5	96953745	BovineHD0500027764	rs110946154	17853	rs110946154	rs110946154	GPRC5D_GPRC5A	5	99881058	BovineHD0500028724	17952	rs109010990	rs109010990	rs109010990	CLEC1A_CLEC9A	AA	-0.0483	14.2	44.719	4222	2_1	0.0215	0.0464	1_2	0.00762	0.123	1_1	-0.00119	0.774	2_2	-0.018	0.0566
FPC	6	37634657	ARS-BFGL-NGS-2946	rs109367170	19887	rs109367170	rs109367170	LCORL(d)	6	38332952	Hapmap27298-BTC-035654	19951	rs43458640	rs43458640	rs43458640	blank	AA	-0.0773	14.2	44.71	4223	2_1	0.00421	0.0862	1_2	0.00113	0.867	2_2	-0.00822	0.0296	1_1	-0.0637	0.0172
FPC	6	37277931	BovineHD0600010718	rs137684828	19873	FAM184B,NCAPG	FAM184B	FAM184B,NCAPG	6	38332952	Hapmap27298-BTC-035654	19951	rs43458640	rs43458640	rs43458640	blank	AA	0.079	14.2	44.6904	4230	1_1	0.00467	0.0864	2_2	0.00107	0.867	1_2	-0.00802	0.0304	2_1	-0.0652	0.0166
FPC	5	96184979	ARS-BFGL-NGS-26708	rs110809072	17819	GRIN2B	GRIN2B	GRIN2B	5	96516090	ARS-BFGL-NGS-31148	17832	rs108994375	rs108994375	rs108994375	GRIN2B_EMP1	AA	-0.0292	14.1	44.6778	4232	2_1	0.0127	0.0815	1_2	0.00262	0.381	1_1	-0.00215	0.447	2_2	-0.0117	0.0909
FPC	5	98567661	Hapmap47185-BTA-114173	rs41573130	17914	rs41573130	rs41573130	TAS2R42_ENSBTAG00000051472	5	98753576	BovineHD0500028326	17923	rs137443720	rs137443720	rs137443720	TAS2R10_T2R10C	AA	0.0378	14.1	44.618	4241	2_2	0.0186	0.0653	1_1	0.0136	0.111	1_2	0.00115	0.364	2_1	-0.00683	0.46
FPC	5	91371058	BovineHD0500026053	rs132818113	17634	PLCZ1	PLCZ1	PLCZ1	5	92423987	BovineHD0500026373	17672	rs109109038	rs109109038	rs109109038	5S_rRNA(d)	AA	0.0256	14.1	44.6162	4242	1_1	0.00846	0.147	2_2	0.00287	0.391	2_1	-0.00339	0.355	1_2	-0.0109	0.107
FPC	5	91438403	BovineHD0500026075	rs135282262	17638	PIK3C2G	PIK3C2G	PIK3C2G	5	92062434	BovineHD0500026263	17662	rs134856239	rs134856239	rs134856239	5S_rRNA(d)	AA	-0.0254	14.1	44.6091	4245	2_1	0.00861	0.144	1_2	0.00311	0.363	1_1	-0.00319	0.383	2_2	-0.0104	0.11
FPC	5	94084503	BovineHD0500026836	rs109011235	17743	rs109011235	rs109011235	STRAP_EPS8	5	97636382	Hapmap43671-BTA-74719	17886	rs41592954	LRP6	LRP6	LRP6	AA	0.0307	14.1	44.5969	4248	1_1	0.0094	0.0922	2_2	0.00288	0.551	1_2	-0.00468	0.27	2_1	-0.0137	0.0866
FPC	5	91358611	BovineHD0500026045	rs110819765	17632	PLCZ1	PLCZ1	PLCZ1	5	94380271	BovineHD0500026924	17753	rs136373712	PTPRO	PTPRO	PTPRO	AA	0.0241	14.1	44.5702	4258	2_2	0.00885	0.147	1_1	0.00376	0.347	1_2	-0.00392	0.335	2_1	-0.00753	0.172
FPC	5	90205771	BovineHD0500025721	rs133837626	17588	rs133837626	rs133837626	5S_rRNA_ENSBTAG00000054482	5	91533235	BovineHD0500026113	17644	rs109943274	PIK3C2G	PIK3C2G	PIK3C2G	AA	-0.0266	14.1	44.5391	4267	2_1	0.0137	0.124	1_2	0.00505	0.207	2_2	-0.00182	0.313	1_1	-0.00608	0.356
FPC	6	36914212	Hapmap26258-BTC-033509	rs110692758	19844	rs110692758	LOC112447053	LOC112447053	6	36942473	BovineHD0600010624	19847	rs109263339	rs109263339	rs109263339	IBSP_LAP3	AA	0.0593	14.1	44.5331	4268	1_1	0.00284	0.118	2_2	0.000843	0.664	1_2	0.000157	0.202	2_1	-0.0558	0.0166
FPC	6	37550562	BovineHD0600010771	rs137260864	19884	LCORL	LCORL	LCORL	6	38332952	Hapmap27298-BTC-035654	19951	rs43458640	rs43458640	rs43458640	blank	AA	-0.0643	14.1	44.4112	4292	2_1	0.00491	0.0861	1_2	0.00109	0.796	2_2	-0.00333	0.101	1_1	-0.055	0.0173
FPC	5	91371058	BovineHD0500026053	rs132818113	17634	PLCZ1	PLCZ1	PLCZ1	5	92062434	BovineHD0500026263	17662	rs134856239	rs134856239	rs134856239	5S_rRNA(d)	AA	0.0253	14.1	44.3969	4297	1_1	0.00857	0.145	2_2	0.00307	0.364	2_1	-0.00319	0.383	1_2	-0.0105	0.109
FPC	5	96905992	ARS-BFGL-NGS-115294	rs110068426	17850	HEBP1	HEBP1	HEBP1	5	97026455	BovineHD0500027802	17858	rs135892320	DDX47	DDX47	DDX47	AA	0.0254	14.1	44.3565	4308	1_1	0.00934	0.132	2_2	0.00744	0.212	2_1	-0.00394	0.361	1_2	-0.00467	0.296
FPC	6	36851143	AX-26465127	rs109995072	19838	MEPE	LOC112447053,MEPE	MEPE	6	36914212	Hapmap26258-BTC-033509	19844	rs110692758	rs110692758	LOC112447053	LOC112447053	AA	-0.0591	14.1	44.327	4311	1_2	0.00124	0.662	1_1	0.00105	0.129	2_1	0.000534	0.191	2_2	-0.0584	0.0181
FPC	5	88647267	ARS-BFGL-NGS-103973	rs110092259	17533	GYS2	GYS2	GYS2	5	92796641	ARS-BFGL-NGS-116999	17681	rs110267314	rs110267314	rs110267314	LMO3(u)	AA	-0.0311	14.1	44.3206	4313	2_1	0.0126	0.0757	1_2	0.00226	0.63	1_1	-0.00697	0.155	2_2	-0.0093	0.139
FPC	6	36855289	BovineHD0600010605	rs136854084	19839	MEPE	LOC112447053,MEPE	MEPE	6	36944790	BovineHD4100004557	19848	none	none	none	IBSP_LAP3	AA	0.043	14.1	44.2798	4322	1_1	0.00393	0.143	2_2	0.00246	0.233	1_2	-0.000869	0.607	2_1	-0.0357	0.017
FPC	5	89188433	BovineHD0500025455	rs109177238	17557	PDE3A	PDE3A	PDE3A	5	91371058	BovineHD0500026053	17634	rs132818113	PLCZ1	PLCZ1	PLCZ1	AA	-0.0275	14.1	44.2161	4332	2_1	0.00693	0.154	1_2	0.00625	0.202	2_2	-0.00204	0.544	1_1	-0.0123	0.0994
FPC	5	98766636	BovineHD0500028328	rs109265552	17924	rs109265552	rs109265552	T2R10C_TAS2R8	5	100785039	BovineHD0500028967	17986	rs136428389	ENSBTAG00000038461	LOC506828	ENSBTAG00000038461	AA	0.0315	14.1	44.1931	4335	2_2	0.0167	0.0656	1_1	0.00533	0.259	1_2	-0.0016	0.451	2_1	-0.00783	0.224
FPC	5	94638868	BovineHD0500027006	rs110650916	17762	rs110650916	rs110650916	bta-mir-2285dm_RERG	5	96566571	BovineHD0500027626	17834	rs109987022	rs109987022	rs109987022	GRIN2B_EMP1	AA	-0.0332	14.1	44.1824	4338	1_2	0.0164	0.126	2_1	0.00907	0.09	1_1	-0.00168	0.42	2_2	-0.00603	0.363
FPC	5	94380271	BovineHD0500026924	rs136373712	17753	PTPRO	PTPRO	PTPRO	5	97391475	ARS-BFGL-NGS-118551	17877	rs108982541	BORCS5	BORCS5	BORCS5	AA	-0.0225	14.1	44.1643	4343	1_2	0.00681	0.193	2_1	0.00436	0.301	1_1	-0.00402	0.326	2_2	-0.0073	0.18
FPC	5	96184979	ARS-BFGL-NGS-26708	rs110809072	17819	GRIN2B	GRIN2B	GRIN2B	5	98360313	Hapmap50230-BTA-114181	17909	rs41613602	rs41613602	rs41613602	ETV6_ENSBTAG00000049572	AA	0.0371	14.1	44.1593	4345	2_2	0.00825	0.114	1_1	0.00814	0.114	1_2	-0.00103	0.713	2_1	-0.0197	0.0579
FPC	5	91038076	Hapmap41431-BTA-111895	rs41611305	17621	rs41611305	rs41611305	PLEKHA5_CAPZA3	5	93322595	BovineHD0500026605	17699	rs109794337	LMO3	LMO3	LMO3	AA	-0.0283	14.1	44.1107	4357	2_1	0.0143	0.0719	1_2	0.0047	0.324	2_2	-0.0033	0.403	1_1	-0.00608	0.201
FPC	5	98766636	BovineHD0500028328	rs109265552	17924	rs109265552	rs109265552	T2R10C_TAS2R8	5	100744394	BovineHD0500028958	17984	rs135457211	rs135457211	rs135457211	OVOS2_U6	AA	-0.0315	14.1	44.104	4358	2_1	0.0171	0.0648	1_2	0.0051	0.265	1_1	-0.00161	0.445	2_2	-0.00775	0.225
FPC	5	91733633	Hapmap59233-rs29019412	rs29019412	17649	PIK3C2G	PIK3C2G	PIK3C2G	5	91952372	BovineHD0500026224	17658	rs136030698	rs136030698	rs136030698	PIK3C2G_RERGL	AA	0.0358	14.1	44.1002	4359	2_2	0.00448	0.112	1_1	0.00345	0.584	1_2	-0.00547	0.252	2_1	-0.0224	0.0507
FPC	5	88377469	BovineHD0500025180	rs42404382	17517	ABCC9	ABCC9	ABCC9	5	97636382	Hapmap43671-BTA-74719	17886	rs41592954	LRP6	LRP6	LRP6	AA	-0.033	14.1	44.0894	4362	2_1	0.0134	0.0708	1_2	0.00221	0.648	2_2	-0.00779	0.172	1_1	-0.00957	0.108
FPC	5	88377469	BovineHD0500025180	rs42404382	17517	ABCC9	ABCC9	ABCC9	5	93373699	BovineHD0500026623	17703	rs109744787	rs109744787	rs109744787	LMO3_MGST1	AA	-0.0273	14	43.983	4388	2_1	0.0105	0.0965	1_2	0.00263	0.537	1_1	-0.00493	0.22	2_2	-0.00918	0.147
FPC	5	89551264	BovineHD0500025555	rs137673171	17566	rs137673171	rs137673171	ENSBTAG00000050454_5S_rRNA	5	93896910	BovineHD0500026785	17738	rs135948685	DERA	DERA	DERA	AA	-0.024	14	43.9788	4389	2_1	0.00771	0.152	1_2	0.00501	0.271	1_1	-0.00264	0.408	2_2	-0.00864	0.169
FPC	5	95871087	BovineHD0500027346	rs110960928	17804	rs110960928	rs110960928	ENSBTAG00000051346_GRIN2B	5	96953745	BovineHD0500027764	17853	rs110946154	rs110946154	rs110946154	GPRC5D_GPRC5A	AA	-0.0369	14	43.9431	4400	1_2	0.0177	0.0445	2_1	0.00215	0.413	1_1	-0.00158	0.484	2_2	-0.0155	0.0586
FPC	5	94626890	BovineHD0500027000	rs136550235	17761	rs136550235	rs136550235	PTPRO_bta-mir-2285dm	5	94820710	BovineHD0500027072	17771	rs109712653	RERG	LOC112446622	RERG	AA	0.0345	14	43.9172	4404	1_1	0.0145	0.0891	2_2	0.0103	0.121	1_2	-0.00115	0.568	2_1	-0.00849	0.222
FPC	5	95447146	BovineHD0500027233	rs137519517	17793	ATF7IP	ATF7IP	ATF7IP	5	95891562	BovineHD0500027352	17806	rs109197247	rs109197247	rs109197247	ENSBTAG00000051346_GRIN2B	AA	-0.0261	14	43.9066	4406	1_2	0.00815	0.241	2_1	0.00769	0.117	1_1	-0.00275	0.41	2_2	-0.00747	0.232
FPC	5	94638868	BovineHD0500027006	rs110650916	17762	rs110650916	rs110650916	bta-mir-2285dm_RERG	5	95447146	BovineHD0500027233	17793	rs137519517	ATF7IP	ATF7IP	ATF7IP	AA	-0.0312	14	43.8827	4409	1_2	0.0143	0.0808	2_1	0.00889	0.185	1_1	-0.00331	0.466	2_2	-0.00468	0.268
FPC	5	101416111	BovineHD0500029197	rs134584537	18009	NANOG	NANOG	NANOG	5	101596168	BovineHD0500029235	18015	rs136029185	NECAP1	NECAP1	NECAP1	AA	-0.0411	14	43.8794	4410	2_1	0.0179	0.0463	1_2	0.00878	0.162	1_1	-0.00118	0.684	2_2	-0.0133	0.108
FPC	5	97915497	BovineHD0500028035	rs137339478	17895	rs137339478	rs137339478	BCL2L14_ETV6	5	100815761	BTA-74798-no-rs	17988	rs41654473	rs41654473	rs41654473	ENSBTAG00000038461_ENSBTAG00000049220	AA	-0.0352	14	43.8761	4411	1_2	0.0225	0.0357	2_1	0.0022	0.433	2_2	-0.00109	0.391	1_1	-0.00948	0.14
FPC	5	91994538	BovineHD0500026233	rs109628736	17659	rs109628736	rs109628736	PIK3C2G_RERGL	5	93182084	BovineHD0500026569	17691	rs133698993	rs133698993	rs133698993	LMO3(u)	AA	0.0331	14	43.857	4415	1_1	0.0208	0.0424	2_2	0.00153	0.615	1_2	-0.00494	0.187	2_1	-0.00577	0.156
FPC	5	89321767	BovineHD0500025495	rs110158176	17562	rs110158176	PDE3A	PDE3A	5	89666927	ARS-BFGL-NGS-113558	17569	rs110024250	rs110024250	rs110024250	ENSBTAG00000050454_5S_rRNA	AA	-0.0256	14	43.8097	4428	1_2	0.00946	0.154	2_1	0.00675	0.184	1_1	-0.0024	0.42	2_2	-0.00697	0.242
FPC	6	36851143	AX-26465127	rs109995072	19838	MEPE	LOC112447053,MEPE	MEPE	6	36870003	BovineHD4100004547	19840	rs41650772	rs41650772	LOC112447053	LOC112447053	AA	-0.0505	14	43.8097	4429	2_1	0.0016	0.192	1_2	0.00144	0.457	1_1	-0.000489	0.333	2_2	-0.047	0.0171
FPC	5	91639655	BTA-15558-no-rs	rs41623243	17646	PIK3C2G	PIK3C2G	PIK3C2G	5	91952372	BovineHD0500026224	17658	rs136030698	rs136030698	rs136030698	PIK3C2G_RERGL	AA	0.0231	14	43.7825	4433	2_2	0.00988	0.138	1_1	0.00337	0.337	2_1	-0.00374	0.299	1_2	-0.00612	0.226
FPC	6	36880289	BovineHD4100004550	rs110789098	19842	IBSP	LOC112447053,IBSP	IBSP	6	36942473	BovineHD0600010624	19847	rs109263339	rs109263339	rs109263339	IBSP_LAP3	AA	0.0579	14	43.7033	4455	1_1	0.00285	0.117	2_2	0.000863	0.662	1_2	0.000133	0.203	2_1	-0.0543	0.0172
FPC	5	92423987	BovineHD0500026373	rs109109038	17672	rs109109038	rs109109038	5S_rRNA(d)	5	94480072	Hapmap55636-rs29018542	17755	rs29018542	rs29018542	PTPRO	PTPRO	AA	0.0222	14	43.7011	4456	1_1	0.00647	0.199	2_2	0.00585	0.243	1_2	-0.00432	0.303	2_1	-0.00553	0.254
FPC	5	94777898	BovineHD0500027052	rs110718630	17769	RERG	RERG	RERG	5	96516090	ARS-BFGL-NGS-31148	17832	rs108994375	rs108994375	rs108994375	GRIN2B_EMP1	AA	-0.028	14	43.684	4461	2_1	0.0105	0.102	1_2	0.00907	0.195	1_1	-0.00328	0.426	2_2	-0.00518	0.277
FPC	5	95539543	BovineHD0500027250	rs110446477	17795	rs110446477	rs110446477	ATF7IP_ENSBTAG00000051346	5	96566571	BovineHD0500027626	17834	rs109987022	rs109987022	rs109987022	GRIN2B_EMP1	AA	0.0362	14	43.6596	4463	2_2	0.0171	0.099	1_1	0.0124	0.0775	2_1	-0.000294	0.433	1_2	-0.00646	0.391
FPC	5	97150315	BovineHD0500027832	rs135428181	17864	GPR19	GPR19	GPR19	5	98468405	BovineHD0500028219	17913	rs109214659	rs109214659	rs109214659	ENSBTAG00000049572_ENSBTAG00000048489	AA	-0.0628	14	43.6498	4466	1_2	0.0196	0.0355	2_1	0.00663	0.082	1_1	-0.000417	0.858	2_2	-0.0361	0.0244
FPC	5	89019551	BovineHD0500025387	rs110815596	17552	SLCO1C1	SLCO1C1	SLCO1C1	5	93373699	BovineHD0500026623	17703	rs109744787	rs109744787	rs109744787	LMO3_MGST1	AA	-0.0249	14	43.6308	4473	2_1	0.0079	0.144	1_2	0.00353	0.45	2_2	-0.00667	0.234	1_1	-0.00675	0.172
FPC	5	92498091	BovineHD0500026395	rs137212660	17674	rs137212660	rs137212660	5S_rRNA(d)	5	94480072	Hapmap55636-rs29018542	17755	rs29018542	rs29018542	PTPRO	PTPRO	AA	0.0236	14	43.6126	4478	1_1	0.00854	0.143	2_2	0.00591	0.258	1_2	-0.00436	0.288	2_1	-0.00481	0.311
FPC	5	89261685	ARS-BFGL-NGS-111627	rs110462107	17560	PDE3A	PDE3A	PDE3A	5	92415826	BTA-23605-no-rs	17671	rs41579566	rs41579566	rs41579566	5S_rRNA(d)	AA	0.0238	14	43.5901	4485	2_2	0.00724	0.19	1_1	0.00325	0.365	2_1	-0.00439	0.311	1_2	-0.00889	0.134
FPC	5	96516090	ARS-BFGL-NGS-31148	rs108994375	17832	rs108994375	rs108994375	GRIN2B_EMP1	5	96905992	ARS-BFGL-NGS-115294	17850	rs110068426	HEBP1	HEBP1	HEBP1	AA	-0.0254	14	43.5622	4492	2_1	0.0115	0.122	1_2	0.00581	0.223	1_1	-0.00361	0.306	2_2	-0.00455	0.35
FPC	6	36164022	BovineHD4100004499	rs41595971	19797	HERC3	HERC3	HERC3	6	36942473	BovineHD0600010624	19847	rs109263339	rs109263339	rs109263339	IBSP_LAP3	AA	-0.0562	14	43.4949	4509	2_1	0.005	0.117	1_2	0.00081	0.636	2_2	-0.00104	0.229	1_1	-0.0493	0.0175
FPC	5	89886403	BTA-61857-no-rs	rs41649578	17576	rs41649578	rs41649578	ENSBTAG00000050454_5S_rRNA	5	91708425	BovineHD0500026167	17648	rs109269203	PIK3C2G	PIK3C2G	PIK3C2G	AA	0.0232	14	43.4935	4512	2_2	0.00769	0.173	1_1	0.00578	0.236	1_2	-0.00357	0.366	2_1	-0.00612	0.226
FPC	5	89188433	BovineHD0500025455	rs109177238	17557	PDE3A	PDE3A	PDE3A	5	91879586	BovineHD0500026212	17656	rs136210997	rs136210997	rs136210997	PIK3C2G_RERGL	AA	0.0238	14	43.4711	4517	1_1	0.00662	0.168	2_2	0.00385	0.364	2_1	-0.00365	0.335	1_2	-0.00968	0.133
FPC	5	89849731	Hapmap50772-BTA-74551	rs41653543	17575	rs41653543	rs41653543	ENSBTAG00000050454_5S_rRNA	5	93378265	BovineHD0500026624	17704	rs134155693	rs134155693	rs134155693	LMO3_MGST1	AA	0.0256	14	43.4711	4518	1_1	0.00728	0.21	2_2	0.00562	0.147	1_2	-0.00128	0.492	2_1	-0.0114	0.151
FPC	5	95891562	BovineHD0500027352	rs109197247	17806	rs109197247	rs109197247	ENSBTAG00000051346_GRIN2B	5	96953745	BovineHD0500027764	17853	rs110946154	rs110946154	rs110946154	GPRC5D_GPRC5A	AA	-0.0372	14	43.4647	4520	1_2	0.0179	0.0442	2_1	0.00215	0.413	1_1	-0.00157	0.484	2_2	-0.0156	0.0587
FPC	5	96924958	BovineHD0500027758	rs136333214	17851	rs136333214	rs136333214	HEBP1_GPRC5D	5	101265240	ARS-BFGL-NGS-75847	18006	rs109882622	rs109882622	rs109882622	AICDA_APOBEC1	AA	-0.0259	13.9	43.4498	4523	2_1	0.0146	0.0814	1_2	0.00239	0.403	1_1	-0.00319	0.318	2_2	-0.00576	0.198
FPC	5	96062447	BovineHD0500027423	rs110792353	17812	GRIN2B	GRIN2B	GRIN2B	5	96447316	BovineHD0500027598	17829	rs136671302	rs136671302	rs136671302	GRIN2B_EMP1	AA	0.0409	13.9	43.4248	4529	2_2	0.0206	0.0313	1_1	0.00712	0.314	1_2	-0.00266	0.51	2_1	-0.0105	0.145
FPC	5	96065213	BovineHD0500027424	rs110703355	17813	GRIN2B	GRIN2B	GRIN2B	5	96447316	BovineHD0500027598	17829	rs136671302	rs136671302	rs136671302	GRIN2B_EMP1	AA	0.0409	13.9	43.4248	4530	2_2	0.0206	0.0313	1_1	0.00712	0.314	1_2	-0.00266	0.51	2_1	-0.0105	0.145
FPC	5	95843847	BovineHD0500027337	rs134900031	17802	rs134900031	rs134900031	ENSBTAG00000051346_GRIN2B	5	96953745	BovineHD0500027764	17853	rs110946154	rs110946154	rs110946154	GPRC5D_GPRC5A	AA	-0.0369	13.9	43.4202	4531	1_2	0.0177	0.0442	2_1	0.00215	0.411	1_1	-0.00155	0.486	2_2	-0.0155	0.0588
FPC	5	90938494	BovineHD0500025940	rs109688223	17618	rs109688223	rs109688223	PLEKHA5_CAPZA3	5	93312010	BovineHD0500026600	17698	rs110425692	LMO3	LMO3	LMO3	AA	-0.0353	13.9	43.4045	4536	2_1	0.0192	0.0434	1_2	0.00386	0.36	1_1	-0.00229	0.484	2_2	-0.0099	0.113
FPC	5	96516090	ARS-BFGL-NGS-31148	rs108994375	17832	rs108994375	rs108994375	GRIN2B_EMP1	5	96566571	BovineHD0500027626	17834	rs109987022	rs109987022	rs109987022	GRIN2B_EMP1	AA	-0.0387	13.9	43.4001	4540	1_2	0.0209	0.0878	2_1	0.0114	0.0694	1_1	-0.000387	0.441	2_2	-0.00609	0.402
FPC	5	98914745	BovineHD0500028394	rs135185460	17929	STYK1	STYK1	STYK1	5	100815761	BTA-74798-no-rs	17988	rs41654473	rs41654473	rs41654473	ENSBTAG00000038461_ENSBTAG00000049220	AA	0.0345	13.9	43.3152	4550	2_2	0.0155	0.0564	1_1	0.0112	0.189	1_2	-0.00109	0.37	2_1	-0.00673	0.384
FPC	5	89849731	Hapmap50772-BTA-74551	rs41653543	17575	rs41653543	rs41653543	ENSBTAG00000050454_5S_rRNA	5	92796641	ARS-BFGL-NGS-116999	17681	rs110267314	rs110267314	rs110267314	LMO3(u)	AA	0.028	13.9	43.3002	4554	1_1	0.00876	0.133	2_2	0.00458	0.201	1_2	-0.00138	0.569	2_1	-0.0133	0.0975
FPC	5	88702700	BovineHD0500025282	rs132675290	17536	RECQL	RECQL	RECQL	5	94380271	BovineHD0500026924	17753	rs136373712	PTPRO	PTPRO	PTPRO	AA	0.0239	13.9	43.2832	4558	1_1	0.0078	0.186	2_2	0.00687	0.198	2_1	-0.00398	0.332	1_2	-0.00525	0.284
FPC	5	98588901	BovineHD0500028259	rs108992988	17915	TAS2R46	TAS2R46	TAS2R46	5	98857613	BovineHD0500028369	17926	rs134293895	YBX3	YBX3	YBX3	AA	0.0367	13.9	43.2403	4569	1_1	0.0117	0.0644	2_2	0.0106	0.14	1_2	-9.04e-05	0.643	2_1	-0.0143	0.153
FPC	5	89188433	BovineHD0500025455	rs109177238	17557	PDE3A	PDE3A	PDE3A	5	91438403	BovineHD0500026075	17638	rs135282262	PIK3C2G	PIK3C2G	PIK3C2G	AA	0.0271	13.9	43.1379	4596	2_2	0.00683	0.154	1_1	0.00614	0.202	2_1	-0.002	0.544	1_2	-0.0122	0.0993
FPC	5	98890837	BovineHD0500028384	rs109849982	17927	rs109849982	rs109849982	YBX3_STYK1	5	100815761	BTA-74798-no-rs	17988	rs41654473	rs41654473	rs41654473	ENSBTAG00000038461_ENSBTAG00000049220	AA	0.0347	13.9	43.1355	4597	2_2	0.0158	0.0563	1_1	0.0111	0.188	1_2	-0.00107	0.371	2_1	-0.00671	0.385
FPC	5	95984058	ARS-BFGL-NGS-40927	rs109566218	17808	GRIN2B	GRIN2B	GRIN2B	5	96208326	BovineHD0500027490	17820	rs109500135	GRIN2B	GRIN2B	GRIN2B	AA	0.0301	13.9	43.1175	4600	1_1	0.0122	0.125	2_2	0.00896	0.125	2_1	-0.00203	0.526	1_2	-0.00697	0.225
FPC	5	94368339	BovineHD0500026917	rs137101561	17752	PTPRO	PTPRO	PTPRO	5	94820710	BovineHD0500027072	17771	rs109712653	RERG	LOC112446622	RERG	AA	0.0411	13.9	43.0857	4612	1_1	0.0167	0.107	2_2	0.0154	0.0522	1_2	-0.00175	0.637	2_1	-0.00728	0.204
FPC	5	92796641	ARS-BFGL-NGS-116999	rs110267314	17681	rs110267314	rs110267314	LMO3(u)	5	97734632	BovineHD0500027982	17889	rs136793766	BCL2L14	BCL2L14	BCL2L14	AA	-0.0393	13.9	43.0737	4617	2_1	0.0122	0.06	1_2	0.0091	0.15	2_2	-0.00102	0.709	1_1	-0.017	0.0811
FPC	5	88377469	BovineHD0500025180	rs42404382	17517	ABCC9	ABCC9	ABCC9	5	91952372	BovineHD0500026224	17658	rs136030698	rs136030698	rs136030698	PIK3C2G_RERGL	AA	0.0261	13.9	43.0292	4630	2_2	0.01	0.106	1_1	0.00265	0.498	1_2	-0.00431	0.259	2_1	-0.00917	0.137
FPC	5	90914163	Hapmap39103-BTA-111886	rs41611298	17617	rs41611298	rs41611298	PLEKHA5_CAPZA3	5	94104943	BovineHD0500026841	17744	rs110672104	rs110672104	rs110672104	STRAP_EPS8	AA	-0.0277	13.9	42.9788	4638	1_2	0.0173	0.0875	2_1	0.00251	0.254	1_1	-0.00193	0.441	2_2	-0.00597	0.217
FPC	6	36182530	BovineHD4100004506	rs110251009	19801	HERC3	HERC3	HERC3	6	36942473	BovineHD0600010624	19847	rs109263339	rs109263339	rs109263339	IBSP_LAP3	AA	0.0556	13.9	42.9508	4643	1_1	0.00497	0.117	2_2	0.000815	0.637	1_2	-0.00105	0.229	2_1	-0.0488	0.0176
FPC	5	90614584	BTA-111859-no-rs	rs41611290	17602	PLEKHA5	PLEKHA5	PLEKHA5	5	93203598	BovineHD0500026572	17692	rs110620882	rs110620882	rs110620882	LMO3(u)	AA	-0.0314	13.9	42.9431	4644	1_2	0.0112	0.0791	2_1	0.00266	0.634	2_2	-0.0079	0.114	1_1	-0.00968	0.173
FPC	5	97391475	ARS-BFGL-NGS-118551	rs108982541	17877	BORCS5	BORCS5	BORCS5	5	97550215	BovineHD0500027955	17884	none	LRP6	LRP6	LRP6	AA	0.0254	13.9	42.9281	4650	2_2	0.0141	0.0937	1_1	0.0029	0.35	1_2	-0.0041	0.278	2_1	-0.00431	0.278
FPC	5	89886403	BTA-61857-no-rs	rs41649578	17576	rs41649578	rs41649578	ENSBTAG00000050454_5S_rRNA	5	92062434	BovineHD0500026263	17662	rs134856239	rs134856239	rs134856239	5S_rRNA(d)	AA	0.0226	13.9	42.9208	4653	2_2	0.00902	0.16	1_1	0.00404	0.289	1_2	-0.00457	0.312	2_1	-0.00495	0.239
FPC	5	94777898	BovineHD0500027052	rs110718630	17769	RERG	RERG	RERG	5	95447146	BovineHD0500027233	17793	rs137519517	ATF7IP	ATF7IP	ATF7IP	AA	-0.0396	13.9	42.9208	4654	1_2	0.0202	0.0604	2_1	0.0138	0.0899	2_2	-0.00244	0.289	1_1	-0.00313	0.561
FPC	5	91733633	Hapmap59233-rs29019412	rs29019412	17649	PIK3C2G	PIK3C2G	PIK3C2G	5	93016468	BovineHD0500026521	17687	rs134465294	rs134465294	rs134465294	LMO3(u)	AA	0.0292	13.9	42.8761	4667	2_2	0.0108	0.0884	1_1	0.00255	0.44	1_2	-0.00281	0.397	2_1	-0.013	0.0745
FPC	5	94576822	Hapmap45270-BTA-30512	none	17759	none	PTPRO	PTPRO	5	94820710	BovineHD0500027072	17771	rs109712653	RERG	LOC112446622	RERG	AA	0.0331	13.9	42.8761	4668	1_1	0.0136	0.0925	2_2	0.01	0.122	1_2	-0.00115	0.566	2_1	-0.00831	0.22
FPC	5	97636382	Hapmap43671-BTA-74719	rs41592954	17886	LRP6	LRP6	LRP6	5	100238242	BovineHD0500028838	17970	rs136725845	KLRF1	KLRF1	KLRF1	AA	0.0283	13.9	42.8729	4669	1_1	0.0118	0.0883	2_2	0.00252	0.399	2_1	-0.00237	0.423	1_2	-0.0116	0.0901
FPC	5	88463419	BovineHD0500025200	rs136751759	17526	rs136751759	rs136751759	KCNJ8_LDHB	5	90160448	BovineHD0500025709	17586	rs134648152	rs134648152	rs134648152	5S_rRNA_ENSBTAG00000054482	AA	-0.0301	13.8	42.8386	4675	2_1	0.0145	0.119	1_2	0.00841	0.133	1_1	-0.00318	0.199	2_2	-0.00401	0.55
FPC	5	94480072	Hapmap55636-rs29018542	rs29018542	17755	rs29018542	PTPRO	PTPRO	5	95447146	BovineHD0500027233	17793	rs137519517	ATF7IP	ATF7IP	ATF7IP	AA	0.0328	13.8	42.8386	4676	2_2	0.0168	0.0688	1_1	0.00874	0.173	2_1	-0.0033	0.477	1_2	-0.0039	0.281
FPC	5	89763679	Hapmap42147-BTA-23954	rs41631936	17571	rs41631936	rs41631936	ENSBTAG00000050454_5S_rRNA	5	93289231	Hapmap51304-BTA-74559	17697	rs41591921	LMO3	LMO3	LMO3	AA	0.025	13.8	42.821	4680	2_2	0.00516	0.232	1_1	0.00376	0.369	1_2	-0.00473	0.294	2_1	-0.0113	0.105
FPC	5	92191291	Hapmap49071-BTA-17699	rs41575243	17665	rs41575243	rs41575243	5S_rRNA(d)	5	93896910	BovineHD0500026785	17738	rs135948685	DERA	DERA	DERA	AA	-0.0225	13.8	42.7932	4689	1_2	0.00889	0.191	2_1	0.0042	0.229	1_1	-0.00391	0.332	2_2	-0.00546	0.249
FPC	5	94705514	BovineHD0500027032	rs135842541	17765	RERG	RERG	RERG	5	95272724	BovineHD4100003968	17787	rs29017996	rs29017996	rs29017996	GUCY2C_PLBD1	AA	0.0366	13.8	42.7352	4701	2_2	0.0205	0.0622	1_1	0.0107	0.133	1_2	-0.00103	0.247	2_1	-0.00439	0.557
FPC	5	90435741	BTA-05125-rs29019289	rs29019289	17596	rs29019289	rs29019289	ENSBTAG00000054482_AEBP2	5	93373699	BovineHD0500026623	17703	rs109744787	rs109744787	rs109744787	LMO3_MGST1	AA	-0.025	13.8	42.7212	4707	2_1	0.00733	0.187	1_2	0.00491	0.19	2_2	-0.00181	0.494	1_1	-0.011	0.129
FPC	5	92415826	BTA-23605-no-rs	rs41579566	17671	rs41579566	rs41579566	5S_rRNA(d)	5	93661305	BovineHD0500026716	17725	rs109857638	SLC15A5	SLC15A5	SLC15A5	AA	0.0247	13.8	42.7033	4711	2_2	0.0109	0.114	1_1	0.00291	0.43	1_2	-0.00498	0.248	2_1	-0.00599	0.209
FPC	5	89833056	BTA-74541-no-rs	rs41653536	17574	rs41653536	rs41653536	ENSBTAG00000050454_5S_rRNA	5	94301636	BovineHD0500026901	17750	rs137677568	EPS8	EPS8	EPS8	AA	-0.0257	13.8	42.6655	4718	1_2	0.0119	0.095	2_1	0.00244	0.457	2_2	-0.00371	0.302	1_1	-0.00769	0.146
FPC	5	91879586	BovineHD0500026212	rs136210997	17656	rs136210997	rs136210997	PIK3C2G_RERGL	5	94626890	BovineHD0500027000	17761	rs136550235	rs136550235	rs136550235	PTPRO_bta-mir-2285dm	AA	0.0234	13.8	42.6635	4719	2_2	0.00829	0.147	1_1	0.00442	0.306	2_1	-0.00312	0.351	1_2	-0.00752	0.196
FPC	5	91639655	BTA-15558-no-rs	rs41623243	17646	PIK3C2G	PIK3C2G	PIK3C2G	5	92025677	BovineHD0500026249	17660	rs136018230	rs136018230	rs136018230	RERGL_5S_rRNA	AA	-0.0228	13.8	42.6536	4721	2_1	0.0106	0.14	1_2	0.00331	0.298	2_2	-0.00322	0.297	1_1	-0.00569	0.265
FPC	5	92423987	BovineHD0500026373	rs109109038	17672	rs109109038	rs109109038	5S_rRNA(d)	5	93373699	BovineHD0500026623	17703	rs109744787	rs109744787	rs109744787	LMO3_MGST1	AA	-0.0262	13.8	42.6271	4724	2_1	0.0173	0.0945	1_2	0.00119	0.28	2_2	-0.00144	0.403	1_1	-0.00627	0.222
FPC	5	93016468	BovineHD0500026521	rs134465294	17687	rs134465294	rs134465294	LMO3(u)	5	93182084	BovineHD0500026569	17691	rs133698993	rs133698993	rs133698993	LMO3(u)	AA	0.0356	13.8	42.6055	4727	1_1	0.0215	0.039	2_2	0.00512	0.326	1_2	-0.00341	0.476	2_1	-0.00554	0.16
FPC	5	89886403	BTA-61857-no-rs	rs41649578	17576	rs41649578	rs41649578	ENSBTAG00000050454_5S_rRNA	5	94894326	BovineHD0500027086	17773	rs136500780	rs136500780	rs136500780	RERG_PDE6H	AA	0.022	13.8	42.5884	4729	2_2	0.0075	0.185	1_1	0.00446	0.277	1_2	-0.00427	0.323	2_1	-0.00581	0.214
FPC	5	95876347	BovineHD0500027347	rs110468678	17805	rs110468678	rs110468678	ENSBTAG00000051346_GRIN2B	5	98250773	BovineHD0500028142	17905	rs133291847	rs133291847	rs133291847	ETV6_ENSBTAG00000049572	AA	-0.0413	13.8	42.5622	4734	2_1	0.0192	0.0549	1_2	0.00623	0.147	1_1	-0.00116	0.721	2_2	-0.0147	0.0767
FPC	5	94820710	BovineHD0500027072	rs109712653	17771	RERG	LOC112446622	RERG	5	96516090	ARS-BFGL-NGS-31148	17832	rs108994375	rs108994375	rs108994375	GRIN2B_EMP1	AA	0.0256	13.8	42.5513	4743	1_1	0.0117	0.107	2_2	0.00438	0.266	2_1	-0.00225	0.421	1_2	-0.0072	0.205
FPC	5	95876347	BovineHD0500027347	rs110468678	17805	rs110468678	rs110468678	ENSBTAG00000051346_GRIN2B	5	96958100	ARS-BFGL-NGS-44153	17854	rs109783698	rs109783698	rs109783698	GPRC5D_GPRC5A	AA	-0.0348	13.8	42.4935	4753	2_1	0.0187	0.045	1_2	0.00252	0.368	1_1	-0.00143	0.5	2_2	-0.0121	0.0868
FPC	5	89188433	BovineHD0500025455	rs109177238	17557	PDE3A	PDE3A	PDE3A	5	90472501	BovineHD0500025780	17597	rs133622626	AEBP2	AEBP2	AEBP2	AA	0.0264	13.8	42.4559	4762	1_1	0.00622	0.172	2_2	0.0034	0.488	2_1	-0.00694	0.211	1_2	-0.00984	0.129
FPC	5	91733633	Hapmap59233-rs29019412	rs29019412	17649	PIK3C2G	PIK3C2G	PIK3C2G	5	92922775	BovineHD0500026503	17686	rs134560532	rs134560532	rs134560532	LMO3(u)	AA	-0.0318	13.8	42.4449	4766	2_1	0.00891	0.11	1_2	0.00366	0.222	1_1	-0.00136	0.615	2_2	-0.0178	0.0534
FPC	5	91879586	BovineHD0500026212	rs136210997	17656	rs136210997	rs136210997	PIK3C2G_RERGL	5	94576822	Hapmap45270-BTA-30512	17759	none	none	PTPRO	PTPRO	AA	0.0229	13.8	42.4437	4767	2_2	0.00816	0.146	1_1	0.00432	0.308	2_1	-0.00307	0.351	1_2	-0.00738	0.195
FPC	5	97189172	BovineHD0500027842	rs132894985	17867	CREBL2	CREBL2	CREBL2	5	97734632	BovineHD0500027982	17889	rs136793766	BCL2L14	BCL2L14	BCL2L14	AA	-0.0384	13.8	42.4425	4770	2_1	0.0135	0.0506	1_2	0.00754	0.193	2_2	-0.00101	0.666	1_1	-0.0163	0.0905
FPC	5	90938494	BovineHD0500025940	rs109688223	17618	rs109688223	rs109688223	PLEKHA5_CAPZA3	5	94301636	BovineHD0500026901	17750	rs137677568	EPS8	EPS8	EPS8	AA	-0.0341	13.8	42.4401	4772	2_1	0.0151	0.0509	1_2	0.00527	0.292	1_1	-0.0019	0.552	2_2	-0.0119	0.106
FPC	5	91038076	Hapmap41431-BTA-111895	rs41611305	17621	rs41611305	rs41611305	PLEKHA5_CAPZA3	5	92378963	BovineHD0500026355	17670	rs109033141	rs109033141	rs109033141	5S_rRNA(d)	AA	0.029	13.8	42.4318	4775	2_2	0.0145	0.0648	1_1	0.00519	0.324	2_1	-0.00361	0.41	1_2	-0.00569	0.201
FPC	5	92025677	BovineHD0500026249	rs136018230	17660	rs136018230	rs136018230	RERGL_5S_rRNA	5	92092821	Hapmap43797-BTA-17694	17663	rs41623138	rs41623138	rs41623138	5S_rRNA(d)	AA	0.0355	13.8	42.4237	4776	2_2	0.0162	0.0444	1_1	0.00549	0.286	2_1	-0.00148	0.551	1_2	-0.0123	0.119
FPC	5	95676636	BovineHD0500027275	rs110101414	17798	rs110101414	rs110101414	ATF7IP_ENSBTAG00000051346	5	96924958	BovineHD0500027758	17851	rs136333214	rs136333214	rs136333214	HEBP1_GPRC5D	AA	-0.0281	13.8	42.384	4782	1_2	0.0143	0.128	2_1	0.00408	0.169	1_1	-0.00264	0.552	2_2	-0.00704	0.151
FPC	5	91807182	BovineHD0500026209	rs137679477	17654	PIK3C2G	PIK3C2G	PIK3C2G	5	92860844	BovineHD0500026491	17684	rs137176041	rs137176041	rs137176041	LMO3(u)	AA	-0.0251	13.8	42.3788	4783	2_1	0.00713	0.196	1_2	0.00555	0.163	2_2	-0.000699	0.473	1_1	-0.0118	0.167
FPC	5	89809816	BovineHD4100003934	rs41664299	17573	rs41664299	rs41664299	ENSBTAG00000050454_5S_rRNA	5	93611048	BovineHD0500026691	17721	rs110838342	SLC15A5	SLC15A5	SLC15A5	AA	-0.0272	13.8	42.3625	4785	2_1	0.0139	0.0861	1_2	0.00245	0.421	1_1	-0.00309	0.339	2_2	-0.00771	0.154
FPC	5	92860844	BovineHD0500026491	rs137176041	17684	rs137176041	rs137176041	LMO3(u)	5	93707674	BovineHD0500026733	17727	rs135094221	rs135094221	rs135094221	SLC15A5_DERA	AA	0.0232	13.8	42.3615	4786	1_1	0.00946	0.14	2_2	0.00317	0.378	2_1	-0.00471	0.259	1_2	-0.00586	0.223
FPC	6	36949159	BovineHD0600010626	rs110893663	19849	rs110893663	rs110893663	IBSP_LAP3	6	38332952	Hapmap27298-BTC-035654	19951	rs43458640	rs43458640	rs43458640	blank	AA	-0.0464	13.8	42.2976	4801	2_1	0.00675	0.0875	1_2	0.00148	0.362	2_2	-0.00101	0.535	1_1	-0.0372	0.0157
FPC	5	93312010	BovineHD0500026600	rs110425692	17698	LMO3	LMO3	LMO3	5	96924958	BovineHD0500027758	17851	rs136333214	rs136333214	rs136333214	HEBP1_GPRC5D	AA	0.0247	13.8	42.2933	4802	2_2	0.0117	0.111	1_1	0.00287	0.359	2_1	-0.00327	0.361	1_2	-0.00685	0.169
FPC	5	89019551	BovineHD0500025387	rs110815596	17552	SLCO1C1	SLCO1C1	SLCO1C1	5	94104943	BovineHD0500026841	17744	rs110672104	rs110672104	rs110672104	STRAP_EPS8	AA	0.0259	13.8	42.262	4808	2_2	0.0147	0.0851	1_1	0.00234	0.403	2_1	-0.00334	0.292	1_2	-0.00553	0.22
FPC	6	37804003	BovineHD4100004602	rs109283286	19891	rs109283286	rs109283286	LCORL(d)	6	38332952	Hapmap27298-BTC-035654	19951	rs43458640	rs43458640	rs43458640	blank	AA	0.0454	13.8	42.2604	4809	1_1	0.00604	0.0873	2_2	0.00157	0.363	1_2	-0.000933	0.534	2_1	-0.0369	0.0162
FPC	5	89147995	BTB-01267042	rs42393904	17556	PDE3A	PDE3A	PDE3A	5	91952372	BovineHD0500026224	17658	rs136030698	rs136030698	rs136030698	PIK3C2G_RERGL	AA	-0.0239	13.7	42.2518	4814	1_2	0.0097	0.15	2_1	0.00453	0.223	1_1	-0.00194	0.412	2_2	-0.00777	0.214
FPC	5	90160448	BovineHD0500025709	rs134648152	17586	rs134648152	rs134648152	5S_rRNA_ENSBTAG00000054482	5	93203598	BovineHD0500026572	17692	rs110620882	rs110620882	rs110620882	LMO3(u)	AA	-0.0289	13.7	42.2299	4824	1_2	0.0129	0.0773	2_1	0.00233	0.567	1_1	-0.00586	0.24	2_2	-0.00785	0.116
FPC	5	91438403	BovineHD0500026075	rs135282262	17638	PIK3C2G	PIK3C2G	PIK3C2G	5	93286816	BovineHD0500026591	17696	rs137106989	LMO3	LMO3	LMO3	AA	0.0278	13.7	42.2161	4829	2_2	0.0107	0.134	1_1	0.00187	0.531	1_2	-0.00617	0.215	2_1	-0.0091	0.12
FPC	5	90375279	BovineHD0500025755	rs109521640	17595	rs109521640	rs109521640	5S_rRNA_ENSBTAG00000054482	5	93611048	BovineHD0500026691	17721	rs110838342	SLC15A5	SLC15A5	SLC15A5	AA	0.0248	13.7	42.1904	4838	1_1	0.00639	0.184	2_2	0.00369	0.43	2_1	-0.00645	0.241	1_2	-0.00829	0.145
FPC	5	97636382	Hapmap43671-BTA-74719	rs41592954	17886	LRP6	LRP6	LRP6	5	100050721	ARS-BFGL-NGS-114092	17963	rs109638340	KLRF2	KLRF2	KLRF2	AA	0.0305	13.7	42.1463	4854	1_1	0.0123	0.0921	2_2	0.0033	0.227	2_1	-0.00116	0.594	1_2	-0.0137	0.0873
FPC	5	89833056	BTA-74541-no-rs	rs41653536	17574	rs41653536	rs41653536	ENSBTAG00000050454_5S_rRNA	5	95028489	Hapmap60021-ss46526426	17776	rs41256890	MGP	MGP	MGP	AA	0.025	13.7	42.0555	4878	1_1	0.0106	0.118	2_2	0.00293	0.329	2_1	-0.00261	0.431	1_2	-0.00889	0.122
FPC	5	95628351	BovineHD0500027262	rs134232098	17796	rs134232098	rs134232098	ATF7IP_ENSBTAG00000051346	5	96924958	BovineHD0500027758	17851	rs136333214	rs136333214	rs136333214	HEBP1_GPRC5D	AA	0.0266	13.7	42.0269	4886	2_2	0.0131	0.126	1_1	0.00377	0.205	2_1	-0.00258	0.516	1_2	-0.00713	0.153
FPC	5	92860844	BovineHD0500026491	rs137176041	17684	rs137176041	rs137176041	LMO3(u)	5	94480072	Hapmap55636-rs29018542	17755	rs29018542	rs29018542	PTPRO	PTPRO	AA	-0.0228	13.7	42.0106	4892	1_2	0.00973	0.164	2_1	0.00312	0.255	2_2	-0.00215	0.382	1_1	-0.00785	0.2
FPC	5	97226076	BovineHD0500027850	rs136351247	17869	ENSBTAG00000048687	rs136351247	ENSBTAG00000048687	5	97550215	BovineHD0500027955	17884	none	LRP6	LRP6	LRP6	AA	-0.0326	13.7	41.9706	4903	1_2	0.0248	0.0816	2_1	0.0021	0.143	2_2	-0.0023	0.291	1_1	-0.00342	0.485
FPC	5	91733633	Hapmap59233-rs29019412	rs29019412	17649	PIK3C2G	PIK3C2G	PIK3C2G	5	93340640	BovineHD0500026612	17700	rs109134742	rs109134742	rs109134742	LMO3_MGST1	AA	0.03	13.7	41.9666	4905	2_2	0.00955	0.0968	1_1	0.00284	0.418	1_2	-0.00273	0.421	2_1	-0.0149	0.0645
FPC	5	89886403	BTA-61857-no-rs	rs41649578	17576	rs41649578	rs41649578	ENSBTAG00000050454_5S_rRNA	5	94104943	BovineHD0500026841	17744	rs110672104	rs110672104	rs110672104	STRAP_EPS8	AA	0.0246	13.7	41.9626	4907	2_2	0.0128	0.0963	1_1	0.00253	0.392	2_1	-0.00332	0.303	1_2	-0.00586	0.209
FPC	5	93707674	BovineHD0500026733	rs135094221	17727	rs135094221	rs135094221	SLC15A5_DERA	5	94084503	BovineHD0500026836	17743	rs109011235	rs109011235	rs109011235	STRAP_EPS8	AA	0.026	13.7	41.9626	4908	1_1	0.0166	0.0914	2_2	0.00193	0.33	1_2	-0.00286	0.308	2_1	-0.0047	0.27
FPC	5	89291471	BovineHD0500025487	rs133374447	17561	rs133374447	PDE3A	PDE3A	5	92796641	ARS-BFGL-NGS-116999	17681	rs110267314	rs110267314	rs110267314	LMO3(u)	AA	0.0261	13.7	41.9586	4911	1_1	0.00855	0.128	2_2	0.00382	0.261	1_2	-0.00165	0.508	2_1	-0.0121	0.103
FPC	6	36851143	AX-26465127	rs109995072	19838	MEPE	LOC112447053,MEPE	MEPE	6	36915121	BovineHD4100004553	19845	rs109164239	rs109164239	LOC112447053	LOC112447053	AA	0.0436	13.7	41.9586	4912	2_2	0.00306	0.192	1_1	0.00194	0.291	1_2	-0.00101	0.5	2_1	-0.0376	0.0172
FPC	5	90832389	BTA-111865-no-rs	rs41611296	17615	PLEKHA5	PLEKHA5	PLEKHA5	5	93611048	BovineHD0500026691	17721	rs110838342	SLC15A5	SLC15A5	SLC15A5	AA	-0.0397	13.7	41.9547	4914	2_1	0.00617	0.116	1_2	0.00388	0.542	1_1	-0.00668	0.309	2_2	-0.023	0.0327
FPC	5	92062434	BovineHD0500026263	rs134856239	17662	rs134856239	rs134856239	5S_rRNA(d)	5	93707674	BovineHD0500026733	17727	rs135094221	rs135094221	rs135094221	SLC15A5_DERA	AA	-0.0232	13.7	41.9355	4920	2_1	0.0105	0.149	1_2	0.00362	0.278	2_2	-0.0043	0.322	1_1	-0.00473	0.251
FPC	5	96697638	BovineHD0500027679	rs134849570	17839	rs134849570	rs134849570	EMP1_GSG1	5	96936192	BovineHD4100003979	17852	rs110159228	GPRC5D	GPRC5D	GPRC5D	AA	0.0255	13.7	41.9208	4925	2_2	0.0108	0.122	1_1	0.00329	0.261	1_2	-0.00115	0.456	2_1	-0.0103	0.16
FPC	5	93340640	BovineHD0500026612	rs109134742	17700	rs109134742	rs109134742	LMO3_MGST1	5	95787180	BovineHD0500027321	17800	rs109847704	rs109847704	rs109847704	ATF7IP_ENSBTAG00000051346	AA	0.0238	13.7	41.9031	4927	1_1	0.00924	0.136	2_2	0.00407	0.324	1_2	-0.00363	0.346	2_1	-0.00685	0.194
FPC	5	97342941	BovineHD0500027888	rs110291817	17875	BORCS5	rs110291817	BORCS5	5	98360313	Hapmap50230-BTA-114181	17909	rs41613602	rs41613602	rs41613602	ETV6_ENSBTAG00000049572	AA	-0.0507	13.7	41.8996	4929	1_2	0.0209	0.0352	2_1	0.00963	0.12	2_2	-0.00114	0.793	1_1	-0.019	0.0517
FPC	5	94211368	BovineHD4100003960	rs41604612	17748	EPS8	EPS8	EPS8	5	96924958	BovineHD0500027758	17851	rs136333214	rs136333214	rs136333214	HEBP1_GPRC5D	AA	-0.0283	13.7	41.8827	4934	1_2	0.0191	0.0792	2_1	0.00198	0.273	1_1	-0.00247	0.448	2_2	-0.00475	0.2
FPC	5	91733633	Hapmap59233-rs29019412	rs29019412	17649	PIK3C2G	PIK3C2G	PIK3C2G	5	92415826	BTA-23605-no-rs	17671	rs41579566	rs41579566	rs41579566	5S_rRNA(d)	AA	-0.0304	13.7	41.8633	4939	2_1	0.00963	0.102	1_2	0.00321	0.263	1_1	-0.00147	0.574	2_2	-0.0161	0.0609
FPC	5	93738496	BovineHD0500026745	rs110046751	17729	rs110046751	rs110046751	SLC15A5_DERA	5	95064361	BovineHD0500027131	17778	rs110224694	rs110224694	rs110224694	MGP_ART4	AA	-0.0269	13.7	41.8447	4942	1_2	0.0134	0.119	2_1	0.00648	0.174	2_2	-0.00103	0.307	1_1	-0.00603	0.399
FPC	5	98567661	Hapmap47185-BTA-114173	rs41573130	17914	rs41573130	rs41573130	TAS2R42_ENSBTAG00000051472	5	100516751	BovineHD0500028905	17979	rs133578071	KLRB1	KLRB1	KLRB1	AA	0.0304	13.7	41.8386	4944	2_2	0.0116	0.151	1_1	0.0115	0.0901	1_2	-0.00119	0.384	2_1	-0.00619	0.375
FPC	5	92423987	BovineHD0500026373	rs109109038	17672	rs109109038	rs109109038	5S_rRNA(d)	5	93378265	BovineHD0500026624	17704	rs134155693	rs134155693	rs134155693	LMO3_MGST1	AA	-0.0233	13.7	41.821	4950	2_1	0.0127	0.133	1_2	0.00201	0.275	2_2	-0.00203	0.365	1_1	-0.00661	0.227
FPC	5	98360313	Hapmap50230-BTA-114181	rs41613602	17909	rs41613602	rs41613602	ETV6_ENSBTAG00000049572	5	100713354	BovineHD0500028943	17983	rs134722029	OVOS2	OVOS2	OVOS2	AA	-0.033	13.7	41.8041	4954	1_2	0.00886	0.112	2_1	0.00539	0.171	2_2	-0.0013	0.657	1_1	-0.0175	0.0604
FPC	5	98766636	BovineHD0500028328	rs109265552	17924	rs109265552	rs109265552	T2R10C_TAS2R8	5	100814976	BovineHD0500028987	17987	rs135373162	rs135373162	rs135373162	ENSBTAG00000038461_ENSBTAG00000049220	AA	0.0312	13.7	41.7986	4956	2_2	0.0168	0.0643	1_1	0.00514	0.264	1_2	-0.00154	0.446	2_1	-0.00774	0.226
FPC	5	101265240	ARS-BFGL-NGS-75847	rs109882622	18006	rs109882622	rs109882622	AICDA_APOBEC1	5	102623383	BovineHD0500029536	18044	rs109166502	rs109166502	rs109166502	ENSBTAG00000052511_WC1.3	AA	0.0255	13.7	41.7986	4957	1_1	0.0133	0.11	2_2	0.00435	0.243	2_1	-0.00365	0.358	1_2	-0.00419	0.29
FPC	5	96808306	BovineHD0500027725	rs136459957	17845	FAM234B	FAM234B	FAM234B	5	97550215	BovineHD0500027955	17884	none	LRP6	LRP6	LRP6	AA	-0.0346	13.7	41.752	4972	1_2	0.0194	0.0588	2_1	0.00796	0.171	1_1	-0.00168	0.457	2_2	-0.00554	0.313
FPC	5	89372034	ARS-BFGL-NGS-45551	rs110989628	17563	rs110989628	PDE3A	PDE3A	5	93707674	BovineHD0500026733	17727	rs135094221	rs135094221	rs135094221	SLC15A5_DERA	AA	0.0243	13.7	41.7375	4975	2_2	0.0075	0.162	1_1	0.00492	0.257	1_2	-0.00267	0.438	2_1	-0.00922	0.142
FPC	5	91371058	BovineHD0500026053	rs132818113	17634	PLCZ1	PLCZ1	PLCZ1	5	93286816	BovineHD0500026591	17696	rs137106989	LMO3	LMO3	LMO3	AA	-0.0277	13.7	41.7352	4976	1_2	0.0106	0.134	2_1	0.00186	0.531	2_2	-0.00613	0.216	1_1	-0.00907	0.12
FPC	5	89666927	ARS-BFGL-NGS-113558	rs110024250	17569	rs110024250	rs110024250	ENSBTAG00000050454_5S_rRNA	5	94003466	BovineHD0500026812	17741	rs135942109	DERA	DERA	DERA	AA	0.0237	13.7	41.7144	4981	2_2	0.0128	0.155	1_1	0.00275	0.211	1_2	-0.00404	0.393	2_1	-0.00407	0.241
FPC	6	37817589	Hapmap27537-BTC-060891	rs110240246	19893	rs110240246	rs110240246	LCORL(d)	6	38332952	Hapmap27298-BTC-035654	19951	rs43458640	rs43458640	rs43458640	blank	AA	0.0523	13.7	41.7077	4983	1_1	0.00504	0.0869	2_2	0.00118	0.586	1_2	-0.00122	0.31	2_1	-0.0448	0.0167
FPC	5	97080205	Hapmap52734-rs29013367	rs29013367	17861	rs29013367	rs29013367	APOLD1_CDKN1B	5	97454799	BovineHD0500027923	17882	rs110083075	MANSC1	MANSC1	MANSC1	AA	-0.0323	13.7	41.6925	4985	2_1	0.0133	0.167	1_2	0.0109	0.07	2_2	-0.00358	0.493	1_1	-0.0045	0.27
FPC	5	93441439	Hapmap32415-BTA-74556	rs41602750	17706	rs41602750	rs41602750	LMO3_MGST1	5	94576822	Hapmap45270-BTA-30512	17759	none	none	PTPRO	PTPRO	AA	-0.0232	13.7	41.6716	4990	1_2	0.00883	0.134	2_1	0.00438	0.3	1_1	-0.00283	0.359	2_2	-0.00715	0.207
FPC	5	90375279	BovineHD0500025755	rs109521640	17595	rs109521640	rs109521640	5S_rRNA_ENSBTAG00000054482	5	90601808	BovineHD0500025828	17601	rs136404801	PLEKHA5	PLEKHA5	PLEKHA5	AA	0.0236	13.6	41.6108	5000	1_1	0.00639	0.187	2_2	0.00365	0.397	2_1	-0.00549	0.274	1_2	-0.00805	0.142
FPC	5	91371058	BovineHD0500026053	rs132818113	17634	PLCZ1	PLCZ1	PLCZ1	5	92758201	BTA-37834-no-rs	17679	rs109957658	rs109957658	rs109957658	blank	AA	-0.0246	13.6	41.6091	5001	1_2	0.00813	0.146	2_1	0.00293	0.374	2_2	-0.0031	0.373	1_1	-0.0104	0.108
FPC	5	90958521	BovineHD0500025943	rs109203423	17619	rs109203423	rs109203423	PLEKHA5_CAPZA3	5	93016468	BovineHD0500026521	17687	rs134465294	rs134465294	rs134465294	LMO3(u)	AA	-0.0212	13.6	41.5719	5010	2_1	0.00562	0.228	1_2	0.00519	0.259	1_1	-0.00468	0.286	2_2	-0.00569	0.226
FPC	5	90783899	BovineHD0500025901	rs110955428	17613	PLEKHA5	PLEKHA5	PLEKHA5	5	94104943	BovineHD0500026841	17744	rs110672104	rs110672104	rs110672104	STRAP_EPS8	AA	0.0291	13.6	41.5114	5019	2_2	0.0183	0.0885	1_1	0.00274	0.216	2_1	-0.00178	0.478	1_2	-0.00627	0.217
FPC	5	94673839	BovineHD0500027020	rs135003849	17763	RERG	RERG	RERG	5	94820710	BovineHD0500027072	17771	rs109712653	RERG	LOC112446622	RERG	AA	0.0401	13.6	41.5031	5021	1_1	0.0162	0.108	2_2	0.015	0.0517	1_2	-0.00167	0.637	2_1	-0.00715	0.204
FPC	5	97049956	BovineHD0500027810	rs109844503	17859	APOLD1	APOLD1	APOLD1	5	97550215	BovineHD0500027955	17884	none	LRP6	LRP6	LRP6	AA	-0.0352	13.6	41.5031	5022	1_2	0.026	0.032	2_1	0.00235	0.43	2_2	-0.00341	0.34	1_1	-0.00346	0.198
FPC	6	36944790	BovineHD4100004557	none	19848	none	none	IBSP_LAP3	6	38296346	BovineHD4100004672	19945	rs109463535	rs109463535	rs109463535	blank	AA	-0.0437	13.6	41.5003	5023	1_2	0.00392	0.145	2_1	0.00348	0.153	2_2	-0.000799	0.687	1_1	-0.0355	0.0155
FPC	5	91438403	BovineHD0500026075	rs135282262	17638	PIK3C2G	PIK3C2G	PIK3C2G	5	92758201	BTA-37834-no-rs	17679	rs109957658	rs109957658	rs109957658	blank	AA	0.0245	13.6	41.4815	5031	2_2	0.00811	0.145	1_1	0.00294	0.373	1_2	-0.0031	0.373	2_1	-0.0104	0.108
FPC	5	90744456	BovineHD0500025883	rs136605686	17610	PLEKHA5	PLEKHA5	PLEKHA5	5	93611048	BovineHD0500026691	17721	rs110838342	SLC15A5	SLC15A5	SLC15A5	AA	-0.0396	13.6	41.4763	5035	2_1	0.00622	0.114	1_2	0.00389	0.543	1_1	-0.00668	0.311	2_2	-0.0228	0.0326
FPC	6	36132072	BovineHD4100004496	rs110152115	19795	HERC3	HERC3	HERC3	6	38332952	Hapmap27298-BTC-035654	19951	rs43458640	rs43458640	rs43458640	blank	AA	0.0452	13.6	41.4318	5044	1_1	0.00626	0.0876	2_2	0.00284	0.193	1_2	-0.000769	0.703	2_1	-0.0354	0.0157
FPC	5	89801230	BovineHD0500025615	rs134103077	17572	rs134103077	rs134103077	ENSBTAG00000050454_5S_rRNA	5	94301636	BovineHD0500026901	17750	rs137677568	EPS8	EPS8	EPS8	AA	-0.0224	13.6	41.4023	5054	1_2	0.0057	0.221	2_1	0.00497	0.284	1_1	-0.00419	0.319	2_2	-0.00759	0.176
FPC	5	88337970	BovineHD0500025161	rs109780221	17515	ABCC9	ABCC9	ABCC9	5	92796641	ARS-BFGL-NGS-116999	17681	rs110267314	rs110267314	rs110267314	LMO3(u)	AA	-0.0254	13.6	41.3316	5072	2_1	0.0111	0.105	1_2	0.00269	0.359	2_2	-0.00238	0.41	1_1	-0.00914	0.126
FPC	5	96014893	BovineHD0500027401	rs134923761	17809	GRIN2B	GRIN2B	GRIN2B	5	96516090	ARS-BFGL-NGS-31148	17832	rs108994375	rs108994375	rs108994375	GRIN2B_EMP1	AA	0.0245	13.6	41.3206	5075	1_1	0.00804	0.141	2_2	0.00336	0.359	2_1	-0.00319	0.387	1_2	-0.00988	0.112
FPC	5	96697638	BovineHD0500027679	rs134849570	17839	rs134849570	rs134849570	EMP1_GSG1	5	97113974	BovineHD0500027825	17862	rs137056295	rs137056295	LOC112446739	LOC112446739	AA	-0.0241	13.6	41.3054	5086	2_1	0.00668	0.175	1_2	0.00423	0.261	1_1	-0.00238	0.456	2_2	-0.0108	0.109
FPC	5	89809816	BovineHD4100003934	rs41664299	17573	rs41664299	rs41664299	ENSBTAG00000050454_5S_rRNA	5	94301636	BovineHD0500026901	17750	rs137677568	EPS8	EPS8	EPS8	AA	0.0262	13.6	41.3019	5087	2_2	0.0121	0.0946	1_1	0.00247	0.457	1_2	-0.00376	0.303	2_1	-0.00781	0.146
FPC	6	36681743	BovineHD0600010574	rs135725922	19828	rs135725922	rs135725922	PKD2_SPP1	6	36942473	BovineHD0600010624	19847	rs109263339	rs109263339	rs109263339	IBSP_LAP3	AA	0.0454	13.6	41.2882	5092	1_1	0.00592	0.118	2_2	0.00115	0.391	1_2	-0.00108	0.475	2_1	-0.0373	0.017
FPC	5	90832389	BTA-111865-no-rs	rs41611296	17615	PLEKHA5	PLEKHA5	PLEKHA5	5	91952372	BovineHD0500026224	17658	rs136030698	rs136030698	rs136030698	PIK3C2G_RERGL	AA	0.0414	13.6	41.2336	5105	1_1	0.00413	0.604	2_2	0.00131	0.117	1_2	-0.00702	0.248	2_1	-0.0289	0.0314
FPC	5	91038076	Hapmap41431-BTA-111895	rs41611305	17621	rs41611305	rs41611305	PLEKHA5_CAPZA3	5	91994538	BovineHD0500026233	17659	rs109628736	rs109628736	rs109628736	PIK3C2G_RERGL	AA	-0.0302	13.6	41.2291	5107	2_1	0.0168	0.0545	1_2	0.00409	0.351	2_2	-0.00298	0.42	1_1	-0.00628	0.175
FPC	5	94638868	BovineHD0500027006	rs110650916	17762	rs110650916	rs110650916	bta-mir-2285dm_RERG	5	96516090	ARS-BFGL-NGS-31148	17832	rs108994375	rs108994375	rs108994375	GRIN2B_EMP1	AA	-0.0266	13.6	41.2218	5110	1_2	0.00976	0.155	2_1	0.00894	0.137	1_1	-0.00292	0.392	2_2	-0.00502	0.317
FPC	5	90160448	BovineHD0500025709	rs134648152	17586	rs134648152	rs134648152	5S_rRNA_ENSBTAG00000054482	5	93378265	BovineHD0500026624	17704	rs134155693	rs134155693	rs134155693	LMO3_MGST1	AA	0.0248	13.6	41.2048	5113	1_1	0.0148	0.0848	2_2	0.00199	0.406	1_2	-0.00278	0.233	2_1	-0.00515	0.276
FPC	5	94926178	BovineHD0500027089	rs137831031	17774	PDE6H	PDE6H	PDE6H	5	95233962	UA-IFASA-6544	17784	rs41592942	GUCY2C	GUCY2C	GUCY2C	AA	0.0371	13.6	41.1439	5125	2_2	0.0182	0.0496	1_1	0.0118	0.146	2_1	-0.00127	0.454	1_2	-0.00585	0.35
FPC	5	93312010	BovineHD0500026600	rs110425692	17698	LMO3	LMO3	LMO3	5	93661305	BovineHD0500026716	17725	rs109857638	SLC15A5	SLC15A5	SLC15A5	AA	-0.0236	13.6	41.1433	5126	1_2	0.00669	0.23	2_1	0.00299	0.341	1_1	-0.0044	0.297	2_2	-0.00954	0.131
FPC	5	89147995	BTB-01267042	rs42393904	17556	PDE3A	PDE3A	PDE3A	5	89666927	ARS-BFGL-NGS-113558	17569	rs110024250	rs110024250	rs110024250	ENSBTAG00000050454_5S_rRNA	AA	-0.0239	13.6	41.1308	5130	1_2	0.00872	0.157	2_1	0.00603	0.199	1_1	-0.00234	0.405	2_2	-0.00679	0.239
FPC	6	36851143	AX-26465127	rs109995072	19838	MEPE	LOC112447053,MEPE	MEPE	6	36855289	BovineHD0600010605	19839	rs136854084	MEPE	LOC112447053,MEPE	MEPE	AA	-0.0413	13.6	41.1221	5132	2_1	0.0028	0.192	1_2	0.00233	0.233	1_1	-0.000856	0.558	2_2	-0.0353	0.0171
FPC	5	89809816	BovineHD4100003934	rs41664299	17573	rs41664299	rs41664299	ENSBTAG00000050454_5S_rRNA	5	90345643	BovineHD0500025744	17593	rs110577661	rs110577661	rs110577661	5S_rRNA_ENSBTAG00000054482	AA	0.0257	13.6	41.0953	5136	2_2	0.00904	0.13	1_1	0.00299	0.411	1_2	-0.00377	0.349	2_1	-0.00993	0.11
FPC	5	94503999	BovineHD0500026964	rs134154389	17756	rs134154389	PTPRO	PTPRO	5	95871087	BovineHD0500027346	17804	rs110960928	rs110960928	rs110960928	ENSBTAG00000051346_GRIN2B	AA	-0.0353	13.6	41.0872	5140	2_1	0.0181	0.0586	1_2	0.00945	0.145	1_1	0.000922	0.469	2_2	-0.00872	0.328
FPC	5	97636382	Hapmap43671-BTA-74719	rs41592954	17886	LRP6	LRP6	LRP6	5	100244669	BovineHD0500028840	17971	rs137613429	rs137613429	rs137613429	KLRF1_ENSBTAG00000016876	AA	-0.029	13.6	41.0716	5143	1_2	0.0116	0.0926	2_1	0.00293	0.277	2_2	-0.00142	0.544	1_1	-0.013	0.086
FPC	5	89763679	Hapmap42147-BTA-23954	rs41631936	17571	rs41631936	rs41631936	ENSBTAG00000050454_5S_rRNA	5	94003466	BovineHD0500026812	17741	rs135942109	DERA	DERA	DERA	AA	0.0246	13.5	41.058	5151	2_2	0.0146	0.124	1_1	0.0025	0.239	1_2	-0.00372	0.424	2_1	-0.00382	0.214
FPC	5	85956899	BovineHD0500024461	rs109831072	17410	rs109831072	SOX5	SOX5	5	92796641	ARS-BFGL-NGS-116999	17681	rs110267314	rs110267314	rs110267314	LMO3(u)	AA	0.0289	13.5	41.0391	5154	1_1	0.0107	0.118	2_2	0.00443	0.194	1_2	-0.00122	0.575	2_1	-0.0125	0.114
FPC	5	89626396	ARS-BFGL-NGS-60648	rs109873152	17568	rs109873152	rs109873152	ENSBTAG00000050454_5S_rRNA	5	92860844	BovineHD0500026491	17684	rs137176041	rs137176041	rs137176041	LMO3(u)	AA	0.0219	13.5	41.0209	5163	1_1	0.00702	0.191	2_2	0.00405	0.278	1_2	-0.0032	0.359	2_1	-0.00767	0.172
FPC	6	36870003	BovineHD4100004547	rs41650772	19840	rs41650772	LOC112447053	LOC112447053	6	36944790	BovineHD4100004557	19848	none	none	none	IBSP_LAP3	AA	0.0469	13.5	41.0079	5168	1_1	0.00269	0.143	2_2	0.00141	0.457	1_2	-0.000762	0.383	2_1	-0.042	0.0176
FPC	5	97846332	BovineHD0500028022	rs132882633	17893	rs132882633	rs132882633	BCL2L14_ETV6	5	98445399	BovineHD0500028214	17912	rs135144682	ENSBTAG00000049572	LOC616478	ENSBTAG00000049572	AA	-0.0289	13.5	40.9788	5174	2_1	0.0155	0.0769	1_2	0.00593	0.235	1_1	-0.0037	0.354	2_2	-0.00381	0.335
FPC	5	88978529	BovineHD0500025377	rs43757161	17549	rs43757161	rs43757161	SLCO1B3_SLCO1C1	5	92758201	BTA-37834-no-rs	17679	rs109957658	rs109957658	rs109957658	blank	AA	0.0303	13.5	40.9747	5175	2_2	0.0142	0.0599	1_1	0.00663	0.287	1_2	-0.00345	0.459	2_1	-0.00601	0.194
FPC	5	95257304	BovineHD0500027187	rs134014659	17786	rs134014659	rs134014659	GUCY2C_PLBD1	5	95634693	BovineHD0500027264	17797	rs137646718	rs137646718	rs137646718	ATF7IP_ENSBTAG00000051346	AA	0.0224	13.5	40.9747	5176	1_1	0.00451	0.275	2_2	0.00448	0.323	1_2	-0.00635	0.214	2_1	-0.00707	0.188
FPC	6	36132072	BovineHD4100004496	rs110152115	19795	HERC3	HERC3	HERC3	6	36855289	BovineHD0600010605	19839	rs136854084	MEPE	LOC112447053,MEPE	MEPE	AA	-0.0386	13.5	40.8447	5216	2_1	0.0031	0.189	1_2	0.0026	0.23	1_1	-0.000958	0.561	2_2	-0.0319	0.0202
FPC	6	36851143	AX-26465127	rs109995072	19838	MEPE	LOC112447053,MEPE	MEPE	6	36880289	BovineHD4100004550	19842	rs110789098	IBSP	LOC112447053,IBSP	IBSP	AA	-0.0555	13.4	40.2503	5406	1_1	0.00136	0.13	1_2	0.00122	0.66	2_1	0.000264	0.191	2_2	-0.0554	0.0187
FPC	6	36851143	AX-26465127	rs109995072	19838	MEPE	LOC112447053,MEPE	MEPE	6	36892307	Hapmap26259-BTC-033526	19843	rs110298719	IBSP	LOC112447053,IBSP	IBSP	AA	-0.0416	13.4	40.2434	5409	2_1	0.00294	0.192	1_2	0.00204	0.265	1_1	-0.000935	0.525	2_2	-0.0357	0.0172
FPC	6	37796921	BovineHD4100004600	none	19890	none	none	LCORL(d)	6	38332952	Hapmap27298-BTC-035654	19951	rs43458640	rs43458640	rs43458640	blank	AA	-0.0538	13.4	40.1209	5443	2_1	0.00498	0.0874	1_2	0.0011	0.586	2_2	-0.00109	0.31	1_1	-0.0466	0.0159
FPC	6	37831626	BovineHD4100004607	rs110884577	19895	rs110884577	rs110884577	LCORL(d)	6	38332952	Hapmap27298-BTC-035654	19951	rs43458640	rs43458640	rs43458640	blank	AA	-0.0537	13.3	39.8665	5519	2_1	0.00497	0.0874	1_2	0.0011	0.587	2_2	-0.0011	0.31	1_1	-0.0465	0.0159
FPC	6	38332952	Hapmap27298-BTC-035654	rs43458640	19951	rs43458640	rs43458640	blank	6	38621930	BTB-00260450	19969	rs43467099	rs43467099	rs43467099	blank	AA	0.0432	13.3	39.3261	5720	1_1	0.00597	0.0876	2_2	0.00172	0.303	2_1	-0.000841	0.593	1_2	-0.0347	0.0158
FPC	20	30640678	BovineHD2000008929	rs134342292	59257	rs134342292	rs134342292	U6_Metazoa_SRP	20	31177589	UA-IFASA-9183	59265	rs41580285	NNT	NNT	NNT	AA	-0.0358	13.2	39.266	5738	1_2	0.0171	0.0877	2_1	0.000512	0.71	1_1	-0.00831	0.0775	2_2	-0.0098	0.125
FPC	6	38296346	BovineHD4100004672	rs109463535	19945	rs109463535	rs109463535	blank	6	38621930	BTB-00260450	19969	rs43467099	rs43467099	rs43467099	blank	AA	0.0425	13.2	39.2226	5752	1_1	0.00348	0.152	2_2	0.00211	0.303	2_1	-0.00111	0.529	1_2	-0.0358	0.0162
FPC	6	38262277	BovineHD4100004666	rs109619581	19941	rs109619581	rs109619581	blank	6	38621930	BTB-00260450	19969	rs43467099	rs43467099	rs43467099	blank	AA	-0.0531	13.2	39.1221	5790	2_1	0.00146	0.525	1_2	0.0014	0.299	1_1	-0.00151	0.157	2_2	-0.0487	0.0195
FPC	6	38260327	BovineHD0600010893	rs110191191	19939	rs110191191	rs110191191	blank	6	38621930	BTB-00260450	19969	rs43467099	rs43467099	rs43467099	blank	AA	-0.053	13.2	39.0506	5818	2_1	0.00146	0.525	1_2	0.0014	0.299	1_1	-0.00151	0.157	2_2	-0.0487	0.0195
FPC	6	36851143	AX-26465127	rs109995072	19838	MEPE	LOC112447053,MEPE	MEPE	6	38332952	Hapmap27298-BTC-035654	19951	rs43458640	rs43458640	rs43458640	blank	AA	0.0435	13.2	38.9136	5873	1_1	0.00607	0.0875	2_2	0.00275	0.193	1_2	-0.000743	0.703	2_1	-0.0339	0.016
FPC	6	38332952	Hapmap27298-BTC-035654	rs43458640	19951	rs43458640	rs43458640	blank	6	38469318	BovineHD0600010933	19962	rs134646397	rs134646397	rs134646397	blank	AA	0.058	13.2	38.7399	5930	2_2	0.0106	0.0558	1_1	0.00835	0.0883	2_1	-0.000896	0.841	1_2	-0.0382	0.015
FPC	6	36635943	BTA-121739-no-rs	rs41622323	19824	PKD2	PKD2	PKD2	6	38332952	Hapmap27298-BTC-035654	19951	rs43458640	rs43458640	rs43458640	blank	AA	0.0549	13.1	38.6615	5955	2_2	0.00885	0.0652	1_1	0.00791	0.0883	1_2	-0.00085	0.831	2_1	-0.0373	0.0153
FPC	6	36132072	BovineHD4100004496	rs110152115	19795	HERC3	HERC3	HERC3	6	38296346	BovineHD4100004672	19945	rs109463535	rs109463535	rs109463535	blank	AA	0.0372	13.1	38.5638	5994	1_1	0.00408	0.147	2_2	0.00342	0.188	1_2	-0.000967	0.644	2_1	-0.0287	0.0215
FPC	6	36870003	BovineHD4100004547	rs41650772	19840	rs41650772	LOC112447053	LOC112447053	6	36942473	BovineHD0600010624	19847	rs109263339	rs109263339	rs109263339	IBSP_LAP3	AA	0.0465	13.1	38.2154	6097	1_1	0.00338	0.118	2_2	0.000998	0.459	1_2	-0.00041	0.406	2_1	-0.0418	0.0165
FPC	6	33223394	BovineHD0600009661	rs109574978	19718	rs109574978	CCSER1	CCSER1	6	35442877	BovineHD0600010271	19765	rs136705245	rs136705245	rs136705245	SNCA_GPRIN3	AA	-0.0478	13	38.1605	6112	2_1	0.00654	0.105	1_2	0.000613	0.534	1_1	-0.000911	0.343	2_2	-0.0397	0.0177
FPC	20	30640678	BovineHD2000008929	rs134342292	59257	rs134342292	rs134342292	U6_Metazoa_SRP	20	31174278	BovineHD4100014639	59264	rs110231241	NNT	NNT	NNT	AA	0.0361	13	38.1141	6129	1_1	0.0173	0.087	2_2	0.000492	0.713	1_2	-0.00828	0.0765	2_1	-0.00995	0.123
FPC	6	37193744	6_38627573	rs135849901	19865	FAM184B	FAM184B	FAM184B	6	38332952	Hapmap27298-BTC-035654	19951	rs43458640	rs43458640	rs43458640	blank	AA	0.0419	13	38.1046	6131	1_1	0.0053	0.0875	2_2	0.00201	0.263	1_2	-0.000707	0.634	2_1	-0.0339	0.0161
FPC	6	37190345	6_38624174	rs135254378	19863	FAM184B	FAM184B	FAM184B	6	38332952	Hapmap27298-BTC-035654	19951	rs43458640	rs43458640	rs43458640	blank	AA	-0.0419	13	38.1013	6133	2_1	0.00526	0.0876	1_2	0.00199	0.263	2_2	-0.000702	0.633	1_1	-0.034	0.0159
FPC	6	36196481	BovineHD4100004511	rs109209943	19803	HERC3	HERC3	HERC3	6	36635943	BTA-121739-no-rs	19824	rs41622323	PKD2	PKD2	PKD2	AA	0.0657	13	38.0794	6140	2_2	0.0196	0.0593	1_1	-0.000122	0.877	2_1	-0.00502	0.0428	1_2	-0.0411	0.0205
FPC	6	33223394	BovineHD0600009661	rs109574978	19718	rs109574978	CCSER1	CCSER1	6	38332952	Hapmap27298-BTC-035654	19951	rs43458640	rs43458640	rs43458640	blank	AA	0.0491	13	38.0635	6144	1_1	0.00624	0.0889	2_2	0.005	0.108	1_2	-0.000706	0.788	2_1	-0.0372	0.0146
FPC	6	33194204	BovineHD0600009650	rs137464778	19716	rs137464778	CCSER1	CCSER1	6	38332952	Hapmap27298-BTC-035654	19951	rs43458640	rs43458640	rs43458640	blank	AA	0.0487	13	37.9957	6164	1_1	0.00621	0.0889	2_2	0.00498	0.109	1_2	-0.000704	0.788	2_1	-0.0368	0.0146
FPC	6	37188731	BovineHD0600010688	rs137057255	19862	FAM184B	FAM184B	FAM184B	6	38296346	BovineHD4100004672	19945	rs109463535	rs109463535	rs109463535	blank	AA	0.0411	13	37.8447	6221	1_1	0.00261	0.152	2_2	0.00231	0.262	1_2	-0.00075	0.57	2_1	-0.0354	0.0162
FPC	6	33194204	BovineHD0600009650	rs137464778	19716	rs137464778	CCSER1	CCSER1	6	35442877	BovineHD0600010271	19765	rs136705245	rs136705245	rs136705245	SNCA_GPRIN3	AA	-0.0476	13	37.5969	6295	2_1	0.00644	0.105	1_2	0.000569	0.534	1_1	-0.000844	0.343	2_2	-0.0397	0.0175
FPC	6	36444505	BovineHD0600010481	rs110810610	19813	rs110810610	rs110810610	HERC6_PPM1K	6	38332952	Hapmap27298-BTC-035654	19951	rs43458640	rs43458640	rs43458640	blank	AA	-0.0429	12.9	37.5467	6319	2_1	0.00538	0.0878	1_2	0.00258	0.201	2_2	-0.000666	0.695	1_1	-0.0343	0.0154
FPC	6	37190345	6_38624174	rs135254378	19863	FAM184B	FAM184B	FAM184B	6	38296346	BovineHD4100004672	19945	rs109463535	rs109463535	rs109463535	blank	AA	-0.04	12.9	37.5467	6320	2_1	0.00253	0.152	1_2	0.00236	0.262	2_2	-0.000765	0.569	1_1	-0.0344	0.0165
FPC	6	37188731	BovineHD0600010688	rs137057255	19862	FAM184B	FAM184B	FAM184B	6	38332952	Hapmap27298-BTC-035654	19951	rs43458640	rs43458640	rs43458640	blank	AA	0.0422	12.9	37.3382	6399	1_1	0.00529	0.0875	2_2	0.00195	0.263	1_2	-0.000686	0.634	2_1	-0.0343	0.0157
FPC	6	37804003	BovineHD4100004602	rs109283286	19891	rs109283286	rs109283286	LCORL(d)	6	38320935	BovineHD4100004675	19949	rs109307596	rs109307596	rs109307596	blank	AA	0.0445	12.9	37.0701	6503	1_1	0.0029	0.163	2_2	0.00192	0.361	1_2	-0.0012	0.46	2_1	-0.0385	0.0159
FPC	6	37193744	6_38627573	rs135849901	19865	FAM184B	FAM184B	FAM184B	6	38296346	BovineHD4100004672	19945	rs109463535	rs109463535	rs109463535	blank	AA	0.0396	12.8	37.0273	6514	1_1	0.00254	0.152	2_2	0.00236	0.262	1_2	-0.00076	0.57	2_1	-0.0339	0.0168
FPC	6	38332952	Hapmap27298-BTC-035654	rs43458640	19951	rs43458640	rs43458640	blank	6	38850825	BovineHD0600011013	19974	rs43458985	rs43458985	rs43458985	blank	AA	0.0424	12.8	36.9355	6541	1_1	0.00558	0.087	2_2	0.00149	0.345	2_1	-0.000797	0.552	1_2	-0.0346	0.0162
FPC	6	36592235	BovineHD0600010555	rs109500950	19819	ABCG2	ABCG2	ABCG2	6	36892307	Hapmap26259-BTC-033526	19843	rs110298719	IBSP	LOC112447053,IBSP	IBSP	AA	-0.0441	12.8	36.8928	6554	2_1	0.00969	0.0544	1_2	0.00171	0.266	1_1	-0.000678	0.663	2_2	-0.032	0.0166
FPC	6	38245185	BovineHD4100004662	rs109063703	19935	rs109063703	rs109063703	blank	6	38621930	BTB-00260450	19969	rs43467099	rs43467099	rs43467099	blank	AA	0.0476	12.8	36.8477	6569	2_2	0.00144	0.297	1_1	0.00142	0.521	2_1	-0.00136	0.16	1_2	-0.0433	0.022
FPC	6	36942473	BovineHD0600010624	rs109263339	19847	rs109263339	rs109263339	IBSP_LAP3	6	37908478	Hapmap31044-BTC-071337	19898	rs110012183	rs110012183	rs110012183	LCORL(d)	AA	0.0514	12.8	36.6882	6646	1_1	0.00315	0.116	2_2	0.000783	0.669	2_1	-1.66e-05	0.197	1_2	-0.0474	0.0187
FPC	6	36592235	BovineHD0600010555	rs109500950	19819	ABCG2	ABCG2	ABCG2	6	38332952	Hapmap27298-BTC-035654	19951	rs43458640	rs43458640	rs43458640	blank	AA	0.0552	12.8	36.5302	6700	2_2	0.0102	0.0555	1_1	0.00842	0.0879	1_2	-0.000894	0.841	2_1	-0.0357	0.0156
FPC	6	36942473	BovineHD0600010624	rs109263339	19847	rs109263339	rs109263339	IBSP_LAP3	6	36944790	BovineHD4100004557	19848	none	none	none	IBSP_LAP3	AA	-0.0423	12.8	36.5129	6707	1_2	0.00458	0.118	2_1	0.00367	0.143	2_2	-0.000715	0.723	1_1	-0.0333	0.0165
FPC	6	37107774	BovineHD0600010657	rs133803895	19857	rs133803895	rs133803895	IBSP_LAP3	6	38332952	Hapmap27298-BTC-035654	19951	rs43458640	rs43458640	rs43458640	blank	AA	-0.0442	12.8	36.4935	6713	2_1	0.00548	0.0871	1_2	0.00121	0.463	2_2	-0.001	0.434	1_1	-0.0365	0.0165
FPC	6	37110669	BovineHD0600010658	rs135268105	19859	rs135268105	rs135268105	IBSP_LAP3	6	38332952	Hapmap27298-BTC-035654	19951	rs43458640	rs43458640	rs43458640	blank	AA	0.0444	12.7	36.4134	6745	1_1	0.00554	0.0875	2_2	0.00122	0.422	1_2	-0.000888	0.475	2_1	-0.0367	0.0158
FPC	6	38332952	Hapmap27298-BTC-035654	rs43458640	19951	rs43458640	rs43458640	blank	6	38956222	BovineHD0600011036	19979	rs43458663	rs43458663	rs43458663	blank	AA	-0.0473	12.7	36.2518	6809	1_2	0.00587	0.0859	2_1	0.00108	0.551	2_2	-0.00121	0.345	1_1	-0.0392	0.0175
FPC	6	36944790	BovineHD4100004557	none	19848	none	none	IBSP_LAP3	6	37110669	BovineHD0600010658	19859	rs135268105	rs135268105	rs135268105	IBSP_LAP3	AA	0.0425	12.7	36.2328	6821	1_1	0.0036	0.141	2_2	0.00139	0.419	2_1	-0.000997	0.421	1_2	-0.0365	0.0184
FPC	6	36648160	BovineHD0600010567	rs135275589	19826	PKD2	PKD2	PKD2	6	36681743	BovineHD0600010574	19828	rs135725922	rs135725922	rs135725922	PKD2_SPP1	AA	-0.0489	12.7	36.0752	6865	2_1	0.00306	0.538	1_2	-0.000112	0.377	1_1	-0.00678	0.0538	2_2	-0.0392	0.0317
FPC	6	39532147	Hapmap60113-rs29017603	rs29017603	19997	rs29017603	rs29017603	SLIT2(u)	6	40194406	BovineHD4100004779	20028	rs109035678	rs109035678	rs109035678	SLIT2_PACRGL	AA	0.0688	12.7	35.9318	6923	2_2	0.00495	0.105	1_1	0.000999	0.758	2_1	-0.0052	0.126	1_2	-0.0576	0.0108
FPC	6	36851143	AX-26465127	rs109995072	19838	MEPE	LOC112447053,MEPE	MEPE	6	37458923	Hapmap23413-BTC-041058	19878	rs110034308	LCORL	LCORL	LCORL	AA	0.0343	12.6	35.821	6967	2_2	0.00519	0.177	1_1	0.00158	0.439	1_2	-0.00229	0.351	2_1	-0.0252	0.0321
FPC	6	38254407	BovineHD0600010890	rs136760085	19937	rs136760085	rs136760085	blank	6	38621930	BTB-00260450	19969	rs43467099	rs43467099	rs43467099	blank	AA	0.0486	12.6	35.8097	6969	1_1	0.0014	0.523	2_2	0.00133	0.298	2_1	-0.00129	0.158	1_2	-0.0446	0.0207
FPC	6	39667998	BTB-00406718	rs43610172	20002	rs43610172	rs43610172	SLIT2(u)	6	40194406	BovineHD4100004779	20028	rs109035678	rs109035678	rs109035678	SLIT2_PACRGL	AA	0.0689	12.6	35.767	6991	2_2	0.00453	0.106	1_1	0.001	0.759	2_1	-0.00493	0.124	1_2	-0.0585	0.0107
FPC	6	39532147	Hapmap60113-rs29017603	rs29017603	19997	rs29017603	rs29017603	SLIT2(u)	6	40130949	Hapmap33430-BTC-037618	20025	rs109862934	SLIT2	SLIT2	SLIT2	AA	0.0656	12.6	35.6498	7030	2_2	0.00499	0.105	1_1	0.000954	0.757	2_1	-0.00489	0.127	1_2	-0.0548	0.0114
FPC	6	36944790	BovineHD4100004557	none	19848	none	none	IBSP_LAP3	6	38320935	BovineHD4100004675	19949	rs109307596	rs109307596	rs109307596	blank	AA	-0.0411	12.6	35.6421	7033	1_2	0.00373	0.145	2_1	0.00304	0.164	2_2	-0.000764	0.676	1_1	-0.0336	0.0155
FPC	6	37245497	BovineHD0600010711	rs134219500	19870	FAM184B	FAM184B	FAM184B	6	38332952	Hapmap27298-BTC-035654	19951	rs43458640	rs43458640	rs43458640	blank	AA	0.0527	12.6	35.6345	7034	1_1	0.00275	0.0867	2_2	0.00104	0.697	1_2	-0.0008	0.2	2_1	-0.0481	0.0167
FPC	6	36592235	BovineHD0600010555	rs109500950	19819	ABCG2	ABCG2	ABCG2	6	36855289	BovineHD0600010605	19839	rs136854084	MEPE	LOC112447053,MEPE	MEPE	AA	-0.0437	12.5	35.2782	7167	2_1	0.00944	0.0546	1_2	0.00209	0.234	1_1	-0.000699	0.695	2_2	-0.0315	0.0165
FPC	6	36026273	BovineHD0600010402	rs133157501	19782	FAM13A	FAM13A	FAM13A	6	38332952	Hapmap27298-BTC-035654	19951	rs43458640	rs43458640	rs43458640	blank	AA	0.048	12.5	35.2557	7176	1_1	0.00547	0.086	2_2	0.00117	0.579	1_2	-0.00145	0.318	2_1	-0.0399	0.0172
FPC	6	36851143	AX-26465127	rs109995072	19838	MEPE	LOC112447053,MEPE	MEPE	6	38296346	BovineHD4100004672	19945	rs109463535	rs109463535	rs109463535	blank	AA	0.0386	12.5	35.1163	7225	1_1	0.00317	0.152	2_2	0.00282	0.193	1_2	-0.000801	0.639	2_1	-0.0318	0.0162
FPC	6	39667998	BTB-00406718	rs43610172	20002	rs43610172	rs43610172	SLIT2(u)	6	40130949	Hapmap33430-BTC-037618	20025	rs109862934	SLIT2	SLIT2	SLIT2	AA	0.0657	12.5	35.0585	7247	2_2	0.00453	0.105	1_1	0.000949	0.758	2_1	-0.00455	0.125	1_2	-0.0556	0.0113
FPC	6	36851143	AX-26465127	rs109995072	19838	MEPE	LOC112447053,MEPE	MEPE	6	37412062	Hapmap23507-BTC-041133	19876	rs110961068	LCORL	LCORL	LCORL	AA	0.0336	12.4	34.5544	7453	2_2	0.00514	0.177	1_1	0.00155	0.439	1_2	-0.00226	0.351	2_1	-0.0246	0.0323
FPC	6	30154062	BovineHD0600008853	rs110235410	19653	rs110235410	rs110235410	PDLIM5_Metazoa_SRP	6	38332952	Hapmap27298-BTC-035654	19951	rs43458640	rs43458640	rs43458640	blank	AA	-0.0462	12.4	34.4976	7474	2_1	0.00625	0.088	1_2	0.00503	0.106	2_2	-0.0007	0.79	1_1	-0.0342	0.0155
FPC	6	36592235	BovineHD0600010555	rs109500950	19819	ABCG2	ABCG2	ABCG2	6	37458923	Hapmap23413-BTC-041058	19878	rs110034308	LCORL	LCORL	LCORL	AA	0.0435	12.4	34.4237	7506	2_2	0.0104	0.0545	1_1	0.000341	0.455	1_2	-0.000384	0.474	2_1	-0.0324	0.0166
FPC	6	38332952	Hapmap27298-BTC-035654	rs43458640	19951	rs43458640	rs43458640	blank	6	38486592	BovineHD0600010936	19964	rs110517068	rs110517068	rs110517068	blank	AA	-0.0589	12.4	34.4089	7511	2_1	0.0146	0.0368	1_2	0.00935	0.0881	2_2	-0.000973	0.86	1_1	-0.034	0.0154
FPC	6	36592235	BovineHD0600010555	rs109500950	19819	ABCG2	ABCG2	ABCG2	6	37412062	Hapmap23507-BTC-041133	19876	rs110961068	LCORL	LCORL	LCORL	AA	0.0433	12.3	34.1979	7615	2_2	0.0104	0.0544	1_1	0.00034	0.455	1_2	-0.000387	0.474	2_1	-0.0322	0.0166
FPC	6	38332952	Hapmap27298-BTC-035654	rs43458640	19951	rs43458640	rs43458640	blank	6	39797151	Hapmap57625-rs29027071	20008	rs29027071	SLIT2	SLIT2	SLIT2	AA	0.0502	12.3	33.9547	7728	2_2	0.00743	0.0725	1_1	0.00678	0.0885	2_1	-0.000738	0.824	1_2	-0.0353	0.015
FPC	6	38332952	Hapmap27298-BTC-035654	rs43458640	19951	rs43458640	rs43458640	blank	6	38400569	BovineHD4100004684	19959	rs43458259	rs43458259	rs43458259	blank	AA	-0.0629	12.3	33.9431	7733	1_2	0.00406	0.0918	2_1	0.000736	0.757	2_2	-0.00196	0.14	1_1	-0.0562	0.0117
FPC	6	35504728	Hapmap59689-rs29020944	rs29020944	19767	rs29020944	GPRIN3	GPRIN3	6	36851143	AX-26465127	19838	rs109995072	MEPE	LOC112447053,MEPE	MEPE	AA	-0.0403	12.3	33.8996	7748	1_2	0.00273	0.189	2_1	0.00136	0.433	1_1	-0.00108	0.357	2_2	-0.0351	0.0204
FPC	6	37190345	6_38624174	rs135254378	19863	FAM184B	FAM184B	FAM184B	6	38320935	BovineHD4100004675	19949	rs109307596	rs109307596	rs109307596	blank	AA	-0.0394	12.3	33.8477	7773	1_2	0.00231	0.262	2_1	0.00224	0.163	2_2	-0.000747	0.558	1_1	-0.0341	0.0162
FPC	6	38296346	BovineHD4100004672	rs109463535	19945	rs109463535	rs109463535	blank	6	39797151	Hapmap57625-rs29027071	20008	rs29027071	SLIT2	SLIT2	SLIT2	AA	0.0437	12.3	33.8239	7783	2_2	0.00753	0.0705	1_1	0.00369	0.152	2_1	-0.000731	0.761	1_2	-0.0317	0.0169
FPC	6	36614641	Hapmap54103-rs29010895	rs29010895	19822	PKD2	PKD2	PKD2	6	38332952	Hapmap27298-BTC-035654	19951	rs43458640	rs43458640	rs43458640	blank	AA	-0.0496	12.2	33.6383	7878	2_1	0.00403	0.0857	1_2	0.00101	0.692	2_2	-0.00134	0.205	1_1	-0.0432	0.0179
FPC	6	35649924	BovineHD0600010338	rs134266182	19773	rs134266182	rs134266182	GPRIN3_ENSBTAG00000050731	6	38332952	Hapmap27298-BTC-035654	19951	rs43458640	rs43458640	rs43458640	blank	AA	-0.0418	12.2	33.6162	7888	2_1	0.00565	0.0875	1_2	0.0032	0.16	2_2	-0.000669	0.737	1_1	-0.0323	0.0159
FPC	6	37281309	ARS-BFGL-NGS-45457	none	19874	FAM184B,NCAPG	FAM184B	FAM184B,NCAPG	6	38332952	Hapmap27298-BTC-035654	19951	rs43458640	rs43458640	rs43458640	blank	AA	-0.0401	12.2	33.5884	7902	2_1	0.00512	0.088	1_2	0.00142	0.339	2_2	-0.000759	0.557	1_1	-0.0328	0.0155
FPC	6	37188731	BovineHD0600010688	rs137057255	19862	FAM184B	FAM184B	FAM184B	6	38320935	BovineHD4100004675	19949	rs109307596	rs109307596	rs109307596	blank	AA	0.0395	12.2	33.3536	8019	1_1	0.0023	0.163	2_2	0.00225	0.262	1_2	-0.000738	0.559	2_1	-0.0342	0.0162
FPC	6	36944790	BovineHD4100004557	none	19848	none	none	IBSP_LAP3	6	37418164	BovineHD4100004580	19877	rs110305942	LCORL	LCORL	LCORL	AA	-0.0385	12.2	33.3197	8029	1_2	0.00344	0.141	2_1	0.00156	0.336	2_2	-0.000829	0.504	1_1	-0.0326	0.0182
FPC	6	37193744	6_38627573	rs135849901	19865	FAM184B	FAM184B	FAM184B	6	38320935	BovineHD4100004675	19949	rs109307596	rs109307596	rs109307596	blank	AA	0.0389	12.2	33.2933	8039	2_2	0.0023	0.262	1_1	0.00223	0.163	1_2	-0.000741	0.558	2_1	-0.0336	0.0165
FPC	6	36164022	BovineHD4100004499	rs41595971	19797	HERC3	HERC3	HERC3	6	36181021	BovineHD4100004505	19800	rs110610834	HERC3	HERC3	HERC3	AA	-0.0531	12.2	33.2924	8041	2_2	0.00162	0.0668	2_1	0.00139	0.28	1_2	0.000893	0.632	1_1	-0.0524	0.0203
FPC	20	29759679	BovineHD2000008736	rs42460682	59233	rs42460682	rs42460682	HCN1_ENSBTAG00000054476	20	30583560	BovineHD2000008922	59255	rs136051587	FGF10	FGF10	FGF10	AA	0.0319	11.9	31.7852	8842	1_1	0.00773	0.244	2_2	0.00081	0.54	1_2	-0.00983	0.166	2_1	-0.0136	0.0503
FPC	20	29759679	BovineHD2000008736	rs42460682	59233	rs42460682	rs42460682	HCN1_ENSBTAG00000054476	20	30691484	BovineHD2000008942	59258	rs109704808	rs109704808	rs109704808	U6_Metazoa_SRP	AA	-0.0306	11.5	29.6345	10111	1_2	0.00751	0.248	2_1	0.000702	0.538	1_1	-0.00972	0.162	2_2	-0.0127	0.0519
FPC	20	29759679	BovineHD2000008736	rs42460682	59233	rs42460682	rs42460682	HCN1_ENSBTAG00000054476	20	30731062	BovineHD2000008948	59260	rs108939333	rs108939333	rs108939333	U6_Metazoa_SRP	AA	-0.0312	11.4	29.1713	10410	1_2	0.00776	0.247	2_1	0.000625	0.542	1_1	-0.00996	0.161	2_2	-0.0129	0.05
FPC	20	29759679	BovineHD2000008736	rs42460682	59233	rs42460682	rs42460682	HCN1_ENSBTAG00000054476	20	30911470	Hapmap46550-BTA-103548	59262	none	none	none	U6_Metazoa_SRP	AA	0.0282	11.1	28.0996	11185	1_1	0.00758	0.232	2_2	0.000707	0.533	1_2	-0.00832	0.178	2_1	-0.0116	0.0566
FPC	20	31384913	BovineHD2000009057	rs109828207	59275	CCL28	CCL28	CCL28	20	31532284	BTA-84181-no-rs	59279	rs41662518	NIM1K	NIM1K	NIM1K	AA	-0.0388	11.1	27.7055	11500	2_1	0.0117	0.154	1_2	0.000221	0.674	1_1	-0.0103	0.145	2_2	-0.0165	0.0281
FPC	20	33942800	BovineHD2000021311	rs136331191	59364	rs136331191	rs136331191	PTGER4(d)	20	34401000	ARS-BFGL-NGS-116460	59385	rs41940278	rs41940278	LOC782462	LOC782462	AA	-0.0295	11.1	27.6925	11508	1_2	0.00365	0.389	2_1	0.0023	0.423	1_1	-0.0096	0.056	2_2	-0.0139	0.133
FPC	20	29661999	BovineHD2000008704	rs134324008	59230	rs134324008	rs134324008	HCN1_ENSBTAG00000054476	20	31384913	BovineHD2000009057	59275	rs109828207	CCL28	CCL28	CCL28	AA	0.0302	11	27.5935	11578	2_2	0.0119	0.125	1_1	0.000497	0.652	2_1	-0.00743	0.167	1_2	-0.0103	0.0557
FPC	20	31298507	BovineHD2000009037	rs135677291	59273	rs135677291	rs135677291	PAIP1_ENSBTAG00000049623	20	31609388	BovineHD2000009113	59282	rs109519407	rs109519407	rs109519407	ZNF131_ENSBTAG00000054352	AA	0.0296	10.9	26.8827	12147	2_2	0.00964	0.197	1_1	0.000233	0.613	2_1	-0.00748	0.0595	1_2	-0.0123	0.13
FPC	20	30214117	BovineHD4100014636	none	59249	none	none	MRPS30_ENSBTAG00000011657	20	30279003	BovineHD2000008872	59251	rs133416649	rs133416649	rs133416649	MRPS30_ENSBTAG00000011657	AA	-0.0336	10.8	26.4306	12583	1_2	0.00889	0.208	2_1	0.00043	0.579	1_1	-0.00884	0.178	2_2	-0.0154	0.0344
FPC	20	29661999	BovineHD2000008704	rs134324008	59230	rs134324008	rs134324008	HCN1_ENSBTAG00000054476	20	31298507	BovineHD2000009037	59273	rs135677291	rs135677291	rs135677291	PAIP1_ENSBTAG00000049623	AA	0.0247	10.7	25.9747	13008	2_2	0.00983	0.154	1_1	0.000503	0.605	1_2	-0.00493	0.103	2_1	-0.00945	0.138
FPC	20	31448781	Hapmap56889-rs29016097	rs29016097	59278	HMGCS1	HMGCS1,TRH	HMGCS1	20	31532284	BTA-84181-no-rs	59279	rs41662518	NIM1K	NIM1K	NIM1K	AA	-0.0293	10.6	25.5918	13384	2_1	0.0107	0.16	1_2	0.000274	0.646	2_2	-0.00777	0.0545	1_1	-0.0106	0.139
FPC	20	29661999	BovineHD2000008704	rs134324008	59230	rs134324008	rs134324008	HCN1_ENSBTAG00000054476	20	31448781	Hapmap56889-rs29016097	59278	rs29016097	HMGCS1	HMGCS1,TRH	HMGCS1	AA	0.0253	10.5	24.9747	14023	2_2	0.0108	0.131	1_1	0.000545	0.626	1_2	-0.00654	0.082	2_1	-0.00747	0.162
FPC	20	29818295	BovineHD2000008743	rs42459544	59235	rs42459544	rs42459544	HCN1_ENSBTAG00000054476	20	29849392	BovineHD2000008757	59237	rs110905198	rs110905198	rs110905198	HCN1_ENSBTAG00000054476	AA	0.0287	10.2	23.821	15364	2_2	0.00622	0.251	1_1	0.000975	0.481	2_1	-0.00635	0.23	1_2	-0.0152	0.0378
FPC	20	29759679	BovineHD2000008736	rs42460682	59233	rs42460682	rs42460682	HCN1_ENSBTAG00000054476	20	30279003	BovineHD2000008872	59251	rs133416649	rs133416649	rs133416649	MRPS30_ENSBTAG00000011657	AA	-0.0276	10.2	23.4962	15784	1_2	0.00768	0.201	2_1	0.000615	0.547	1_1	-0.0063	0.209	2_2	-0.013	0.0432
FPC	20	30640678	BovineHD2000008929	rs134342292	59257	rs134342292	rs134342292	U6_Metazoa_SRP	20	34147545	BovineHD2000009806	59372	rs135463978	rs135463978	rs135463978	PTGER4(d)	AA	0.0273	10.1	23.2708	16075	1_1	0.0155	0.0703	2_2	0.000238	0.719	1_2	-0.00408	0.0941	2_1	-0.00751	0.116
FPC	20	28857738	BovineHD2000008518	rs43074169	59206	rs43074169	rs43074169	ENSBTAG00000050727_HCN1	20	31174278	BovineHD4100014639	59264	rs110231241	NNT	NNT	NNT	AA	-0.0288	10.1	23.1938	16179	2_1	0.0162	0.066	1_2	0.00031	0.721	1_1	-0.00593	0.144	2_2	-0.0064	0.0693
FPC	20	31384913	BovineHD2000009057	rs109828207	59275	CCL28	CCL28	CCL28	20	31609388	BovineHD2000009113	59282	rs109519407	rs109519407	rs109519407	ZNF131_ENSBTAG00000054352	AA	0.0345	10.1	23.1169	16286	2_2	0.0109	0.153	1_1	0.000183	0.644	1_2	-0.0076	0.175	2_1	-0.0159	0.0281
FPC	20	31448781	Hapmap56889-rs29016097	rs29016097	59278	HMGCS1	HMGCS1,TRH	HMGCS1	20	31646149	BovineHD2000009135	59283	rs109316017	rs109316017	rs109316017	ENSBTAG00000054352_ENSBTAG00000052195	AA	-0.0341	10	22.857	16680	2_1	0.00971	0.184	1_2	0.000157	0.617	1_1	-0.00846	0.171	2_2	-0.0157	0.0281
FPC	20	29661999	BovineHD2000008704	rs134324008	59230	rs134324008	rs134324008	HCN1_ENSBTAG00000054476	20	30911470	Hapmap46550-BTA-103548	59262	none	none	none	U6_Metazoa_SRP	AA	-0.0218	10	22.8327	16724	2_1	0.00877	0.159	1_2	0.000459	0.58	1_1	-0.00346	0.127	2_2	-0.00915	0.133
FPC	20	29418883	BovineHD2000008661	rs109675117	59222	HCN1	HCN1	HCN1	20	30583560	BovineHD2000008922	59255	rs136051587	FGF10	FGF10	FGF10	AA	-0.0221	9.98	22.7235	16891	2_1	0.00721	0.2	1_2	0.000759	0.54	1_1	-0.0068	0.0926	2_2	-0.00732	0.167
FPC	20	29239713	BovineHD2000008611	none	59216	HCN1	HCN1	HCN1	20	29893476	ARS-BFGL-NGS-96508	59238	rs110320423	rs110320423	rs110320423	HCN1_ENSBTAG00000054476	AA	0.0243	9.97	22.684	16945	1_1	0.00875	0.158	2_2	0.000509	0.591	1_2	-0.00582	0.184	2_1	-0.00922	0.0663
FPC	20	28857738	BovineHD2000008518	rs43074169	59206	rs43074169	rs43074169	ENSBTAG00000050727_HCN1	20	31177589	UA-IFASA-9183	59265	rs41580285	NNT	NNT	NNT	AA	0.0275	9.96	22.6216	17056	2_2	0.0155	0.0664	1_1	0.000301	0.717	1_2	-0.00553	0.146	2_1	-0.00619	0.0706
FPC	20	30214117	BovineHD4100014636	none	59249	none	none	MRPS30_ENSBTAG00000011657	20	30583560	BovineHD2000008922	59255	rs136051587	FGF10	FGF10	FGF10	AA	0.0239	9.95	22.5702	17132	1_1	0.00783	0.219	2_2	0.000471	0.542	2_1	-0.00671	0.0723	1_2	-0.00888	0.167
FPC	20	29759679	BovineHD2000008736	rs42460682	59233	rs42460682	rs42460682	HCN1_ENSBTAG00000054476	20	29893476	ARS-BFGL-NGS-96508	59238	rs110320423	rs110320423	rs110320423	HCN1_ENSBTAG00000054476	AA	0.0263	9.94	22.5622	17146	1_1	0.00797	0.181	2_2	0.000459	0.546	1_2	-0.00487	0.229	2_1	-0.013	0.0442
FPC	20	30640678	BovineHD2000008929	rs134342292	59257	rs134342292	rs134342292	U6_Metazoa_SRP	20	32864375	ARS-BFGL-NGS-89478	59318	rs110425978	rs110425978	rs110425978	OXCT1_ENSBTAG00000049771	AA	-0.0289	9.79	21.9101	18164	1_2	0.0132	0.115	2_1	-3.35e-05	0.701	1_1	-0.00732	0.0501	2_2	-0.00843	0.134
FPC	20	31298507	BovineHD2000009037	rs135677291	59273	rs135677291	rs135677291	PAIP1_ENSBTAG00000049623	20	31532284	BTA-84181-no-rs	59279	rs41662518	NIM1K	NIM1K	NIM1K	AA	-0.0238	9.78	21.857	18246	2_1	0.00943	0.169	1_2	0.000124	0.614	2_2	-0.0037	0.0883	1_1	-0.0105	0.128
FPC	20	30691484	BovineHD2000008942	rs109704808	59258	rs109704808	rs109704808	U6_Metazoa_SRP	20	31609388	BovineHD2000009113	59282	rs109519407	rs109519407	rs109519407	ZNF131_ENSBTAG00000054352	AA	0.0224	9.7	21.4976	18853	2_2	0.00826	0.197	1_1	0.000175	0.572	2_1	-0.00332	0.101	1_2	-0.0106	0.131
FPC	20	31298507	BovineHD2000009037	rs135677291	59273	rs135677291	rs135677291	PAIP1_ENSBTAG00000049623	20	31646149	BovineHD2000009135	59283	rs109316017	rs109316017	rs109316017	ENSBTAG00000054352_ENSBTAG00000052195	AA	-0.0255	9.69	21.4789	18897	2_1	0.00882	0.199	1_2	0.000183	0.587	2_2	-0.00735	0.0579	1_1	-0.0092	0.156
FPC	20	29418883	BovineHD2000008661	rs109675117	59222	HCN1	HCN1	HCN1	20	29893476	ARS-BFGL-NGS-96508	59238	rs110320423	rs110320423	rs110320423	HCN1_ENSBTAG00000054476	AA	-0.0234	9.66	21.3585	19093	2_1	0.00807	0.162	1_2	0.00057	0.57	2_2	-0.00493	0.206	1_1	-0.00985	0.0625
FPC	20	30640678	BovineHD2000008929	rs134342292	59257	rs134342292	rs134342292	U6_Metazoa_SRP	20	32629298	BovineHD2000009345	59311	rs135891055	C20H5orf51	C20H5orf51	C20H5orf51	AA	0.0263	9.66	21.3307	19138	1_1	0.0142	0.0914	2_2	4.02e-06	0.712	1_2	-0.00398	0.0739	2_1	-0.00816	0.123
FPC	20	31448781	Hapmap56889-rs29016097	rs29016097	59278	HMGCS1	HMGCS1,TRH	HMGCS1	20	31609388	BovineHD2000009113	59282	rs109519407	rs109519407	rs109519407	ZNF131_ENSBTAG00000054352	AA	0.0258	9.64	21.2565	19272	2_2	0.00997	0.157	1_1	0.000275	0.617	1_2	-0.00761	0.171	2_1	-0.00791	0.0553
FPC	20	29759679	BovineHD2000008736	rs42460682	59233	rs42460682	rs42460682	HCN1_ENSBTAG00000054476	20	31298507	BovineHD2000009037	59273	rs135677291	rs135677291	rs135677291	PAIP1_ENSBTAG00000049623	AA	-0.0246	9.63	21.2262	19326	1_2	0.00754	0.204	2_1	0.000528	0.538	1_1	-0.00621	0.205	2_2	-0.0103	0.0534
FPC	20	32196792	BovineHD2000009278	rs132962965	59300	rs132962965	rs132962965	GHR_FBXO4	20	32338522	BTA-50232-no-rs	59307	rs109264348	rs109264348	rs109264348	GHR_FBXO4	AA	0.0254	9.61	21.1209	19520	2_2	0.00788	0.198	1_1	0.000815	0.576	1_2	-0.00705	0.0567	2_1	-0.00964	0.169
FPC	20	30640678	BovineHD2000008929	rs134342292	59257	rs134342292	rs134342292	U6_Metazoa_SRP	20	31094282	BovineHD2000009007	59263	rs134893516	rs134893516	rs134893516	Metazoa_SRP_ENSBTAG00000033187	AA	0.0255	9.59	21.0531	19639	1_1	0.0165	0.0454	2_2	0.000428	0.711	1_2	-0.00332	0.12	2_1	-0.00529	0.124
FPC	20	29661999	BovineHD2000008704	rs134324008	59230	rs134324008	rs134324008	HCN1_ENSBTAG00000054476	20	29893476	ARS-BFGL-NGS-96508	59238	rs110320423	rs110320423	rs110320423	HCN1_ENSBTAG00000054476	AA	-0.022	9.59	21.0283	19690	2_1	0.01	0.128	1_2	0.000429	0.612	1_1	-0.00512	0.0956	2_2	-0.00639	0.165
FPC	20	31384913	BovineHD2000009057	rs109828207	59275	CCL28	CCL28	CCL28	20	31646149	BovineHD2000009135	59283	rs109316017	rs109316017	rs109316017	ENSBTAG00000054352_ENSBTAG00000052195	AA	-0.0321	9.57	20.9747	19783	2_1	0.01	0.153	1_2	0.000187	0.617	1_1	-0.006	0.202	2_2	-0.0158	0.0278
FPC	20	31298507	BovineHD2000009037	rs135677291	59273	rs135677291	rs135677291	PAIP1_ENSBTAG00000049623	20	35283137	BovineHD2000010101	59417	rs110270211	FYB1	FYB1	FYB1	AA	-0.0227	9.54	20.8416	20036	2_1	0.00943	0.148	1_2	0.000281	0.619	2_2	-0.00392	0.105	1_1	-0.00906	0.128
FPC	20	31298507	BovineHD2000009037	rs135677291	59273	rs135677291	rs135677291	PAIP1_ENSBTAG00000049623	20	35233378	ARS-BFGL-NGS-34049	59416	rs109262355	FYB1	FYB1	FYB1	AA	-0.0221	9.51	20.6925	20300	2_1	0.00909	0.159	1_2	0.000279	0.604	2_2	-0.00412	0.0979	1_1	-0.00866	0.139
FPC	20	30214117	BovineHD4100014636	none	59249	none	none	MRPS30_ENSBTAG00000011657	20	30691484	BovineHD2000008942	59258	rs109704808	rs109704808	rs109704808	U6_Metazoa_SRP	AA	-0.0228	9.49	20.6289	20427	1_2	0.0076	0.224	2_1	0.000322	0.541	2_2	-0.00605	0.073	1_1	-0.00886	0.162
FPC	20	30640678	BovineHD2000008929	rs134342292	59257	rs134342292	rs134342292	U6_Metazoa_SRP	20	31228123	BovineHD2000009025	59268	rs137307819	NNT	NNT	NNT	AA	0.0251	9.49	20.6234	20438	1_1	0.016	0.0496	2_2	0.000377	0.711	1_2	-0.00327	0.116	2_1	-0.0055	0.124
FPC	20	30731062	BovineHD2000008948	rs108939333	59260	rs108939333	rs108939333	U6_Metazoa_SRP	20	31609388	BovineHD2000009113	59282	rs109519407	rs109519407	rs109519407	ZNF131_ENSBTAG00000054352	AA	0.022	9.48	20.5969	20488	2_2	0.00816	0.196	1_1	0.000148	0.573	2_1	-0.0033	0.1	1_2	-0.0103	0.131
FPC	20	31248884	BovineHD2000009028	rs134560608	59269	rs134560608	rs134560608	NNT_PAIP1	20	34800041	Hapmap57531-rs29013890	59402	rs29013890	rs29013890	rs29013890	U2(u)	AA	-0.0282	9.45	20.4498	20768	2_1	0.0181	0.0455	1_2	0.000218	0.759	2_2	-0.00418	0.0861	1_1	-0.00573	0.11
FPC	20	30214117	BovineHD4100014636	none	59249	none	none	MRPS30_ENSBTAG00000011657	20	30731062	BovineHD2000008948	59260	rs108939333	rs108939333	rs108939333	U6_Metazoa_SRP	AA	-0.0229	9.43	20.383	20875	1_2	0.00769	0.224	2_1	0.000286	0.542	2_2	-0.00594	0.0725	1_1	-0.00895	0.162
FPC	20	35486670	BovineHD2000010132	rs41940578	59422	RICTOR	RICTOR	RICTOR	20	36762075	BovineHD2000010565	59475	rs109697449	WDR70	WDR70	WDR70	AA	0.022	9.39	20.2226	21158	1_1	0.0055	0.259	2_2	0.000951	0.515	2_1	-0.00482	0.0879	1_2	-0.0108	0.138
FPC	20	35486670	BovineHD2000010132	rs41940578	59422	RICTOR	RICTOR	RICTOR	20	36866216	BovineHD2000010582	59476	rs132920824	WDR70	WDR70	WDR70	AA	0.0215	9.35	20.0343	21512	1_1	0.00549	0.253	2_2	0.000993	0.513	2_1	-0.00479	0.0884	1_2	-0.0102	0.145
FPC	20	29893476	ARS-BFGL-NGS-96508	rs110320423	59238	rs110320423	rs110320423	HCN1_ENSBTAG00000054476	20	30214117	BovineHD4100014636	59249	none	none	none	MRPS30_ENSBTAG00000011657	AA	0.0291	9.35	20.0325	21516	1_1	0.00873	0.191	2_2	8.46e-05	0.581	2_1	-0.00642	0.196	1_2	-0.0139	0.0328
FPC	20	35486670	BovineHD2000010132	rs41940578	59422	RICTOR	RICTOR	RICTOR	20	36728050	BovineHD2000010556	59473	rs133593384	WDR70	WDR70	WDR70	AA	-0.0217	9.33	19.9788	21633	1_2	0.00531	0.268	2_1	0.000858	0.51	2_2	-0.00434	0.0915	1_1	-0.0112	0.131
FPC	20	29661999	BovineHD2000008704	rs134324008	59230	rs134324008	rs134324008	HCN1_ENSBTAG00000054476	20	30691484	BovineHD2000008942	59258	rs109704808	rs109704808	rs109704808	U6_Metazoa_SRP	AA	0.0195	9.32	19.9066	21765	2_2	0.00821	0.153	1_1	0.000462	0.563	1_2	-0.00287	0.144	2_1	-0.00795	0.139
FPC	20	29661999	BovineHD2000008704	rs134324008	59230	rs134324008	rs134324008	HCN1_ENSBTAG00000054476	20	30731062	BovineHD2000008948	59260	rs108939333	rs108939333	rs108939333	U6_Metazoa_SRP	AA	0.0195	9.28	19.7423	22137	2_2	0.00825	0.153	1_1	0.000449	0.565	1_2	-0.00289	0.144	2_1	-0.00792	0.139
FPC	20	30640678	BovineHD2000008929	rs134342292	59257	rs134342292	rs134342292	U6_Metazoa_SRP	20	35197328	BTB-00778141	59414	rs41941633	rs41941633	FYB1	FYB1	AA	-0.0239	9.27	19.7399	22142	1_2	0.0138	0.0669	2_1	0.000357	0.698	1_1	-0.00431	0.0985	2_2	-0.00546	0.136
FPC	20	36298372	BovineHD2000010413	rs136427057	59455	rs136427057	LOC104975277	LOC104975277	20	36728050	BovineHD2000010556	59473	rs133593384	WDR70	WDR70	WDR70	AA	0.0249	9.26	19.6696	22279	2_2	0.00507	0.3	1_1	0.000838	0.515	1_2	-0.00656	0.0586	2_1	-0.0125	0.126
FPC	20	29069285	BTB-00216618	rs43422120	59211	rs43422120	rs43422120	ENSBTAG00000050727_HCN1	20	29312010	ARS-BFGL-NGS-14378	59217	rs109212894	HCN1	HCN1	HCN1	AA	0.0215	9.24	19.5884	22456	2_2	0.00506	0.314	1_1	0.000824	0.444	2_1	-0.00704	0.071	1_2	-0.00855	0.171
FPC	20	30640678	BovineHD2000008929	rs134342292	59257	rs134342292	rs134342292	U6_Metazoa_SRP	20	35154256	BTB-00778154	59412	rs41941646	rs41941646	LOC112443005	LOC112443005	AA	0.0238	9.22	19.5361	22550	1_1	0.0137	0.067	2_2	0.000349	0.698	1_2	-0.00426	0.0983	2_1	-0.00543	0.137
FPC	20	36319426	BTA-50482-no-rs	rs41581068	59456	rs41581068	LOC104975277	LOC104975277	20	36728050	BovineHD2000010556	59473	rs133593384	WDR70	WDR70	WDR70	AA	0.029	9.19	19.4157	22801	2_2	0.00485	0.324	1_1	0.000873	0.513	1_2	-0.0102	0.0363	2_1	-0.0131	0.126
FPC	20	36362402	BovineHD2000010437	rs136397275	59458	rs136397275	rs136397275	EGFLAM_ENSBTAG00000051126	20	36728050	BovineHD2000010556	59473	rs133593384	WDR70	WDR70	WDR70	AA	-0.0287	9.18	19.3429	22966	1_2	0.00498	0.322	2_1	0.000836	0.515	2_2	-0.00964	0.0377	1_1	-0.0133	0.126
FPC	20	35420382	BovineHD2000010123	rs109538881	59420	RICTOR	RICTOR	RICTOR	20	36728050	BovineHD2000010556	59473	rs133593384	WDR70	WDR70	WDR70	AA	0.0213	9.16	19.262	23138	2_2	0.00522	0.266	1_1	0.000856	0.511	1_2	-0.0041	0.0925	2_1	-0.0111	0.13
FPC	20	35420382	BovineHD2000010123	rs109538881	59420	RICTOR	RICTOR	RICTOR	20	36866216	BovineHD2000010582	59476	rs132920824	WDR70	WDR70	WDR70	AA	-0.021	9.16	19.2581	23144	2_1	0.00539	0.252	1_2	0.000991	0.514	1_1	-0.0045	0.0894	2_2	-0.0101	0.145
FPC	20	33860963	BovineHD2000009750	rs41944889	59362	rs41944889	rs41944889	PTGER4(d)	20	34437498	BTA-50402-no-rs	59386	rs41945918	rs41945918	rs41945918	U2(u)	AA	0.0263	9.15	19.2434	23182	1_1	0.00809	0.174	2_2	0.000626	0.638	1_2	-0.007	0.0479	2_1	-0.0105	0.14
FPC	20	28980884	BovineHD2000008540	rs136271894	59209	rs136271894	rs136271894	ENSBTAG00000050727_HCN1	20	31448781	Hapmap56889-rs29016097	59278	rs29016097	HMGCS1	HMGCS1,TRH	HMGCS1	AA	-0.0215	9.14	19.1805	23318	1_2	0.00807	0.137	2_1	0.000677	0.603	1_1	-0.00499	0.183	2_2	-0.00777	0.0771
FPC	20	29661999	BovineHD2000008704	rs134324008	59230	rs134324008	rs134324008	HCN1_ENSBTAG00000054476	20	30279003	BovineHD2000008872	59251	rs133416649	rs133416649	rs133416649	MRPS30_ENSBTAG00000011657	AA	0.02	9.13	19.1506	23398	2_2	0.00917	0.131	1_1	0.000481	0.596	1_2	-0.00391	0.112	2_1	-0.00647	0.162
FPC	20	30911470	Hapmap46550-BTA-103548	none	59262	none	none	U6_Metazoa_SRP	20	31609388	BovineHD2000009113	59282	rs109519407	rs109519407	rs109519407	ZNF131_ENSBTAG00000054352	AA	-0.0207	9.13	19.1475	23408	1_2	0.00815	0.185	2_1	0.000189	0.572	1_1	-0.00327	0.1	2_2	-0.00908	0.142
FPC	20	27355326	BovineHD2000008099	rs137219321	59152	rs137219321	rs137219321	ISL1(u)	20	31591442	BovineHD2000009105	59281	rs133890217	rs133890217	rs133890217	ZNF131_ENSBTAG00000054352	AA	0.0368	9.13	19.1397	23423	1_1	0.0259	0.0223	2_2	0.000211	0.811	2_1	-0.00368	0.125	1_2	-0.00698	0.0412
FPC	20	35420382	BovineHD2000010123	rs109538881	59420	RICTOR	RICTOR	RICTOR	20	36762075	BovineHD2000010565	59475	rs109697449	WDR70	WDR70	WDR70	AA	-0.0214	9.12	19.1296	23449	2_1	0.00537	0.257	1_2	0.000927	0.516	1_1	-0.00445	0.0889	2_2	-0.0106	0.138
FPC	20	31298507	BovineHD2000009037	rs135677291	59273	rs135677291	rs135677291	PAIP1_ENSBTAG00000049623	20	36168903	BovineHD2000010375	59448	rs41951149	EGFLAM	rs41951149	EGFLAM	AA	0.0203	9.11	19.062	23596	2_2	0.00909	0.131	1_1	0.000356	0.612	2_1	-0.00309	0.126	1_2	-0.00781	0.13
FPC	20	29418883	BovineHD2000008661	rs109675117	59222	HCN1	HCN1	HCN1	20	31448781	Hapmap56889-rs29016097	59278	rs29016097	HMGCS1	HMGCS1,TRH	HMGCS1	AA	0.0222	9.1	19.0482	23644	2_2	0.0078	0.153	1_1	0.000626	0.571	2_1	-0.00461	0.215	1_2	-0.00912	0.0611
FPC	20	33711013	BovineHD2000009718	rs135403763	59356	TTC33	TTC33	TTC33	20	33860963	BovineHD2000009750	59362	rs41944889	rs41944889	rs41944889	PTGER4(d)	AA	0.0218	9.09	19	23772	1_1	0.00892	0.125	2_2	0.00061	0.644	2_1	-0.00361	0.0969	1_2	-0.00862	0.134
FPC	20	32158790	BovineHD2000009270	rs109161965	59299	GHR	rs109161965	GHR	20	32972339	BovineHD2000009454	59324	rs137514294	rs137514294	rs137514294	ENSBTAG00000049771_PLCXD3	AA	-0.0222	9.07	18.9245	23963	2_1	0.00561	0.26	1_2	0.00105	0.487	2_2	-0.00768	0.0617	1_1	-0.00782	0.192
FPC	20	29661999	BovineHD2000008704	rs134324008	59230	rs134324008	rs134324008	HCN1_ENSBTAG00000054476	20	30583560	BovineHD2000008922	59255	rs136051587	FGF10	FGF10	FGF10	AA	-0.0189	9.07	18.9172	23985	2_1	0.00815	0.148	1_2	0.000478	0.564	1_1	-0.00283	0.144	2_2	-0.0074	0.144
FPC	20	29239713	BovineHD2000008611	none	59216	HCN1	HCN1	HCN1	20	30911470	Hapmap46550-BTA-103548	59262	none	none	none	U6_Metazoa_SRP	AA	0.0187	9.07	18.9031	24020	1_1	0.00717	0.172	2_2	0.000659	0.541	2_1	-0.00471	0.116	1_2	-0.00615	0.17
FPC	20	28630222	BTA-50169-no-rs	none	59199	none	EMB	EMB	20	29239713	BovineHD2000008611	59216	none	HCN1	HCN1	HCN1	AA	0.0207	9.07	18.8996	24025	1_1	0.007	0.188	2_2	0.000659	0.569	1_2	-0.00501	0.0881	2_1	-0.00805	0.155
FPC	20	30214117	BovineHD4100014636	none	59249	none	none	MRPS30_ENSBTAG00000011657	20	30911470	Hapmap46550-BTA-103548	59262	none	none	none	U6_Metazoa_SRP	AA	0.021	9.03	18.7721	24329	1_1	0.00753	0.21	2_2	0.00033	0.538	2_1	-0.00567	0.0761	1_2	-0.0075	0.177
FPC	20	33860963	BovineHD2000009750	rs41944889	59362	rs41944889	rs41944889	PTGER4(d)	20	34302452	BovineHD2000009839	59381	rs136388443	rs136388443	rs136388443	blank	AA	0.0258	9.03	18.757	24369	1_1	0.00809	0.174	2_2	0.000625	0.634	1_2	-0.00678	0.0482	2_1	-0.0103	0.144
FPC	20	29069285	BTB-00216618	rs43422120	59211	rs43422120	rs43422120	ENSBTAG00000050727_HCN1	20	29818295	BovineHD2000008743	59235	rs42459544	rs42459544	rs42459544	HCN1_ENSBTAG00000054476	AA	0.0205	9.01	18.6925	24533	2_2	0.00507	0.307	1_1	0.000831	0.442	2_1	-0.00629	0.0772	1_2	-0.00826	0.174
FPC	20	33726632	BovineHD2000009723	rs41946281	59358	TTC33	TTC33,LOC104975270	TTC33	20	33860963	BovineHD2000009750	59362	rs41944889	rs41944889	rs41944889	PTGER4(d)	AA	0.0214	9	18.6517	24620	1_1	0.00866	0.143	2_2	0.000627	0.614	2_1	-0.00425	0.0796	1_2	-0.00783	0.164
FPC	20	29818295	BovineHD2000008743	rs42459544	59235	rs42459544	rs42459544	HCN1_ENSBTAG00000054476	20	30583560	BovineHD2000008922	59255	rs136051587	FGF10	FGF10	FGF10	AA	-0.0247	8.99	18.58	24798	2_1	0.00592	0.252	1_2	0.000601	0.479	2_2	-0.00555	0.229	1_1	-0.0126	0.0402
FPC	20	32158790	BovineHD2000009270	rs109161965	59299	GHR	rs109161965	GHR	20	35420382	BovineHD2000010123	59420	rs109538881	RICTOR	RICTOR	RICTOR	AA	0.0233	8.95	18.433	25163	2_2	0.00561	0.258	1_1	0.000836	0.54	2_1	-0.00577	0.0639	1_2	-0.0111	0.138
FPC	20	29759679	BovineHD2000008736	rs42460682	59233	rs42460682	rs42460682	HCN1_ENSBTAG00000054476	20	31448781	Hapmap56889-rs29016097	59278	rs29016097	HMGCS1	HMGCS1,TRH	HMGCS1	AA	-0.0227	8.93	18.3497	25397	1_2	0.00754	0.167	2_1	0.000545	0.542	1_1	-0.00434	0.244	2_2	-0.0103	0.048
FPC	20	30583560	BovineHD2000008922	rs136051587	59255	FGF10	FGF10	FGF10	20	31609388	BovineHD2000009113	59282	rs109519407	rs109519407	rs109519407	ZNF131_ENSBTAG00000054352	AA	-0.0197	8.92	18.341	25416	1_2	0.00793	0.183	2_1	0.000204	0.564	1_1	-0.00294	0.108	2_2	-0.00866	0.144
FPC	20	29069285	BTB-00216618	rs43422120	59211	rs43422120	rs43422120	ENSBTAG00000050727_HCN1	20	29477952	BovineHD2000008669	59224	rs135423097	HCN1	HCN1	HCN1	AA	-0.0201	8.91	18.2958	25515	2_1	0.00489	0.307	1_2	0.000822	0.442	2_2	-0.00659	0.0776	1_1	-0.00779	0.174
FPC	20	32158790	BovineHD2000009270	rs109161965	59299	GHR	rs109161965	GHR	20	35486670	BovineHD2000010132	59422	rs41940578	RICTOR	RICTOR	RICTOR	AA	-0.023	8.91	18.2848	25551	2_1	0.00562	0.258	1_2	0.000805	0.538	2_2	-0.00583	0.0644	1_1	-0.0108	0.14
FPC	20	30214117	BovineHD4100014636	none	59249	none	none	MRPS30_ENSBTAG00000011657	20	31448781	Hapmap56889-rs29016097	59278	rs29016097	HMGCS1	HMGCS1,TRH	HMGCS1	AA	-0.0257	8.89	18.202	25766	1_2	0.00858	0.174	2_1	0.000263	0.575	1_1	-0.00569	0.213	2_2	-0.0111	0.0388
FPC	20	30691484	BovineHD2000008942	rs109704808	59258	rs109704808	rs109704808	U6_Metazoa_SRP	20	31532284	BTA-84181-no-rs	59279	rs41662518	NIM1K	NIM1K	NIM1K	AA	-0.0191	8.88	18.1701	25885	2_1	0.00793	0.168	1_2	0.000157	0.571	2_2	-0.00204	0.131	1_1	-0.00894	0.13
FPC	20	30583560	BovineHD2000008922	rs136051587	59255	FGF10	FGF10	FGF10	20	31646149	BovineHD2000009135	59283	rs109316017	rs109316017	rs109316017	ENSBTAG00000054352_ENSBTAG00000052195	AA	0.021	8.88	18.1561	25925	1_1	0.00771	0.209	2_2	0.00014	0.562	1_2	-0.00375	0.0828	2_1	-0.0094	0.146
FPC	20	36027387	BovineHD2000010308	rs41941568	59440	EGFLAM	EGFLAM	EGFLAM	20	36551650	BovineHD2000010506	59465	rs136737177	rs136737177	rs136737177	U6_U6	AA	-0.0241	8.87	18.1198	26019	1_2	0.00618	0.238	2_1	0.000701	0.57	2_2	-0.00582	0.0548	1_1	-0.0114	0.136
FPC	20	30731062	BovineHD2000008948	rs108939333	59260	rs108939333	rs108939333	U6_Metazoa_SRP	20	31532284	BTA-84181-no-rs	59279	rs41662518	NIM1K	NIM1K	NIM1K	AA	-0.0194	8.86	18.0762	26139	2_1	0.00816	0.168	1_2	0.000114	0.575	2_2	-0.002	0.129	1_1	-0.0091	0.129
FPC	20	33361338	BovineHD2000009575	rs41938464	59342	C6	C6	C6	20	33942800	BovineHD2000021311	59364	rs136331191	rs136331191	rs136331191	PTGER4(d)	AA	-0.0199	8.86	18.0731	26147	2_1	0.00352	0.339	1_2	0.00151	0.43	1_1	-0.00254	0.103	2_2	-0.0123	0.128
FPC	20	29239713	BovineHD2000008611	none	59216	HCN1	HCN1	HCN1	20	30691484	BovineHD2000008942	59258	rs109704808	rs109704808	rs109704808	U6_Metazoa_SRP	AA	-0.0179	8.85	18.0625	26182	1_2	0.00695	0.173	2_1	0.000675	0.531	2_2	-0.00419	0.126	1_1	-0.00609	0.17
FPC	20	31248884	BovineHD2000009028	rs134560608	59269	rs134560608	rs134560608	NNT_PAIP1	20	33419546	ARS-BFGL-BAC-2469	59346	rs41937533	C6	rs41937533	C6	AA	-0.0266	8.84	18.0273	26275	2_1	0.0146	0.082	1_2	-0.000102	0.724	1_1	-0.00556	0.143	2_2	-0.00653	0.0502
FPC	20	29418883	BovineHD2000008661	rs109675117	59222	HCN1	HCN1	HCN1	20	30279003	BovineHD2000008872	59251	rs133416649	rs133416649	rs133416649	MRPS30_ENSBTAG00000011657	AA	0.0197	8.83	17.9547	26462	2_2	0.00728	0.163	1_1	0.000666	0.552	2_1	-0.00493	0.204	1_2	-0.0068	0.0805
FPC	20	29818295	BovineHD2000008743	rs42459544	59235	rs42459544	rs42459544	HCN1_ENSBTAG00000054476	20	30279003	BovineHD2000008872	59251	rs133416649	rs133416649	rs133416649	MRPS30_ENSBTAG00000011657	AA	0.0234	8.82	17.9431	26503	2_2	0.00622	0.203	1_1	0.000625	0.479	2_1	-0.00382	0.278	1_2	-0.0127	0.0397
FPC	20	33860963	BovineHD2000009750	rs41944889	59362	rs41944889	rs41944889	PTGER4(d)	20	34300857	BTA-50244-no-rs	59380	rs41580310	rs41580310	rs41580310	blank	AA	-0.0255	8.78	17.7905	26949	1_2	0.008	0.176	2_1	0.00062	0.634	1_1	-0.00643	0.0456	2_2	-0.0105	0.144
FPC	20	31532284	BTA-84181-no-rs	rs41662518	59279	NIM1K	NIM1K	NIM1K	20	33165143	BovineHD2000009507	59332	rs134421235	PLCXD3	PLCXD3	PLCXD3	AA	0.0185	8.76	17.6925	27253	1_1	0.00837	0.146	2_2	0.000348	0.579	2_1	-0.00261	0.122	1_2	-0.0072	0.153
FPC	20	30214117	BovineHD4100014636	none	59249	none	none	MRPS30_ENSBTAG00000011657	20	33165143	BovineHD2000009507	59332	rs134421235	PLCXD3	PLCXD3	PLCXD3	AA	0.0213	8.74	17.6108	27494	1_1	0.00766	0.2	2_2	0.000409	0.549	2_1	-0.00593	0.0651	1_2	-0.00735	0.186
FPC	20	29418883	BovineHD2000008661	rs109675117	59222	HCN1	HCN1	HCN1	20	30911470	Hapmap46550-BTA-103548	59262	none	none	none	U6_Metazoa_SRP	AA	-0.0177	8.73	17.5884	27556	2_1	0.00664	0.177	1_2	0.000742	0.522	1_1	-0.00511	0.111	2_2	-0.00524	0.19
FPC	20	29239713	BovineHD2000008611	none	59216	HCN1	HCN1	HCN1	20	30279003	BovineHD2000008872	59251	rs133416649	rs133416649	rs133416649	MRPS30_ENSBTAG00000011657	AA	-0.0198	8.72	17.5346	27725	1_2	0.00762	0.161	2_1	0.000535	0.574	1_1	-0.00572	0.182	2_2	-0.00588	0.0832
FPC	20	29239713	BovineHD2000008611	none	59216	HCN1	HCN1	HCN1	20	30583560	BovineHD2000008922	59255	rs136051587	FGF10	FGF10	FGF10	AA	0.0179	8.68	17.382	28178	1_1	0.0069	0.175	2_2	0.000606	0.539	2_1	-0.00418	0.118	1_2	-0.00619	0.168
FPC	20	34966907	BovineHD2000010027	rs110105669	59407	rs110105669	rs110105669	5S_rRNA_DAB2	20	35486670	BovineHD2000010132	59422	rs41940578	RICTOR	RICTOR	RICTOR	AA	-0.0248	8.67	17.342	28310	2_1	0.00557	0.26	1_2	0.000831	0.554	2_2	-0.00686	0.0474	1_1	-0.0115	0.138
FPC	20	29418883	BovineHD2000008661	rs109675117	59222	HCN1	HCN1	HCN1	20	30691484	BovineHD2000008942	59258	rs109704808	rs109704808	rs109704808	U6_Metazoa_SRP	AA	0.0172	8.66	17.3344	28332	2_2	0.00651	0.177	1_1	0.000795	0.512	1_2	-0.00465	0.121	2_1	-0.00525	0.19
FY	14	305780	Hapmap30383-BTC-005848	rs109752439	43373	rs109752439	rs109752439	C14H8orf33_ZNF34	14	731230	Hapmap52798-ss46526455	43388	rs41256919	MAF1	MAF1	MAF1	AA	-11.3	13.4	40.2233	1	1_2	2.47	0.452	2_1	0.625	0.235	1_1	-3.87	0.183	2_2	-4.3	0.13
FY	14	305780	Hapmap30383-BTC-005848	rs109752439	43373	rs109752439	rs109752439	C14H8orf33_ZNF34	14	751534	BovineHD1400000256	43389	rs110929299	GPAA1	GPAA1	GPAA1	AA	-11.3	13.4	40.1391	2	1_2	2.47	0.452	2_1	0.636	0.235	1_1	-3.87	0.183	2_2	-4.31	0.129
FY	14	305780	Hapmap30383-BTC-005848	rs109752439	43373	rs109752439	rs109752439	C14H8orf33_ZNF34	14	810863	UA-IFASA-6878	43392	rs41629750	rs41629750	PARP10	PARP10	AA	-11.4	13.2	38.8268	3	1_2	2.5	0.467	2_1	0.363	0.238	1_1	-4.12	0.169	2_2	-4.41	0.126
FY	14	255765	BovineHD1400000152	rs110508680	43371	rs110508680	rs110508680	ZNF250_ZNF16	14	731230	Hapmap52798-ss46526455	43388	rs41256919	MAF1	MAF1	MAF1	AA	-9.14	13	38.1024	4	2_1	2.36	0.235	1_2	2.15	0.249	2_2	-1.64	0.332	1_1	-2.98	0.184
FY	14	255765	BovineHD1400000152	rs110508680	43371	rs110508680	rs110508680	ZNF250_ZNF16	14	751534	BovineHD1400000256	43389	rs110929299	GPAA1	GPAA1	GPAA1	AA	-9.13	13	37.9136	5	2_1	2.36	0.235	1_2	2.15	0.249	2_2	-1.64	0.332	1_1	-2.98	0.184
FY	14	305780	Hapmap30383-BTC-005848	rs109752439	43373	rs109752439	rs109752439	C14H8orf33_ZNF34	14	669738	BovineHD1400000241	43387	rs110966735	MROH1	MROH1	MROH1	AA	-10.9	12.8	36.5784	6	1_2	2.46	0.463	2_1	0.346	0.236	1_1	-3.85	0.172	2_2	-4.29	0.129
FY	14	305780	Hapmap30383-BTC-005848	rs109752439	43373	rs109752439	rs109752439	C14H8orf33_ZNF34	14	663029	BovineHD1400000239	43386	rs133299034	MROH1	MROH1	MROH1	AA	-10.9	12.7	36.3449	7	1_2	2.46	0.463	2_1	0.331	0.236	1_1	-3.85	0.172	2_2	-4.28	0.129
FY	14	399818	BovineHD1400000187	rs136580003	43374	ARHGAP39	ARHGAP39	ARHGAP39	14	663029	BovineHD1400000239	43386	rs133299034	MROH1	MROH1	MROH1	AA	8.81	12.5	35.2958	8	2_2	2.08	0.273	1_1	2.04	0.237	1_2	-1.69	0.318	2_1	-2.99	0.172
FY	14	399818	BovineHD1400000187	rs136580003	43374	ARHGAP39	ARHGAP39	ARHGAP39	14	669738	BovineHD1400000241	43387	rs110966735	MROH1	MROH1	MROH1	AA	8.75	12.5	34.9508	9	2_2	2.07	0.273	1_1	2.03	0.237	1_2	-1.68	0.318	2_1	-2.98	0.172
FY	14	255765	BovineHD1400000152	rs110508680	43371	rs110508680	rs110508680	ZNF250_ZNF16	14	663029	BovineHD1400000239	43386	rs133299034	MROH1	MROH1	MROH1	AA	-8.79	12.4	34.8153	10	2_1	2.16	0.235	1_2	2.07	0.259	2_2	-1.58	0.332	1_1	-2.98	0.174
FY	14	255765	BovineHD1400000152	rs110508680	43371	rs110508680	rs110508680	ZNF250_ZNF16	14	810863	UA-IFASA-6878	43392	rs41629750	rs41629750	PARP10	PARP10	AA	-8.73	12.4	34.5969	11	2_1	2.13	0.235	1_2	2.05	0.26	2_2	-1.57	0.332	1_1	-2.98	0.173
FY	5	93441439	Hapmap32415-BTA-74556	rs41602750	17706	rs41602750	rs41602750	LMO3_MGST1	5	94380271	BovineHD0500026924	17753	rs136373712	PTPRO	PTPRO	PTPRO	AA	-9.74	12.3	34.1238	12	1_2	3.57	0.158	2_1	2.86	0.184	1_1	-1.53	0.335	2_2	-1.78	0.323
FY	14	255765	BovineHD1400000152	rs110508680	43371	rs110508680	rs110508680	ZNF250_ZNF16	14	669738	BovineHD1400000241	43387	rs110966735	MROH1	MROH1	MROH1	AA	-8.68	12.3	34.0899	13	2_1	2.13	0.235	1_2	2.04	0.259	2_2	-1.56	0.332	1_1	-2.95	0.174
FY	5	89372034	ARS-BFGL-NGS-45551	rs110989628	17563	rs110989628	PDE3A	PDE3A	5	93221107	BovineHD0500026578	17693	rs110094195	rs110094195	rs110094195	LMO3(u)	AA	9.62	12	32.684	14	2_2	2.62	0.174	1_1	2.33	0.207	1_2	-0.931	0.487	2_1	-3.73	0.131
FY	14	399818	BovineHD1400000187	rs136580003	43374	ARHGAP39	ARHGAP39	ARHGAP39	14	731230	Hapmap52798-ss46526455	43388	rs41256919	MAF1	MAF1	MAF1	AA	8.31	11.9	31.8297	15	2_2	2.03	0.272	1_1	1.82	0.245	1_2	-1.65	0.31	2_1	-2.81	0.173
FY	5	92906137	BovineHD0500026500	rs109383272	17685	rs109383272	rs109383272	LMO3(u)	5	93490294	ARS-BFGL-NGS-95906	17708	rs110449610	rs110449610	rs110449610	LMO3_MGST1	AA	11.1	11.9	31.6696	16	2_2	3.26	0.122	1_1	3.05	0.144	2_1	0.0797	0.553	1_2	-4.88	0.181
FY	14	399818	BovineHD1400000187	rs136580003	43374	ARHGAP39	ARHGAP39	ARHGAP39	14	751534	BovineHD1400000256	43389	rs110929299	GPAA1	GPAA1	GPAA1	AA	8.3	11.8	31.6383	17	2_2	2.03	0.272	1_1	1.82	0.245	1_2	-1.65	0.31	2_1	-2.81	0.173
FY	5	93340640	BovineHD0500026612	rs109134742	17700	rs109134742	rs109134742	LMO3_MGST1	5	93707674	BovineHD0500026733	17727	rs135094221	rs135094221	rs135094221	SLC15A5_DERA	AA	-10.6	11.7	30.7144	18	2_1	4.5	0.106	1_2	3.11	0.189	1_1	-1.49	0.293	2_2	-1.53	0.412
FY	5	91952372	BovineHD0500026224	rs136030698	17658	rs136030698	rs136030698	PIK3C2G_RERGL	5	94380271	BovineHD0500026924	17753	rs136373712	PTPRO	PTPRO	PTPRO	AA	-8.33	11.7	30.684	19	2_1	2.54	0.19	1_2	1.57	0.306	1_1	-1.46	0.329	2_2	-2.75	0.175
FY	14	490055	ARS-BFGL-NGS-34135	rs109968515	43378	CYHR1	CYHR1	CYHR1	14	731230	Hapmap52798-ss46526455	43388	rs41256919	MAF1	MAF1	MAF1	AA	8.55	11.6	30.262	21	2_2	2.13	0.378	1_1	1.02	0.234	1_2	-2.41	0.204	2_1	-2.99	0.184
FY	14	490055	ARS-BFGL-NGS-34135	rs109968515	43378	CYHR1	CYHR1	CYHR1	14	751534	BovineHD1400000256	43389	rs110929299	GPAA1	GPAA1	GPAA1	AA	8.54	11.5	30.0311	23	2_2	2.12	0.378	1_1	1.02	0.234	1_2	-2.4	0.204	2_1	-2.99	0.184
FY	14	511247	ARS-BFGL-NGS-94706	rs17870736	43380	VPS28	VPS28	VPS28	14	731230	Hapmap52798-ss46526455	43388	rs41256919	MAF1	MAF1	MAF1	AA	8.73	11.5	29.9245	24	2_2	2.17	0.397	1_1	0.835	0.234	1_2	-2.64	0.185	2_1	-3.09	0.184
FY	14	146715	BovineHD1400024339	rs136939758	43369	rs136939758	rs136939758	U6_ENSBTAG00000046435	14	731230	Hapmap52798-ss46526455	43388	rs41256919	MAF1	MAF1	MAF1	AA	-8.29	11.5	29.7375	25	1_2	2.03	0.335	2_1	1.42	0.237	2_2	-2.06	0.245	1_1	-2.79	0.183
FY	14	511247	ARS-BFGL-NGS-94706	rs17870736	43380	VPS28	VPS28	VPS28	14	751534	BovineHD1400000256	43389	rs110929299	GPAA1	GPAA1	GPAA1	AA	8.71	11.5	29.6308	26	2_2	2.16	0.397	1_1	0.831	0.234	1_2	-2.63	0.185	2_1	-3.09	0.184
FY	14	146715	BovineHD1400024339	rs136939758	43369	rs136939758	rs136939758	U6_ENSBTAG00000046435	14	751534	BovineHD1400000256	43389	rs110929299	GPAA1	GPAA1	GPAA1	AA	-8.26	11.4	29.4559	27	1_2	2.02	0.335	2_1	1.41	0.237	2_2	-2.05	0.245	1_1	-2.78	0.183
FY	5	89849731	Hapmap50772-BTA-74551	rs41653543	17575	rs41653543	rs41653543	ENSBTAG00000050454_5S_rRNA	5	91738647	BovineHD0500026184	17650	rs133859061	PIK3C2G	PIK3C2G	PIK3C2G	AA	9.27	11.4	29.1152	28	2_2	2.77	0.158	1_1	1.07	0.488	1_2	-2.66	0.214	2_1	-2.77	0.141
FY	14	243959	BovineHD1400000143	rs109208977	43370	ZNF250	LOC789384	ZNF250	14	731230	Hapmap52798-ss46526455	43388	rs41256919	MAF1	MAF1	MAF1	AA	-7.91	11.3	28.8861	30	2_1	2.23	0.202	1_2	1.62	0.318	2_2	-1.84	0.264	1_1	-2.21	0.216
FY	14	243959	BovineHD1400000143	rs109208977	43370	ZNF250	LOC789384	ZNF250	14	751534	BovineHD1400000256	43389	rs110929299	GPAA1	GPAA1	GPAA1	AA	-7.9	11.3	28.7375	31	2_1	2.23	0.202	1_2	1.62	0.317	2_2	-1.84	0.264	1_1	-2.21	0.216
FY	14	490055	ARS-BFGL-NGS-34135	rs109968515	43378	CYHR1	CYHR1	CYHR1	14	663029	BovineHD1400000239	43386	rs133299034	MROH1	MROH1	MROH1	AA	8.45	11.2	28.5591	32	2_2	2.15	0.388	1_1	0.818	0.234	1_2	-2.43	0.204	2_1	-3.06	0.174
FY	14	511247	ARS-BFGL-NGS-94706	rs17870736	43380	VPS28	VPS28	VPS28	14	810863	UA-IFASA-6878	43392	rs41629750	rs41629750	PARP10	PARP10	AA	8.62	11.2	28.3279	33	2_2	2.17	0.408	1_1	0.654	0.233	1_2	-2.61	0.185	2_1	-3.19	0.174
FY	5	92854700	BovineHD0500026487	rs135796563	17683	rs135796563	rs135796563	LMO3(u)	5	93490294	ARS-BFGL-NGS-95906	17708	rs110449610	rs110449610	rs110449610	LMO3_MGST1	AA	10.3	11.2	28.2464	35	2_2	3.05	0.123	1_1	2.69	0.153	2_1	0.0865	0.544	1_2	-4.64	0.18
FY	14	490055	ARS-BFGL-NGS-34135	rs109968515	43378	CYHR1	CYHR1	CYHR1	14	669738	BovineHD1400000241	43387	rs110966735	MROH1	MROH1	MROH1	AA	8.39	11.2	28.2125	36	2_2	2.14	0.388	1_1	0.804	0.234	1_2	-2.41	0.204	2_1	-3.03	0.174
FY	14	511247	ARS-BFGL-NGS-94706	rs17870736	43380	VPS28	VPS28	VPS28	14	663029	BovineHD1400000239	43386	rs133299034	MROH1	MROH1	MROH1	AA	8.62	11.2	28.1427	38	2_2	2.19	0.407	1_1	0.623	0.234	1_2	-2.66	0.185	2_1	-3.14	0.174
FY	14	146715	BovineHD1400024339	rs136939758	43369	rs136939758	rs136939758	U6_ENSBTAG00000046435	14	663029	BovineHD1400000239	43386	rs133299034	MROH1	MROH1	MROH1	AA	-8.15	11.1	28.0462	39	1_2	2.03	0.345	2_1	1.24	0.236	2_2	-2.05	0.245	1_1	-2.84	0.173
FY	14	511247	ARS-BFGL-NGS-94706	rs17870736	43380	VPS28	VPS28	VPS28	14	669738	BovineHD1400000241	43387	rs110966735	MROH1	MROH1	MROH1	AA	8.57	11.1	27.9318	40	2_2	2.18	0.408	1_1	0.615	0.234	1_2	-2.65	0.185	2_1	-3.13	0.174
FY	14	146715	BovineHD1400024339	rs136939758	43369	rs136939758	rs136939758	U6_ENSBTAG00000046435	14	669738	BovineHD1400000241	43387	rs110966735	MROH1	MROH1	MROH1	AA	-8.13	11.1	27.9101	41	1_2	2.03	0.345	2_1	1.23	0.236	2_2	-2.04	0.245	1_1	-2.83	0.173
FY	14	399818	BovineHD1400000187	rs136580003	43374	ARHGAP39	ARHGAP39	ARHGAP39	14	810863	UA-IFASA-6878	43392	rs41629750	rs41629750	PARP10	PARP10	AA	7.84	11.1	27.7545	42	2_2	1.95	0.286	1_1	1.51	0.248	1_2	-1.59	0.307	2_1	-2.78	0.16
FY	14	490055	ARS-BFGL-NGS-34135	rs109968515	43378	CYHR1	CYHR1	CYHR1	14	810863	UA-IFASA-6878	43392	rs41629750	rs41629750	PARP10	PARP10	AA	8.28	11.1	27.6517	43	2_2	2.1	0.388	1_1	0.811	0.233	1_2	-2.34	0.205	2_1	-3.03	0.174
FY	5	89231232	BovineHD0500025469	rs136505262	17558	PDE3A	PDE3A	PDE3A	5	89666927	ARS-BFGL-NGS-113558	17569	rs110024250	rs110024250	rs110024250	ENSBTAG00000050454_5S_rRNA	AA	-8.22	11	27.4976	47	2_1	2.64	0.184	1_2	1.97	0.22	1_1	-1.18	0.42	2_2	-2.43	0.176
FY	5	93221107	BovineHD0500026578	rs110094195	17693	rs110094195	rs110094195	LMO3(u)	5	93378265	BovineHD0500026624	17704	rs134155693	rs134155693	rs134155693	LMO3_MGST1	AA	12.8	11	27.4921	48	2_2	1.21	0.564	1_1	0.844	0.262	2_1	-3.86	0.0988	1_2	-6.87	0.0757
FY	14	305780	Hapmap30383-BTC-005848	rs109752439	43373	rs109752439	rs109752439	C14H8orf33_ZNF34	14	775260	BovineHD1400000262	43391	rs135549651	ENSBTAG00000015040	SMPD5	ENSBTAG00000015040	AA	17.2	11	27.2218	50	1_1	2.88	0.608	2_2	-2.77	0.235	2_1	-6.25	0.129	1_2	-10.8	0.0269
FY	5	89321767	BovineHD0500025495	rs110158176	17562	rs110158176	PDE3A	PDE3A	5	89763679	Hapmap42147-BTA-23954	17571	rs41631936	rs41631936	rs41631936	ENSBTAG00000050454_5S_rRNA	AA	-9.25	10.9	27.0931	55	1_2	3.03	0.122	2_1	2.96	0.21	1_1	-1.23	0.452	2_2	-2.02	0.216
FY	5	89321767	BovineHD0500025495	rs110158176	17562	rs110158176	PDE3A	PDE3A	5	91952372	BovineHD0500026224	17658	rs136030698	rs136030698	rs136030698	PIK3C2G_RERGL	AA	-9.46	10.9	27.0531	56	1_2	3.26	0.123	2_1	3.11	0.185	1_1	-1.1	0.451	2_2	-1.99	0.241
FY	5	90160448	BovineHD0500025709	rs134648152	17586	rs134648152	rs134648152	5S_rRNA_ENSBTAG00000054482	5	90345643	BovineHD0500025744	17593	rs110577661	rs110577661	rs110577661	5S_rRNA_ENSBTAG00000054482	AA	-10.9	10.9	27.0004	57	1_2	2.7	0.252	2_1	0.278	0.455	2_2	-1.78	0.228	1_1	-6.18	0.0652
FY	5	89849731	Hapmap50772-BTA-74551	rs41653543	17575	rs41653543	rs41653543	ENSBTAG00000050454_5S_rRNA	5	91742074	BovineHD0500026189	17651	rs132908861	PIK3C2G	PIK3C2G	PIK3C2G	AA	9.55	10.9	26.7212	60	2_2	2.53	0.158	1_1	1.06	0.526	2_1	-2.7	0.14	1_2	-3.28	0.176
FY	5	93286816	BovineHD0500026591	rs137106989	17696	LMO3	LMO3	LMO3	5	93707674	BovineHD0500026733	17727	rs135094221	rs135094221	rs135094221	SLC15A5_DERA	AA	9.34	10.8	26.3335	61	2_2	3.59	0.135	1_1	2.68	0.185	1_2	-1.29	0.466	2_1	-1.78	0.214
FY	14	146715	BovineHD1400024339	rs136939758	43369	rs136939758	rs136939758	U6_ENSBTAG00000046435	14	810863	UA-IFASA-6878	43392	rs41629750	rs41629750	PARP10	PARP10	AA	-7.83	10.8	26.2161	62	1_2	1.94	0.343	2_1	1.24	0.234	2_2	-1.93	0.248	1_1	-2.72	0.175
FY	14	243959	BovineHD1400000143	rs109208977	43370	ZNF250	LOC789384	ZNF250	14	663029	BovineHD1400000239	43386	rs133299034	MROH1	MROH1	MROH1	AA	-7.53	10.7	25.8697	64	2_1	1.99	0.203	1_2	1.57	0.328	2_2	-1.78	0.264	1_1	-2.19	0.206
FY	5	88911724	BovineHD0500025349	rs137466816	17547	SLCO1B3	SLCO1B3	SLCO1B3	5	90254355	ARS-BFGL-NGS-118221	17590	rs110302643	rs110302643	rs110302643	5S_rRNA_ENSBTAG00000054482	AA	10.4	10.7	25.7696	65	2_2	1.82	0.39	1_1	0.387	0.323	2_1	-1.72	0.215	1_2	-6.48	0.0716
FY	14	243959	BovineHD1400000143	rs109208977	43370	ZNF250	LOC789384	ZNF250	14	669738	BovineHD1400000241	43387	rs110966735	MROH1	MROH1	MROH1	AA	-7.48	10.6	25.5867	66	2_1	1.98	0.203	1_2	1.56	0.328	2_2	-1.77	0.264	1_1	-2.17	0.206
FY	5	93611048	BovineHD0500026691	rs110838342	17721	SLC15A5	SLC15A5	SLC15A5	5	93707674	BovineHD0500026733	17727	rs135094221	rs135094221	rs135094221	SLC15A5_DERA	AA	8.07	10.6	25.567	67	1_1	3.24	0.129	2_2	1.62	0.305	2_1	-1.6	0.27	1_2	-1.62	0.296
FY	5	91742074	BovineHD0500026189	rs132908861	17651	PIK3C2G	PIK3C2G	PIK3C2G	5	93441439	Hapmap32415-BTA-74556	17706	rs41602750	rs41602750	rs41602750	LMO3_MGST1	AA	-10.1	10.6	25.5258	68	2_1	1.79	0.257	1_2	0.924	0.432	1_1	-1.82	0.234	2_2	-5.61	0.0775
FY	5	98610579	BovineHD0500028264	rs109202369	17917	rs109202369	rs109202369	ENSBTAG00000001336_ENSBTAG00000054460	5	102087650	BovineHD0500029366	18031	rs110847794	ENSBTAG00000048875	LOC751788	ENSBTAG00000048875	AA	-12.8	10.6	25.5129	69	1_2	1.42	0.488	2_1	0.748	0.329	1_1	-4.69	0.119	2_2	-5.9	0.064
FY	5	89372034	ARS-BFGL-NGS-45551	rs110989628	17563	rs110989628	PDE3A	PDE3A	5	92523198	BovineHD0500026400	17675	rs136954032	rs136954032	rs136954032	5S_rRNA(d)	AA	-9.49	10.6	25.4881	70	2_1	2	0.221	1_2	0.937	0.442	1_1	-1.78	0.253	2_2	-4.78	0.0844
FY	14	243959	BovineHD1400000143	rs109208977	43370	ZNF250	LOC789384	ZNF250	14	810863	UA-IFASA-6878	43392	rs41629750	rs41629750	PARP10	PARP10	AA	-7.43	10.6	25.4413	71	2_1	2.04	0.2	1_2	1.53	0.326	2_2	-1.73	0.266	1_1	-2.15	0.207
FY	14	305780	Hapmap30383-BTC-005848	rs109752439	43373	rs109752439	rs109752439	C14H8orf33_ZNF34	14	490055	ARS-BFGL-NGS-34135	43378	rs109968515	CYHR1	CYHR1	CYHR1	AA	-9.37	10.6	25.4318	72	1_2	2.48	0.453	2_1	-0.436	0.256	1_1	-2.96	0.182	2_2	-4.36	0.109
FY	5	90375279	BovineHD0500025755	rs109521640	17595	rs109521640	rs109521640	5S_rRNA_ENSBTAG00000054482	5	90601808	BovineHD0500025828	17601	rs136404801	PLEKHA5	PLEKHA5	PLEKHA5	AA	8.09	10.6	25.3036	73	1_1	2.48	0.187	2_2	0.992	0.397	2_1	-1.53	0.274	1_2	-3.09	0.142
FY	5	90958521	BovineHD0500025943	rs109203423	17619	rs109203423	rs109203423	PLEKHA5_CAPZA3	5	92523198	BovineHD0500026400	17675	rs136954032	rs136954032	rs136954032	5S_rRNA(d)	AA	-7.13	10.4	24.4425	78	2_1	2.01	0.224	1_2	1.45	0.295	1_1	-1.73	0.25	2_2	-1.93	0.231
FY	5	93369146	BovineHD0500026621	rs133576834	17702	rs133576834	rs133576834	LMO3_MGST1	5	93738496	BovineHD0500026745	17729	rs110046751	rs110046751	rs110046751	SLC15A5_DERA	AA	9.09	10.4	24.4123	79	2_2	4.21	0.111	1_1	2.17	0.196	1_2	-0.48	0.371	2_1	-2.22	0.322
FY	5	98250773	BovineHD0500028142	rs133291847	17905	rs133291847	rs133291847	ETV6_ENSBTAG00000049572	5	99698521	Hapmap41958-BTA-74707	17942	rs41592947	rs41592947	rs41592947	ENSBTAG00000000966_ENSBTAG00000052739	AA	14.2	10.3	24.214	80	2_2	2.2	0.171	1_1	0.621	0.689	2_1	-5.48	0.053	1_2	-5.92	0.0868
FY	14	305780	Hapmap30383-BTC-005848	rs109752439	43373	rs109752439	rs109752439	C14H8orf33_ZNF34	14	511247	ARS-BFGL-NGS-94706	43380	rs17870736	VPS28	VPS28	VPS28	AA	-8.68	10.3	24.1858	81	1_2	2.31	0.453	2_1	-0.2	0.236	1_1	-2.83	0.182	2_2	-3.74	0.129
FY	11	17249565	BovineHD1100005360	none	35451	none	none	ENSBTAG00000053165(u)	11	76208208	BTB-00666866	37027	none	none	none	ENSBTAG00000052063(d)	AA	11	10.3	24.1549	83	2_2	2.01	0.184	1_1	1.2	0.446	2_1	-1.81	0.313	1_2	-5.96	0.0572
FY	5	89231232	BovineHD0500025469	rs136505262	17558	PDE3A	PDE3A	PDE3A	5	89763679	Hapmap42147-BTA-23954	17571	rs41631936	rs41631936	rs41631936	ENSBTAG00000050454_5S_rRNA	AA	-8.28	10.3	24.1487	84	2_1	2.71	0.187	1_2	2.32	0.164	1_1	-1.09	0.476	2_2	-2.16	0.173
FY	5	96184979	ARS-BFGL-NGS-26708	rs110809072	17819	GRIN2B	GRIN2B	GRIN2B	5	97232918	BovineHD0500027852	17870	rs110376209	ENSBTAG00000048687	rs110376209	ENSBTAG00000048687	AA	-11.6	10.3	24.0953	85	2_1	5.76	0.0596	1_2	0.429	0.703	1_1	-2.45	0.125	2_2	-3	0.113
FY	5	89147995	BTB-01267042	rs42393904	17556	PDE3A	PDE3A	PDE3A	5	89763679	Hapmap42147-BTA-23954	17571	rs41631936	rs41631936	rs41631936	ENSBTAG00000050454_5S_rRNA	AA	-7.73	10.3	24.0825	86	1_2	2.49	0.157	2_1	1.88	0.257	1_1	-1.17	0.406	2_2	-2.19	0.181
FY	5	96075243	BovineHD0500027427	rs133238547	17814	GRIN2B	GRIN2B	GRIN2B	5	98042402	ARS-BFGL-NGS-27838	17900	rs110219888	ETV6	ETV6	ETV6	AA	9.99	10.3	24.0283	88	2_2	4.67	0.0752	1_1	1.42	0.288	2_1	-0.753	0.52	1_2	-3.15	0.117
FY	5	89051206	Hapmap47861-BTA-120563	rs41622115	17554	SLCO1C1	SLCO1C1	SLCO1C1	5	89291471	BovineHD0500025487	17561	rs133374447	rs133374447	PDE3A	PDE3A	AA	11.1	10.3	23.9872	89	1_1	1.44	0.532	2_2	0.527	0.272	1_2	-3.37	0.0921	2_1	-5.72	0.105
FY	5	89372034	ARS-BFGL-NGS-45551	rs110989628	17563	rs110989628	PDE3A	PDE3A	5	92922775	BovineHD0500026503	17686	rs134560532	rs134560532	rs134560532	LMO3(u)	AA	9.73	10.2	23.8633	90	2_2	2.33	0.157	1_1	0.878	0.576	1_2	-3.19	0.118	2_1	-3.33	0.148
FY	5	89801230	BovineHD0500025615	rs134103077	17572	rs134103077	rs134103077	ENSBTAG00000050454_5S_rRNA	5	91926373	BovineHD0500026218	17657	rs137849561	rs137849561	rs137849561	PIK3C2G_RERGL	AA	10.2	10.2	23.6596	93	2_2	5.15	0.0558	1_1	1.76	0.351	2_1	-1.32	0.403	1_2	-1.97	0.19
FY	5	88874917	BovineHD0500025336	rs109863423	17546	SLCO1A2	SLCO1A2	SLCO1A2	5	90254355	ARS-BFGL-NGS-118221	17590	rs110302643	rs110302643	rs110302643	5S_rRNA_ENSBTAG00000054482	AA	-10.2	10.2	23.6326	94	1_2	1.82	0.389	2_1	0.263	0.344	1_1	-1.75	0.195	2_2	-6.33	0.0722
FY	5	89372034	ARS-BFGL-NGS-45551	rs110989628	17563	rs110989628	PDE3A	PDE3A	5	93679644	BovineHD0500026721	17726	rs109951734	SLC15A5	SLC15A5	SLC15A5	AA	-7.79	10.2	23.5735	96	2_1	2.24	0.186	1_2	1.08	0.357	1_1	-1.25	0.338	2_2	-3.22	0.119
FY	5	89231232	BovineHD0500025469	rs136505262	17558	PDE3A	PDE3A	PDE3A	5	90058869	BovineHD0500025690	17583	rs110753663	rs110753663	rs110753663	5S_rRNA_ENSBTAG00000054482	AA	-14	10.2	23.5331	97	1_2	7.69	0.0328	2_1	3.71	0.193	1_1	-1.21	0.607	2_2	-1.41	0.167
FY	5	85569862	BTA-74498-no-rs	rs41652714	17393	ENSBTAG00000048719	SOX5	ENSBTAG00000048719	5	93286816	BovineHD0500026591	17696	rs137106989	LMO3	LMO3	LMO3	AA	8.9	10.2	23.5143	98	2_2	3.08	0.132	1_1	0.837	0.523	1_2	-2.3	0.218	2_1	-2.68	0.128
FY	5	90160448	BovineHD0500025709	rs134648152	17586	rs134648152	rs134648152	5S_rRNA_ENSBTAG00000054482	5	94480072	Hapmap55636-rs29018542	17755	rs29018542	rs29018542	PTPRO	PTPRO	AA	-7.65	10.1	23.3655	100	1_2	2.16	0.197	2_1	1.04	0.333	2_2	-1.03	0.349	1_1	-3.43	0.12
FY	5	96184979	ARS-BFGL-NGS-26708	rs110809072	17819	GRIN2B	GRIN2B	GRIN2B	5	97181408	BovineHD0500027840	17866	rs109499401	CREBL2	CREBL2	CREBL2	AA	11.5	10.1	23.3401	101	2_2	5.78	0.0583	1_1	0.417	0.701	1_2	-2.39	0.127	2_1	-2.87	0.114
FY	5	96357362	BovineHD0500027578	rs134088386	17826	rs134088386	rs134088386	GRIN2B_EMP1	5	96447316	BovineHD0500027598	17829	rs136671302	rs136671302	rs136671302	GRIN2B_EMP1	AA	8.67	10	22.9431	104	1_1	3.38	0.148	2_2	2.6	0.158	1_2	-1.02	0.383	2_1	-1.67	0.311
FY	5	96075243	BovineHD0500027427	rs133238547	17814	GRIN2B	GRIN2B	GRIN2B	5	98219112	Hapmap42391-BTA-04861	17904	rs29015215	ETV6	ETV6	ETV6	AA	9.55	10	22.8928	108	2_2	4.37	0.0792	1_1	1.43	0.283	2_1	-0.752	0.516	1_2	-3	0.121
FY	5	95191413	BovineHD0500027166	rs136968858	17783	GUCY2C	GUCY2C	GUCY2C	5	95248428	BovineHD0500027185	17785	rs137362611	rs137362611	rs137362611	GUCY2C_PLBD1	AA	-14.2	10	22.8297	109	2_1	6.6	0.0482	1_2	6.54	0.075	1_1	0.624	0.276	2_2	-1.63	0.601
FY	5	87519336	Hapmap38347-BTA-74361	rs41652636	17480	rs41652636	rs41652636	ETNK1(u)	5	93286816	BovineHD0500026591	17696	rs137106989	LMO3	LMO3	LMO3	AA	-8.1	10	22.8268	110	1_2	2.85	0.148	2_1	0.846	0.478	1_1	-2.12	0.173	2_2	-2.28	0.202
FY	5	89582449	ARS-BFGL-NGS-32643	rs109569794	17567	rs109569794	rs109569794	ENSBTAG00000050454_5S_rRNA	5	93240620	BovineHD0500026583	17695	rs136696914	rs136696914	rs136696914	LMO3(u)	AA	7.82	10	22.8013	112	1_1	2.09	0.223	2_2	0.943	0.415	1_2	-2	0.188	2_1	-2.78	0.174
FY	5	89261685	ARS-BFGL-NGS-111627	rs110462107	17560	PDE3A	PDE3A	PDE3A	5	93441439	Hapmap32415-BTA-74556	17706	rs41602750	rs41602750	rs41602750	LMO3_MGST1	AA	-7.17	9.99	22.762	113	2_1	1.59	0.291	1_2	1.36	0.298	1_1	-2.05	0.201	2_2	-2.18	0.209
FY	5	98399284	BovineHD0500028206	rs136350466	17910	rs136350466	rs136350466	ETV6_ENSBTAG00000049572	5	100075903	BovineHD0500028796	17964	rs133194409	ENSBTAG00000055140	CLEC2B	ENSBTAG00000055140	AA	-12.5	9.98	22.7144	114	2_1	3.4	0.105	1_2	0.503	0.726	2_2	-3.77	0.0885	1_1	-4.83	0.0806
FY	5	84197044	BTA-74479-no-rs	rs41652700	17337	ENSBTAG00000053615	rs41652700	ENSBTAG00000053615	5	93286816	BovineHD0500026591	17696	rs137106989	LMO3	LMO3	LMO3	AA	8.43	9.97	22.6696	117	2_2	3.34	0.118	1_1	0.795	0.503	1_2	-1.9	0.231	2_1	-2.4	0.147
FY	5	90472501	BovineHD0500025780	rs133622626	17597	AEBP2	AEBP2	AEBP2	5	94480072	Hapmap55636-rs29018542	17755	rs29018542	rs29018542	PTPRO	PTPRO	AA	-8.43	9.97	22.6655	118	1_2	1.71	0.285	2_1	0.809	0.356	2_2	-1.22	0.26	1_1	-4.69	0.0981
FY	5	93786976	BovineHD0500026758	rs109134578	17732	rs109134578	rs109134578	SLC15A5_DERA	5	94084503	BovineHD0500026836	17743	rs109011235	rs109011235	rs109011235	STRAP_EPS8	AA	10.4	9.91	22.4306	125	2_2	4.34	0.068	1_1	0.968	0.291	1_2	-0.422	0.569	2_1	-4.68	0.0718
FY	5	90375279	BovineHD0500025755	rs109521640	17595	rs109521640	rs109521640	5S_rRNA_ENSBTAG00000054482	5	94480072	Hapmap55636-rs29018542	17755	rs29018542	rs29018542	PTPRO	PTPRO	AA	-7.53	9.89	22.3125	127	1_2	2	0.207	2_1	1.11	0.332	2_2	-1.12	0.339	1_1	-3.29	0.122
FY	5	94003466	BovineHD0500026812	rs135942109	17741	DERA	DERA	DERA	5	94084503	BovineHD0500026836	17743	rs109011235	rs109011235	rs109011235	STRAP_EPS8	AA	8.72	9.86	22.1986	130	1_1	3.95	0.0858	2_2	1.88	0.271	1_2	-0.507	0.367	2_1	-2.39	0.277
FY	5	95447146	BovineHD0500027233	rs137519517	17793	ATF7IP	ATF7IP	ATF7IP	5	98144715	ARS-BFGL-NGS-88309	17903	rs109777206	ETV6	ETV6	ETV6	AA	7.2	9.85	22.1618	132	2_2	1.99	0.195	1_1	1.57	0.265	1_2	-1.05	0.386	2_1	-2.59	0.154
FY	5	93340640	BovineHD0500026612	rs109134742	17700	rs109134742	rs109134742	LMO3_MGST1	5	93661305	BovineHD0500026716	17725	rs109857638	SLC15A5	SLC15A5	SLC15A5	AA	-7.54	9.84	22.1244	134	1_2	3.03	0.138	2_1	1.42	0.294	1_1	-1.17	0.344	2_2	-1.93	0.224
FY	5	88574410	BovineHD0500025233	rs134004082	17530	rs134004082	rs134004082	LDHB_GYS2	5	93289231	Hapmap51304-BTA-74559	17697	rs41591921	LMO3	LMO3	LMO3	AA	7.1	9.83	22.0511	138	1_1	1.66	0.221	2_2	1.38	0.353	2_1	-1.89	0.254	1_2	-2.17	0.173
FY	5	89147995	BTB-01267042	rs42393904	17556	PDE3A	PDE3A	PDE3A	5	91952372	BovineHD0500026224	17658	rs136030698	rs136030698	rs136030698	PIK3C2G_RERGL	AA	-7.58	9.82	22.0438	139	1_2	2.57	0.15	2_1	2.07	0.223	1_1	-1.1	0.412	2_2	-1.84	0.214
FY	5	88771593	BovineHD0500025311	rs42590458	17540	rs42590458	rs42590458	PYROXD1_IAPP	5	93286816	BovineHD0500026591	17696	rs137106989	LMO3	LMO3	LMO3	AA	-8.58	9.82	22.0429	140	1_2	2.03	0.224	2_1	0.84	0.456	1_1	-1.77	0.195	2_2	-3.94	0.125
FY	5	90958521	BovineHD0500025943	rs109203423	17619	rs109203423	rs109203423	PLEKHA5_CAPZA3	5	93679644	BovineHD0500026721	17726	rs109951734	SLC15A5	SLC15A5	SLC15A5	AA	-7.39	9.82	22.0048	144	2_1	1.74	0.301	1_2	0.989	0.322	1_1	-1.79	0.223	2_2	-2.88	0.154
FY	5	96447316	BovineHD0500027598	rs136671302	17829	rs136671302	rs136671302	GRIN2B_EMP1	5	96516090	ARS-BFGL-NGS-31148	17832	rs108994375	rs108994375	rs108994375	GRIN2B_EMP1	AA	9.09	9.78	21.8327	148	1_1	3.99	0.127	2_2	2.67	0.138	2_1	-0.916	0.403	1_2	-1.51	0.333
FY	5	86528825	BovineHD0500024626	rs42615783	17428	SOX5	SOX5	SOX5	5	87090225	BovineHD0500024821	17458	rs42577414	rs42577414	rs42577414	SOX5_ETNK1	AA	-11.2	9.77	21.8097	150	2_1	1.62	0.386	1_2	0.804	0.325	1_1	-2.41	0.24	2_2	-6.4	0.0484
FY	5	91164171	BovineHD0500026004	rs110341201	17625	rs110341201	rs110341201	PLEKHA5_CAPZA3	5	93679644	BovineHD0500026721	17726	rs109951734	SLC15A5	SLC15A5	SLC15A5	AA	-8.19	9.76	21.7773	152	2_1	1.8	0.324	1_2	0.717	0.352	1_1	-1.79	0.2	2_2	-3.88	0.123
FY	5	93813084	BovineHD0500026767	rs110943753	17733	rs110943753	rs110943753	SLC15A5_DERA	5	98042402	ARS-BFGL-NGS-27838	17900	rs110219888	ETV6	ETV6	ETV6	AA	9.08	9.75	21.7167	155	2_2	3.79	0.0953	1_1	0.608	0.52	2_1	-1.18	0.288	1_2	-3.51	0.0964
FY	5	91879586	BovineHD0500026212	rs136210997	17656	rs136210997	rs136210997	PIK3C2G_RERGL	5	94380271	BovineHD0500026924	17753	rs136373712	PTPRO	PTPRO	PTPRO	AA	7.28	9.74	21.6946	156	2_2	2.52	0.18	1_1	1.99	0.202	2_1	-1.31	0.317	1_2	-1.46	0.301
FY	5	90160448	BovineHD0500025709	rs134648152	17586	rs134648152	rs134648152	5S_rRNA_ENSBTAG00000054482	5	91639655	BTA-15558-no-rs	17646	rs41623243	PIK3C2G	PIK3C2G	PIK3C2G	AA	-9.7	9.73	21.644	157	1_2	2.33	0.243	2_1	0.264	0.488	2_2	-1.4	0.194	1_1	-5.7	0.0746
FY	5	88911724	BovineHD0500025349	rs137466816	17547	SLCO1B3	SLCO1B3	SLCO1B3	5	88978529	BovineHD0500025377	17549	rs43757161	rs43757161	rs43757161	SLCO1B3_SLCO1C1	AA	8.57	9.73	21.6364	158	2_2	2.16	0.189	1_1	0.667	0.329	2_1	-0.714	0.416	1_2	-5.03	0.0654
FY	5	90958521	BovineHD0500025943	rs109203423	17619	rs109203423	rs109203423	PLEKHA5_CAPZA3	5	92817321	BovineHD0500026480	17682	rs136183036	rs136183036	rs136183036	LMO3(u)	AA	6.9	9.71	21.5482	160	2_2	2.17	0.194	1_1	1.26	0.324	2_1	-1.61	0.26	1_2	-1.85	0.222
FY	5	89763679	Hapmap42147-BTA-23954	rs41631936	17571	rs41631936	rs41631936	ENSBTAG00000050454_5S_rRNA	5	94380271	BovineHD0500026924	17753	rs136373712	PTPRO	PTPRO	PTPRO	AA	-7.1	9.7	21.5072	163	2_1	2.31	0.167	1_2	1.33	0.311	1_1	-1.16	0.352	2_2	-2.3	0.17
FY	5	89291471	BovineHD0500025487	rs133374447	17561	rs133374447	PDE3A	PDE3A	5	93289231	Hapmap51304-BTA-74559	17697	rs41591921	LMO3	LMO3	LMO3	AA	-7.71	9.7	21.4962	164	1_2	1.4	0.401	2_1	1.32	0.24	1_1	-2.31	0.235	2_2	-2.69	0.124
FY	5	91358611	BovineHD0500026045	rs110819765	17632	PLCZ1	PLCZ1	PLCZ1	5	91742074	BovineHD0500026189	17651	rs132908861	PIK3C2G	PIK3C2G	PIK3C2G	AA	8.99	9.68	21.4437	165	2_2	1.78	0.185	1_1	1.03	0.533	2_1	-2.27	0.132	1_2	-3.91	0.149
FY	5	89551264	BovineHD0500025555	rs137673171	17566	rs137673171	rs137673171	ENSBTAG00000050454_5S_rRNA	5	93896910	BovineHD0500026785	17738	rs135948685	DERA	DERA	DERA	AA	-7.31	9.65	21.2899	170	2_1	2.45	0.152	1_2	1.38	0.271	1_1	-0.661	0.408	2_2	-2.83	0.168
FY	5	92817321	BovineHD0500026480	rs136183036	17682	rs136183036	rs136183036	LMO3(u)	5	96843436	ARS-BFGL-NGS-114001	17847	rs110252720	FAM234B	rs110252720	FAM234B	AA	8.31	9.64	21.2636	172	2_2	2.8	0.137	1_1	0.741	0.477	2_1	-1.34	0.279	1_2	-3.42	0.107
FY	5	96357362	BovineHD0500027578	rs134088386	17826	rs134088386	rs134088386	GRIN2B_EMP1	5	98042402	ARS-BFGL-NGS-27838	17900	rs110219888	ETV6	ETV6	ETV6	AA	-8.95	9.63	21.202	173	1_2	4.36	0.0745	2_1	1.01	0.352	1_1	-0.77	0.456	2_2	-2.81	0.117
FY	5	91738647	BovineHD0500026184	rs133859061	17650	PIK3C2G	PIK3C2G	PIK3C2G	5	92758201	BTA-37834-no-rs	17679	rs109957658	rs109957658	rs109957658	blank	AA	9.2	9.62	21.1765	174	2_2	1.46	0.296	1_1	0.755	0.406	1_2	-1.47	0.222	2_1	-5.52	0.0748
FY	5	89372034	ARS-BFGL-NGS-45551	rs110989628	17563	rs110989628	PDE3A	PDE3A	5	93124633	BovineHD0500026557	17690	rs136954948	rs136954948	rs136954948	LMO3(u)	AA	7.65	9.6	21.083	176	2_2	2.3	0.176	1_1	0.947	0.413	1_2	-1.47	0.283	2_1	-2.93	0.129
FY	5	89261685	ARS-BFGL-NGS-111627	rs110462107	17560	PDE3A	PDE3A	PDE3A	5	91952372	BovineHD0500026224	17658	rs136030698	rs136030698	rs136030698	PIK3C2G_RERGL	AA	-6.8	9.6	21.082	177	1_2	2.14	0.184	2_1	1.23	0.32	1_1	-1.24	0.315	2_2	-2.19	0.181
FY	5	93221107	BovineHD0500026578	rs110094195	17693	rs110094195	rs110094195	LMO3(u)	5	94429148	Hapmap40635-BTA-104832	17754	rs41613034	PTPRO	PTPRO	PTPRO	AA	8.11	9.59	21.0448	179	2_2	1.94	0.176	1_1	1.27	0.258	2_1	-0.69	0.487	1_2	-4.2	0.0793
FY	5	89261685	ARS-BFGL-NGS-111627	rs110462107	17560	PDE3A	PDE3A	PDE3A	5	91879586	BovineHD0500026212	17656	rs136210997	rs136210997	rs136210997	PIK3C2G_RERGL	AA	7.14	9.58	20.9957	181	2_2	1.44	0.31	1_1	1.26	0.313	1_2	-2.02	0.187	2_1	-2.42	0.19
FY	5	89886403	BTA-61857-no-rs	rs41649578	17576	rs41649578	rs41649578	ENSBTAG00000050454_5S_rRNA	5	91738647	BovineHD0500026184	17650	rs133859061	PIK3C2G	PIK3C2G	PIK3C2G	AA	-7.31	9.57	20.9626	182	1_2	2.58	0.179	2_1	1.81	0.207	1_1	-1.2	0.422	2_2	-1.72	0.192
FY	5	99698521	Hapmap41958-BTA-74707	rs41592947	17942	rs41592947	rs41592947	ENSBTAG00000000966_ENSBTAG00000052739	5	99881058	BovineHD0500028724	17952	rs109010990	rs109010990	rs109010990	CLEC1A_CLEC9A	AA	-10.2	9.57	20.9547	183	1_2	3.77	0.0915	2_1	2.23	0.17	1_1	-0.63	0.65	2_2	-3.53	0.089
FY	5	96516090	ARS-BFGL-NGS-31148	rs108994375	17832	rs108994375	rs108994375	GRIN2B_EMP1	5	96783704	BovineHD0500027714	17843	rs133312094	GSG1	GSG1	GSG1	AA	6.86	9.56	20.9245	186	1_1	1.93	0.21	2_2	1.29	0.303	1_2	-1.23	0.319	2_1	-2.41	0.168
FY	5	89231232	BovineHD0500025469	rs136505262	17558	PDE3A	PDE3A	PDE3A	5	93369146	BovineHD0500026621	17702	rs133576834	rs133576834	rs133576834	LMO3_MGST1	AA	7.16	9.55	20.8894	190	2_2	1.84	0.192	1_1	1.15	0.398	1_2	-1.46	0.241	2_1	-2.71	0.169
FY	5	96110917	BovineHD0500027439	rs109426459	17816	GRIN2B	GRIN2B	GRIN2B	5	96516090	ARS-BFGL-NGS-31148	17832	rs108994375	rs108994375	rs108994375	GRIN2B_EMP1	AA	8.24	9.55	20.8729	191	1_1	3.21	0.159	2_2	2.58	0.134	2_1	-0.98	0.37	1_2	-1.47	0.337
FY	5	91742074	BovineHD0500026189	rs132908861	17651	PIK3C2G	PIK3C2G	PIK3C2G	5	92758201	BTA-37834-no-rs	17679	rs109957658	rs109957658	rs109957658	blank	AA	9.04	9.52	20.7696	193	2_2	1.54	0.26	1_1	0.863	0.407	1_2	-1.43	0.258	2_1	-5.21	0.0739
FY	5	99975559	BovineHD0500028759	rs134153779	17958	ENSBTAG00000054870	LOC785168	ENSBTAG00000054870	5	100134077	BovineHD0500028814	17967	rs110280315	ENSBTAG00000049487	LOC509972	ENSBTAG00000049487	AA	-12.3	9.5	20.6819	199	2_1	1.28	0.517	1_2	0.423	0.288	2_2	-3.11	0.154	1_1	-7.46	0.041
FY	5	87537658	BovineHD0500024956	rs137282294	17482	rs137282294	rs137282294	ETNK1(u)	5	93286816	BovineHD0500026591	17696	rs137106989	LMO3	LMO3	LMO3	AA	-8.34	9.5	20.6498	201	1_2	2.35	0.191	2_1	0.802	0.484	1_1	-2.17	0.166	2_2	-3.01	0.158
FY	5	89231232	BovineHD0500025469	rs136505262	17558	PDE3A	PDE3A	PDE3A	5	90009516	ARS-BFGL-NGS-58101	17581	rs109630468	rs109630468	rs109630468	5S_rRNA_ENSBTAG00000054482	AA	-13	9.49	20.6364	202	1_2	7.04	0.0325	2_1	3.36	0.209	1_1	-1.18	0.607	2_2	-1.41	0.151
FY	5	89801230	BovineHD0500025615	rs134103077	17572	rs134103077	rs134103077	ENSBTAG00000050454_5S_rRNA	5	91994538	BovineHD0500026233	17659	rs109628736	rs109628736	rs109628736	PIK3C2G_RERGL	AA	-9.77	9.49	20.6326	203	2_1	5	0.0516	1_2	1.62	0.363	2_2	-1.24	0.408	1_1	-1.92	0.178
FY	15	63510392	BovineHD1500018414	rs132656140	47881	rs132656140	LOC107133183	LOC107133183	15	64792615	BovineHD1500018761	47927	rs29022897	ABTB2	ABTB2	ABTB2	AA	-7.08	9.49	20.6216	204	1_2	1.39	0.3	2_1	1.33	0.272	1_1	-1.18	0.29	2_2	-3.18	0.138
FY	15	63510392	BovineHD1500018414	rs132656140	47881	rs132656140	LOC107133183	LOC107133183	15	64792615	BovineHD1500018761	47927	rs29022897	ABTB2	ABTB2	ABTB2	AA	-7.08	9.49	20.6216	204	1_2	1.39	0.3	2_1	1.33	0.272	1_1	-1.18	0.29	2_2	-3.18	0.138
FY	5	91738647	BovineHD0500026184	rs133859061	17650	PIK3C2G	PIK3C2G	PIK3C2G	5	92423987	BovineHD0500026373	17672	rs109109038	rs109109038	rs109109038	5S_rRNA(d)	AA	-7.78	9.49	20.6108	205	2_1	1.64	0.259	1_2	0.904	0.386	1_1	-1.44	0.243	2_2	-3.8	0.112
FY	5	98675395	ARS-BFGL-NGS-115275	rs110580819	17921	rs110580819	rs110580819	T2R12_BOTA-T2R10B	5	101750113	BovineHD0500029290	18022	rs135193178	rs135193178	rs135193178	CLEC4E_CD163	AA	-10.2	9.48	20.6003	206	1_2	2.25	0.156	2_1	0.65	0.633	1_1	-2.14	0.11	2_2	-5.17	0.102
FY	5	93286816	BovineHD0500026591	rs137106989	17696	LMO3	LMO3	LMO3	5	93661305	BovineHD0500026716	17725	rs109857638	SLC15A5	SLC15A5	SLC15A5	AA	7.41	9.48	20.567	209	2_2	3.2	0.119	1_1	0.955	0.408	1_2	-1.62	0.243	2_1	-1.64	0.23
FY	5	92025677	BovineHD0500026249	rs136018230	17660	rs136018230	rs136018230	RERGL_5S_rRNA	5	93016468	BovineHD0500026521	17687	rs134465294	rs134465294	rs134465294	LMO3(u)	AA	-7.12	9.47	20.5467	210	1_2	1.47	0.252	2_1	1.29	0.361	2_2	-2.12	0.234	1_1	-2.24	0.153
FY	5	92860844	BovineHD0500026491	rs137176041	17684	rs137176041	rs137176041	LMO3(u)	5	93490294	ARS-BFGL-NGS-95906	17708	rs110449610	rs110449610	rs110449610	LMO3_MGST1	AA	8.33	9.47	20.5421	211	2_2	2.87	0.123	1_1	1.7	0.183	2_1	0.0406	0.514	1_2	-3.8	0.18
FY	5	90643657	BovineHD0500025848	rs134690351	17603	PLEKHA5	PLEKHA5	PLEKHA5	5	91757353	UA-IFASA-4080	17652	rs29027239	PIK3C2G	PIK3C2G	PIK3C2G	AA	7.33	9.45	20.4498	212	1_1	2.13	0.294	2_2	0.493	0.356	1_2	-1.84	0.199	2_1	-2.86	0.151
FY	5	93286816	BovineHD0500026591	rs137106989	17696	LMO3	LMO3	LMO3	5	93679644	BovineHD0500026721	17726	rs109951734	SLC15A5	SLC15A5	SLC15A5	AA	-8.58	9.45	20.4413	213	2_1	1.89	0.265	1_2	0.66	0.391	1_1	-1.44	0.26	2_2	-4.59	0.084
FY	5	88702700	BovineHD0500025282	rs132675290	17536	RECQL	RECQL	RECQL	5	89147995	BTB-01267042	17556	rs42393904	PDE3A	PDE3A	PDE3A	AA	6.67	9.44	20.4078	215	2_2	1.67	0.238	1_1	1.55	0.27	2_1	-1.37	0.292	1_2	-2.08	0.2
FY	5	89261685	ARS-BFGL-NGS-111627	rs110462107	17560	PDE3A	PDE3A	PDE3A	5	92415826	BTA-23605-no-rs	17671	rs41579566	rs41579566	rs41579566	5S_rRNA(d)	AA	7.11	9.43	20.3635	218	2_2	2	0.19	1_1	1.11	0.365	2_1	-1.4	0.311	1_2	-2.6	0.134
FY	5	93378265	BovineHD0500026624	rs134155693	17704	rs134155693	rs134155693	LMO3_MGST1	5	100713354	BovineHD0500028943	17983	rs134722029	OVOS2	OVOS2	OVOS2	AA	8	9.42	20.3316	220	1_1	3.44	0.0973	2_2	0.665	0.506	1_2	-1.17	0.262	2_1	-2.72	0.134
FY	5	90472501	BovineHD0500025780	rs133622626	17597	AEBP2	AEBP2	AEBP2	5	94380271	BovineHD0500026924	17753	rs136373712	PTPRO	PTPRO	PTPRO	AA	6.8	9.42	20.3233	221	1_1	1.95	0.214	2_2	1.19	0.312	2_1	-1.26	0.304	1_2	-2.4	0.169
FY	5	88574410	BovineHD0500025233	rs134004082	17530	rs134004082	rs134004082	LDHB_GYS2	5	91738647	BovineHD0500026184	17650	rs133859061	PIK3C2G	PIK3C2G	PIK3C2G	AA	-6.94	9.41	20.2865	223	1_2	2.16	0.169	2_1	1.04	0.405	1_1	-1.53	0.224	2_2	-2.21	0.202
FY	5	88771593	BovineHD0500025311	rs42590458	17540	rs42590458	rs42590458	PYROXD1_IAPP	5	96843436	ARS-BFGL-NGS-114001	17847	rs110252720	FAM234B	rs110252720	FAM234B	AA	-7.9	9.4	20.2541	229	1_2	2.78	0.128	2_1	0.772	0.466	1_1	-1.21	0.29	2_2	-3.14	0.116
FY	5	90375279	BovineHD0500025755	rs109521640	17595	rs109521640	rs109521640	5S_rRNA_ENSBTAG00000054482	5	94638868	BovineHD0500027006	17762	rs110650916	rs110650916	rs110650916	bta-mir-2285dm_RERG	AA	7.08	9.38	20.1864	233	1_1	2.04	0.193	2_2	1.15	0.318	2_1	-1.07	0.353	1_2	-2.82	0.135
FY	5	93611048	BovineHD0500026691	rs110838342	17721	SLC15A5	SLC15A5	SLC15A5	5	93661305	BovineHD0500026716	17725	rs109857638	SLC15A5	SLC15A5	SLC15A5	AA	7.89	9.38	20.1599	235	2_2	3.22	0.135	1_1	1.93	0.198	2_1	-0.926	0.44	1_2	-1.81	0.227
FY	15	64278134	BovineHD1500018612	rs41776542	47908	KIAA1549L	KIAA1549L	KIAA1549L	15	65148971	BovineHD1500018910	47948	rs135738349	rs135738349	rs135738349	ELF5_EHF	AA	-10.5	9.38	20.1549	236	1_2	3.94	0.0892	2_1	0.483	0.683	2_2	-2.81	0.139	1_1	-3.28	0.0883
FY	15	64278134	BovineHD1500018612	rs41776542	47908	KIAA1549L	KIAA1549L	KIAA1549L	15	65148971	BovineHD1500018910	47948	rs135738349	rs135738349	rs135738349	ELF5_EHF	AA	-10.5	9.38	20.1549	236	1_2	3.94	0.0892	2_1	0.483	0.683	2_2	-2.81	0.139	1_1	-3.28	0.0883
FY	5	91742074	BovineHD0500026189	rs132908861	17651	PIK3C2G	PIK3C2G	PIK3C2G	5	92423987	BovineHD0500026373	17672	rs109109038	rs109109038	rs109109038	5S_rRNA(d)	AA	-9.14	9.37	20.1487	237	2_1	1.48	0.262	1_2	0.826	0.427	1_1	-1.47	0.239	2_2	-5.36	0.0725
FY	5	89551264	BovineHD0500025555	rs137673171	17566	rs137673171	rs137673171	ENSBTAG00000050454_5S_rRNA	5	91708425	BovineHD0500026167	17648	rs109269203	PIK3C2G	PIK3C2G	PIK3C2G	AA	-7.23	9.37	20.1481	238	2_1	1.97	0.183	1_2	1.14	0.399	1_1	-1.74	0.28	2_2	-2.38	0.138
FY	5	90375279	BovineHD0500025755	rs109521640	17595	rs109521640	rs109521640	5S_rRNA_ENSBTAG00000054482	5	94576822	Hapmap45270-BTA-30512	17759	none	none	PTPRO	PTPRO	AA	7.87	9.37	20.1261	240	1_1	1.64	0.251	2_2	1.09	0.264	2_1	-0.903	0.407	1_2	-4.24	0.0779
FY	5	89147995	BTB-01267042	rs42393904	17556	PDE3A	PDE3A	PDE3A	5	89666927	ARS-BFGL-NGS-113558	17569	rs110024250	rs110024250	rs110024250	ENSBTAG00000050454_5S_rRNA	AA	-7.31	9.37	20.1186	241	2_1	2.4	0.199	1_2	2.23	0.157	1_1	-1.15	0.405	2_2	-1.51	0.239
FY	5	89809816	BovineHD4100003934	rs41664299	17573	rs41664299	rs41664299	ENSBTAG00000050454_5S_rRNA	5	90345643	BovineHD0500025744	17593	rs110577661	rs110577661	rs110577661	5S_rRNA_ENSBTAG00000054482	AA	7.88	9.37	20.1107	243	2_2	2.95	0.13	1_1	0.778	0.411	1_2	-1.03	0.349	2_1	-3.12	0.11
FY	5	93707674	BovineHD0500026733	rs135094221	17727	rs135094221	rs135094221	SLC15A5_DERA	5	94368339	BovineHD0500026917	17752	rs137101561	PTPRO	PTPRO	PTPRO	AA	8.63	9.37	20.1101	244	2_2	1.53	0.193	1_1	0.979	0.335	2_1	-0.668	0.407	1_2	-5.45	0.0645
FY	15	63510392	BovineHD1500018414	rs132656140	47881	rs132656140	LOC107133183	LOC107133183	15	64788477	ARS-BFGL-NGS-82082	47926	rs109698594	ABTB2	ABTB2	ABTB2	AA	-7	9.36	20.1101	245	1_2	1.35	0.311	2_1	1.32	0.27	1_1	-1.2	0.28	2_2	-3.13	0.14
FY	15	63510392	BovineHD1500018414	rs132656140	47881	rs132656140	LOC107133183	LOC107133183	15	64788477	ARS-BFGL-NGS-82082	47926	rs109698594	ABTB2	ABTB2	ABTB2	AA	-7	9.36	20.1101	245	1_2	1.35	0.311	2_1	1.32	0.27	1_1	-1.2	0.28	2_2	-3.13	0.14
FY	5	100713354	BovineHD0500028943	rs134722029	17983	OVOS2	OVOS2	OVOS2	5	101750113	BovineHD0500029290	18022	rs135193178	rs135193178	rs135193178	CLEC4E_CD163	AA	8.78	9.36	20.1057	246	1_1	2.45	0.142	2_2	2.19	0.168	2_1	-0.677	0.601	1_2	-3.46	0.0895
FY	5	91952372	BovineHD0500026224	rs136030698	17658	rs136030698	rs136030698	PIK3C2G_RERGL	5	94576822	Hapmap45270-BTA-30512	17759	none	none	PTPRO	PTPRO	AA	-7.99	9.35	20.064	248	2_1	1.54	0.291	1_2	0.987	0.268	1_1	-1.05	0.368	2_2	-4.41	0.0738
FY	5	95628351	BovineHD0500027262	rs134232098	17796	rs134232098	rs134232098	ATF7IP_ENSBTAG00000051346	5	95676636	BovineHD0500027275	17798	rs110101414	rs110101414	rs110101414	ATF7IP_ENSBTAG00000051346	AA	12.9	9.35	20.0362	249	2_2	5.91	0.0475	1_1	5.87	0.0862	1_2	0.392	0.272	2_1	-1.51	0.594
FY	5	90160448	BovineHD0500025709	rs134648152	17586	rs134648152	rs134648152	5S_rRNA_ENSBTAG00000054482	5	94638868	BovineHD0500027006	17762	rs110650916	rs110650916	rs110650916	bta-mir-2285dm_RERG	AA	7.03	9.35	20.0357	250	1_1	2.11	0.184	2_2	1.09	0.32	2_1	-0.991	0.363	1_2	-2.83	0.133
FY	5	93289231	Hapmap51304-BTA-74559	rs41591921	17697	LMO3	LMO3	LMO3	5	93707674	BovineHD0500026733	17727	rs135094221	rs135094221	rs135094221	SLC15A5_DERA	AA	-8.97	9.34	20.0269	251	2_1	3.53	0.0968	1_2	3.07	0.171	1_1	-1.18	0.303	2_2	-1.19	0.429
FY	5	89763679	Hapmap42147-BTA-23954	rs41631936	17571	rs41631936	rs41631936	ENSBTAG00000050454_5S_rRNA	5	91639655	BTA-15558-no-rs	17646	rs41623243	PIK3C2G	PIK3C2G	PIK3C2G	AA	6.87	9.33	19.983	252	2_2	2.46	0.165	1_1	0.861	0.391	1_2	-1.33	0.272	2_1	-2.22	0.172
FY	14	511247	ARS-BFGL-NGS-94706	rs17870736	43380	VPS28	VPS28	VPS28	14	775260	BovineHD1400000262	43391	rs135549651	ENSBTAG00000015040	SMPD5	ENSBTAG00000015040	AA	-13.4	9.33	19.983	253	2_1	2.81	0.553	1_2	-2.3	0.234	1_1	-4.12	0.185	2_2	-8.82	0.0287
FY	5	91681565	BTA-15560-no-rs	rs41575674	17647	PIK3C2G	PIK3C2G	PIK3C2G	5	91849202	Hapmap33512-BTA-158274	17655	rs109344721	rs109344721	PIK3C2G	PIK3C2G	AA	11.7	9.33	19.9747	256	2_2	4.51	0.164	1_1	-0.288	0.675	2_1	-1.87	0.0964	1_2	-5.62	0.065
FY	5	82276453	BovineHD0500023388	rs109719657	17269	PPFIBP1	PPFIBP1	PPFIBP1	5	82413088	ARS-BFGL-NGS-67878	17276	rs110813582	rs110813582	SMCO2	SMCO2	AA	-14.5	9.33	19.9547	257	1_2	1.07	0.588	2_1	0.146	0.31	1_1	-5.68	0.0551	2_2	-7.6	0.0476
FY	5	88771593	BovineHD0500025311	rs42590458	17540	rs42590458	rs42590458	PYROXD1_IAPP	5	90958521	BovineHD0500025943	17619	rs109203423	rs109203423	rs109203423	PLEKHA5_CAPZA3	AA	-6.79	9.33	19.9469	258	1_2	1.91	0.226	2_1	1.06	0.353	1_1	-1.88	0.192	2_2	-1.94	0.229
FY	5	92860844	BovineHD0500026491	rs137176041	17684	rs137176041	rs137176041	LMO3(u)	5	93124633	BovineHD0500026557	17690	rs136954948	rs136954948	rs136954948	LMO3(u)	AA	12.7	9.32	19.9431	259	2_2	2.03	0.426	1_1	0.358	0.331	2_1	-3.67	0.21	1_2	-6.6	0.0323
FY	14	3050984	BovineHD1400000846	rs136880486	43476	rs136880486	rs136880486	PTK2_AGO2	14	4554646	BovineHD1400001446	43557	rs135771422	FAM135B	FAM135B	FAM135B	AA	-6.83	9.32	19.9318	261	2_1	1.73	0.237	1_2	1.15	0.353	1_1	-1.88	0.19	2_2	-2.08	0.22
FY	5	89833056	BTA-74541-no-rs	rs41653536	17574	rs41653536	rs41653536	ENSBTAG00000050454_5S_rRNA	5	90345643	BovineHD0500025744	17593	rs110577661	rs110577661	rs110577661	5S_rRNA_ENSBTAG00000054482	AA	-7.57	9.31	19.8928	264	1_2	2.83	0.131	2_1	0.743	0.41	2_2	-0.996	0.349	1_1	-3	0.109
FY	5	89261685	ARS-BFGL-NGS-111627	rs110462107	17560	PDE3A	PDE3A	PDE3A	5	93124633	BovineHD0500026557	17690	rs136954948	rs136954948	rs136954948	LMO3(u)	AA	6.77	9.31	19.8665	267	2_2	1.64	0.269	1_1	1.21	0.31	2_1	-1.79	0.231	1_2	-2.13	0.19
FY	5	90958521	BovineHD0500025943	rs109203423	17619	rs109203423	rs109203423	PLEKHA5_CAPZA3	5	93016468	BovineHD0500026521	17687	rs134465294	rs134465294	rs134465294	LMO3(u)	AA	-6.4	9.3	19.857	268	2_1	1.72	0.228	1_2	1.55	0.259	1_1	-1.41	0.286	2_2	-1.72	0.226
FY	5	91952372	BovineHD0500026224	rs136030698	17658	rs136030698	rs136030698	PIK3C2G_RERGL	5	94638868	BovineHD0500027006	17762	rs110650916	rs110650916	rs110650916	bta-mir-2285dm_RERG	AA	-8.32	9.3	19.8539	269	2_1	1.63	0.283	1_2	0.739	0.372	1_1	-1.37	0.264	2_2	-4.58	0.0815
FY	5	90643657	BovineHD0500025848	rs134690351	17603	PLEKHA5	PLEKHA5	PLEKHA5	5	96041071	Hapmap51915-BTA-74618	17810	rs41653583	GRIN2B	GRIN2B	GRIN2B	AA	-7.3	9.3	19.8508	271	1_2	2.44	0.191	2_1	0.583	0.394	1_1	-1.11	0.302	2_2	-3.17	0.114
FY	5	84245949	BovineHD0500023954	rs41839726	17340	ENSBTAG00000053615	rs41839726	ENSBTAG00000053615	5	93286816	BovineHD0500026591	17696	rs137106989	LMO3	LMO3	LMO3	AA	-7.67	9.3	19.8416	273	1_2	2.72	0.141	2_1	0.895	0.466	1_1	-1.86	0.184	2_2	-2.2	0.209
FY	5	91639655	BTA-15558-no-rs	rs41623243	17646	PIK3C2G	PIK3C2G	PIK3C2G	5	91952372	BovineHD0500026224	17658	rs136030698	rs136030698	rs136030698	PIK3C2G_RERGL	AA	6.8	9.29	19.8239	274	2_2	2.59	0.138	1_1	1.22	0.337	2_1	-1.28	0.299	1_2	-1.71	0.226
FY	5	88220440	BovineHD0500025127	rs137120693	17507	rs137120693	rs137120693	CMAS_ABCC9	5	89833056	BTA-74541-no-rs	17574	rs41653536	rs41653536	rs41653536	ENSBTAG00000050454_5S_rRNA	AA	-11.9	9.29	19.7878	276	2_1	2.67	0.139	1_2	0.517	0.699	2_2	-3.85	0.0607	1_1	-4.91	0.102
FY	5	96357362	BovineHD0500027578	rs134088386	17826	rs134088386	rs134088386	GRIN2B_EMP1	5	98219112	Hapmap42391-BTA-04861	17904	rs29015215	ETV6	ETV6	ETV6	AA	-8.4	9.29	19.7878	277	1_2	3.97	0.0801	2_1	1	0.348	1_1	-0.764	0.451	2_2	-2.67	0.121
FY	5	88647267	ARS-BFGL-NGS-103973	rs110092259	17533	GYS2	GYS2	GYS2	5	92796641	ARS-BFGL-NGS-116999	17681	rs110267314	rs110267314	rs110267314	LMO3(u)	AA	-9.08	9.28	19.767	278	2_1	4.49	0.0758	1_2	0.424	0.63	1_1	-1.7	0.155	2_2	-2.47	0.139
FY	5	84974776	BovineHD0500024160	rs135933550	17366	rs135933550	LOC112446824	LOC112446824	5	85507848	BovineHD0500024331	17389	rs136878972	ENSBTAG00000048719	SOX5	ENSBTAG00000048719	AA	-7.66	9.28	19.7471	279	2_1	1.39	0.398	1_2	1.16	0.264	2_2	-2.47	0.193	1_1	-2.65	0.144
FY	5	89833056	BTA-74541-no-rs	rs41653536	17574	rs41653536	rs41653536	ENSBTAG00000050454_5S_rRNA	5	94626890	BovineHD0500027000	17761	rs136550235	rs136550235	rs136550235	PTPRO_bta-mir-2285dm	AA	8.24	9.27	19.7122	280	1_1	2	0.172	2_2	1.05	0.275	2_1	-0.668	0.486	1_2	-4.53	0.0676
FY	5	90345643	BovineHD0500025744	rs110577661	17593	rs110577661	rs110577661	5S_rRNA_ENSBTAG00000054482	5	91040265	BovineHD0500025978	17622	rs109199014	rs109199014	rs109199014	PLEKHA5_CAPZA3	AA	-8.6	9.27	19.7055	281	2_1	2.48	0.259	1_2	0.139	0.434	2_2	-1.37	0.22	1_1	-4.62	0.0871
FY	5	96516090	ARS-BFGL-NGS-31148	rs108994375	17832	rs108994375	rs108994375	GRIN2B_EMP1	5	98144715	ARS-BFGL-NGS-88309	17903	rs109777206	ETV6	ETV6	ETV6	AA	7.2	9.27	19.7011	283	1_1	2.89	0.154	2_2	1.7	0.206	1_2	-0.95	0.375	2_1	-1.65	0.266
FY	5	88432158	BovineHD0500025193	rs109772503	17523	rs109772503	rs109772503	ABCC9_KCNJ8	5	92226351	BovineHD0500026311	17666	rs137721018	rs137721018	rs137721018	5S_rRNA(d)	AA	6.74	9.26	19.7011	284	1_1	1.67	0.317	2_2	1.18	0.252	1_2	-1.85	0.263	2_1	-2.04	0.167
FY	5	93654775	BovineHD0500026710	rs135709356	17724	SLC15A5	SLC15A5	SLC15A5	5	93707674	BovineHD0500026733	17727	rs135094221	rs135094221	rs135094221	SLC15A5_DERA	AA	7.16	9.26	19.6968	286	1_1	3.3	0.143	2_2	1.32	0.249	2_1	-0.962	0.257	1_2	-1.57	0.352
FY	5	89321767	BovineHD0500025495	rs110158176	17562	rs110158176	PDE3A	PDE3A	5	91879586	BovineHD0500026212	17656	rs136210997	rs136210997	rs136210997	PIK3C2G_RERGL	AA	6.71	9.26	19.6904	288	2_2	2.37	0.177	1_1	1.49	0.254	1_2	-1.21	0.32	2_1	-1.64	0.249
FY	5	85732429	BTA-74501-no-rs	rs41591917	17400	rs41591917	SOX5	SOX5	5	88702700	BovineHD0500025282	17536	rs132675290	RECQL	RECQL	RECQL	AA	7.21	9.26	19.6676	289	1_1	1.77	0.284	2_2	0.915	0.355	1_2	-1.62	0.175	2_1	-2.92	0.186
FY	5	89261685	ARS-BFGL-NGS-111627	rs110462107	17560	PDE3A	PDE3A	PDE3A	5	89626396	ARS-BFGL-NGS-60648	17568	rs109873152	rs109873152	rs109873152	ENSBTAG00000050454_5S_rRNA	AA	7.25	9.25	19.644	292	2_2	2.81	0.15	1_1	1.91	0.2	2_1	-0.845	0.35	1_2	-1.69	0.3
FY	5	89321767	BovineHD0500025495	rs110158176	17562	rs110158176	PDE3A	PDE3A	5	89666927	ARS-BFGL-NGS-113558	17569	rs110024250	rs110024250	rs110024250	ENSBTAG00000050454_5S_rRNA	AA	-7.48	9.25	19.6364	294	2_1	2.79	0.184	1_2	2.05	0.154	1_1	-1.06	0.42	2_2	-1.58	0.242
FY	5	92423987	BovineHD0500026373	rs109109038	17672	rs109109038	rs109109038	5S_rRNA(d)	5	94638868	BovineHD0500027006	17762	rs110650916	rs110650916	rs110650916	bta-mir-2285dm_RERG	AA	-6.67	9.25	19.6364	295	1_2	2.22	0.19	2_1	1.63	0.234	1_1	-1.22	0.313	2_2	-1.6	0.263
FY	5	89372034	ARS-BFGL-NGS-45551	rs110989628	17563	rs110989628	PDE3A	PDE3A	5	89833056	BTA-74541-no-rs	17574	rs41653536	rs41653536	rs41653536	ENSBTAG00000050454_5S_rRNA	AA	8.75	9.24	19.6073	297	1_1	2.98	0.112	2_2	2.42	0.176	1_2	-0.715	0.583	2_1	-2.64	0.129
FY	5	91952372	BovineHD0500026224	rs136030698	17658	rs136030698	rs136030698	PIK3C2G_RERGL	5	94626890	BovineHD0500027000	17761	rs136550235	rs136550235	rs136550235	PTPRO_bta-mir-2285dm	AA	-8.04	9.24	19.5918	298	2_1	1.57	0.29	1_2	0.976	0.269	1_1	-1.07	0.367	2_2	-4.43	0.0733
FY	5	87607418	Hapmap51627-BTA-74367	rs41652640	17485	ETNK1	ETNK1	ETNK1	5	93286816	BovineHD0500026591	17696	rs137106989	LMO3	LMO3	LMO3	AA	7.87	9.24	19.5884	299	2_2	2.3	0.19	1_1	0.722	0.484	2_1	-2.02	0.166	1_2	-2.83	0.159
FY	5	88702700	BovineHD0500025282	rs132675290	17536	RECQL	RECQL	RECQL	5	89321767	BovineHD0500025495	17562	rs110158176	rs110158176	PDE3A	PDE3A	AA	6.52	9.22	19.5157	304	2_2	1.56	0.238	1_1	1.49	0.281	2_1	-1.31	0.292	1_2	-2.16	0.189
FY	5	92423987	BovineHD0500026373	rs109109038	17672	rs109109038	rs109109038	5S_rRNA(d)	5	96843436	ARS-BFGL-NGS-114001	17847	rs110252720	FAM234B	rs110252720	FAM234B	AA	-7.55	9.22	19.5114	305	1_2	2.37	0.143	2_1	0.844	0.398	1_1	-0.94	0.359	2_2	-3.39	0.1
FY	5	89886403	BTA-61857-no-rs	rs41649578	17576	rs41649578	rs41649578	ENSBTAG00000050454_5S_rRNA	5	91742074	BovineHD0500026189	17651	rs132908861	PIK3C2G	PIK3C2G	PIK3C2G	AA	-7.14	9.21	19.4935	307	1_2	2.36	0.178	2_1	1.5	0.243	1_1	-1.02	0.423	2_2	-2.27	0.156
FY	5	96563734	Hapmap28380-BTA-74649	rs41602751	17833	rs41602751	rs41602751	GRIN2B_EMP1	5	97284381	UA-IFASA-8685	17872	rs41662938	DUSP16	DUSP16	DUSP16	AA	10.4	9.2	19.451	308	2_2	2.48	0.288	1_1	-0.101	0.501	2_1	-2.01	0.152	1_2	-6.05	0.0594
FY	5	89739128	BovineHD0500025605	rs109439688	17570	rs109439688	rs109439688	ENSBTAG00000050454_5S_rRNA	5	91738647	BovineHD0500026184	17650	rs133859061	PIK3C2G	PIK3C2G	PIK3C2G	AA	-9.22	9.2	19.4342	309	1_2	1.88	0.16	2_1	1.1	0.553	1_1	-3.01	0.0752	2_2	-3.24	0.211
FY	5	87607418	Hapmap51627-BTA-74367	rs41652640	17485	ETNK1	ETNK1	ETNK1	5	90958521	BovineHD0500025943	17619	rs109203423	rs109203423	rs109203423	PLEKHA5_CAPZA3	AA	6.58	9.18	19.3575	312	2_2	2.27	0.167	1_1	1.04	0.355	1_2	-1.32	0.288	2_1	-1.95	0.19
FY	5	90614584	BTA-111859-no-rs	rs41611290	17602	PLEKHA5	PLEKHA5	PLEKHA5	5	94480072	Hapmap55636-rs29018542	17755	rs29018542	rs29018542	PTPRO	PTPRO	AA	-7.42	9.18	19.3575	313	1_2	2.26	0.156	2_1	0.82	0.358	2_2	-0.777	0.39	1_1	-3.56	0.0961
FY	5	93813084	BovineHD0500026767	rs110943753	17733	rs110943753	rs110943753	SLC15A5_DERA	5	98219112	Hapmap42391-BTA-04861	17904	rs29015215	ETV6	ETV6	ETV6	AA	8.35	9.18	19.3565	315	2_2	3.49	0.0986	1_1	0.582	0.514	2_1	-1.12	0.285	1_2	-3.15	0.103
FY	5	93707674	BovineHD0500026733	rs135094221	17727	rs135094221	rs135094221	SLC15A5_DERA	5	94673839	BovineHD0500027020	17763	rs135003849	RERG	RERG	RERG	AA	8.35	9.18	19.3382	316	2_2	1.51	0.192	1_1	0.975	0.334	2_1	-0.666	0.409	1_2	-5.2	0.0657
FY	5	88911724	BovineHD0500025349	rs137466816	17547	SLCO1B3	SLCO1B3	SLCO1B3	5	91757353	UA-IFASA-4080	17652	rs29027239	PIK3C2G	PIK3C2G	PIK3C2G	AA	-7.1	9.17	19.3242	319	2_1	1.65	0.327	1_2	0.751	0.277	2_2	-1.21	0.278	1_1	-3.49	0.117
FY	11	17465587	BTB-01766447	rs42877704	35453	rs42877704	rs42877704	U7(d)	11	76208208	BTB-00666866	37027	none	none	none	ENSBTAG00000052063(d)	AA	-8.79	9.17	19.3242	320	1_2	2.56	0.141	2_1	0.856	0.537	1_1	-2.32	0.223	2_2	-3.06	0.0992
FY	14	490055	ARS-BFGL-NGS-34135	rs109968515	43378	CYHR1	CYHR1	CYHR1	14	775260	BovineHD1400000262	43391	rs135549651	ENSBTAG00000015040	SMPD5	ENSBTAG00000015040	AA	-13	9.16	19.2782	323	2_1	2.79	0.533	1_2	-2.07	0.234	1_1	-3.72	0.204	2_2	-8.51	0.0286
FY	5	91738647	BovineHD0500026184	rs133859061	17650	PIK3C2G	PIK3C2G	PIK3C2G	5	93441439	Hapmap32415-BTA-74556	17706	rs41602750	rs41602750	rs41602750	LMO3_MGST1	AA	-8.24	9.15	19.2526	325	2_1	1.52	0.279	1_2	0.749	0.415	1_1	-1.53	0.213	2_2	-4.44	0.0921
FY	5	93679644	BovineHD0500026721	rs109951734	17726	SLC15A5	SLC15A5	SLC15A5	5	94480072	Hapmap55636-rs29018542	17755	rs29018542	rs29018542	PTPRO	PTPRO	AA	7.75	9.15	19.2441	327	2_2	2.73	0.162	1_1	2.62	0.14	1_2	-0.819	0.384	2_1	-1.58	0.314
FY	5	90472501	BovineHD0500025780	rs133622626	17597	AEBP2	AEBP2	AEBP2	5	90601808	BovineHD0500025828	17601	rs136404801	PLEKHA5	PLEKHA5	PLEKHA5	AA	8.06	9.15	19.2211	332	1_1	1.9	0.271	2_2	0.554	0.426	2_1	-1.6	0.19	1_2	-4.01	0.112
FY	5	88771593	BovineHD0500025311	rs42590458	17540	rs42590458	rs42590458	PYROXD1_IAPP	5	89372034	ARS-BFGL-NGS-45551	17563	rs110989628	rs110989628	PDE3A	PDE3A	AA	-7.33	9.14	19.2104	333	1_2	2.2	0.167	2_1	0.877	0.443	1_1	-1.5	0.251	2_2	-2.75	0.138
FY	5	88337970	BovineHD0500025161	rs109780221	17515	ABCC9	ABCC9	ABCC9	5	92415826	BTA-23605-no-rs	17671	rs41579566	rs41579566	rs41579566	5S_rRNA(d)	AA	-6.92	9.14	19.2083	335	1_2	2	0.183	2_1	1.07	0.373	1_1	-1.38	0.303	2_2	-2.46	0.141
FY	5	91708425	BovineHD0500026167	rs109269203	17648	PIK3C2G	PIK3C2G	PIK3C2G	5	93016468	BovineHD0500026521	17687	rs134465294	rs134465294	rs134465294	LMO3(u)	AA	7.87	9.14	19.2007	336	1_1	1.21	0.34	2_2	1.02	0.364	2_1	-1.85	0.174	1_2	-3.79	0.122
FY	5	96041071	Hapmap51915-BTA-74618	rs41653583	17810	GRIN2B	GRIN2B	GRIN2B	5	96447316	BovineHD0500027598	17829	rs136671302	rs136671302	rs136671302	GRIN2B_EMP1	AA	6.98	9.14	19.1993	337	2_2	2.3	0.15	1_1	1.34	0.305	1_2	-1	0.39	2_1	-2.34	0.155
FY	5	88337970	BovineHD0500025161	rs109780221	17515	ABCC9	ABCC9	ABCC9	5	89763679	Hapmap42147-BTA-23954	17571	rs41631936	rs41631936	rs41631936	ENSBTAG00000050454_5S_rRNA	AA	6.82	9.13	19.1612	341	2_2	2.43	0.15	1_1	1.37	0.298	2_1	-1.17	0.364	1_2	-1.86	0.187
FY	5	89833056	BTA-74541-no-rs	rs41653536	17574	rs41653536	rs41653536	ENSBTAG00000050454_5S_rRNA	5	94576822	Hapmap45270-BTA-30512	17759	none	none	PTPRO	PTPRO	AA	7.98	9.13	19.1568	342	1_1	1.93	0.173	2_2	1.01	0.274	2_1	-0.641	0.486	1_2	-4.4	0.0677
FY	5	90375279	BovineHD0500025755	rs109521640	17595	rs109521640	rs109521640	5S_rRNA_ENSBTAG00000054482	5	91742074	BovineHD0500026189	17651	rs132908861	PIK3C2G	PIK3C2G	PIK3C2G	AA	8.23	9.13	19.1555	343	1_1	1.24	0.264	2_2	1.08	0.27	2_1	-0.692	0.402	1_2	-5.21	0.0654
FY	5	92498091	BovineHD0500026395	rs137212660	17674	rs137212660	rs137212660	5S_rRNA(d)	5	94480072	Hapmap55636-rs29018542	17755	rs29018542	rs29018542	PTPRO	PTPRO	AA	6.83	9.13	19.1391	344	1_1	2.84	0.143	2_2	1.41	0.258	2_1	-1.26	0.311	1_2	-1.32	0.288
FY	14	751534	BovineHD1400000256	rs110929299	43389	GPAA1	GPAA1	GPAA1	14	876529	BovineHD1400000286	43395	rs132821515	PLEC	PLEC	PLEC	AA	12.4	9.12	19.1343	345	2_2	2.81	0.549	1_1	-1.7	0.235	1_2	-5.12	0.183	2_1	-6.17	0.0333
FY	5	89147995	BTB-01267042	rs42393904	17556	PDE3A	PDE3A	PDE3A	5	91879586	BovineHD0500026212	17656	rs136210997	rs136210997	rs136210997	PIK3C2G_RERGL	AA	6.3	9.12	19.1186	347	2_2	1.81	0.214	1_1	1.38	0.28	1_2	-1.37	0.283	2_1	-1.73	0.223
FY	5	89833056	BTA-74541-no-rs	rs41653536	17574	rs41653536	rs41653536	ENSBTAG00000050454_5S_rRNA	5	93289231	Hapmap51304-BTA-74559	17697	rs41591921	LMO3	LMO3	LMO3	AA	-7.4	9.12	19.1141	349	1_2	2.46	0.138	2_1	0.857	0.372	2_2	-0.828	0.388	1_1	-3.26	0.103
FY	5	88874917	BovineHD0500025336	rs109863423	17546	SLCO1A2	SLCO1A2	SLCO1A2	5	88978529	BovineHD0500025377	17549	rs43757161	rs43757161	rs43757161	SLCO1B3_SLCO1C1	AA	-8.12	9.12	19.1062	350	1_2	2.09	0.189	2_1	0.534	0.351	1_1	-0.684	0.395	2_2	-4.8	0.0651
FY	5	99094484	ARS-BFGL-NGS-108996	rs109807529	17933	rs109807529	rs109807529	ENSBTAG00000053262_ENSBTAG00000046268	5	100961228	BovineHD0500029032	17995	rs135782110	KLRG1	KLRG1	KLRG1	AA	-16.2	9.11	19.0846	352	1_2	3.91	0.0797	2_1	0.537	0.79	1_1	-5.54	0.105	2_2	-6.19	0.0247
FY	5	89231232	BovineHD0500025469	rs136505262	17558	PDE3A	PDE3A	PDE3A	5	93124633	BovineHD0500026557	17690	rs136954948	rs136954948	rs136954948	LMO3(u)	AA	6.7	9.11	19.057	353	2_2	2.46	0.153	1_1	1.16	0.333	1_2	-1.23	0.306	2_1	-1.85	0.208
FY	5	89147995	BTB-01267042	rs42393904	17556	PDE3A	PDE3A	PDE3A	5	92415826	BTA-23605-no-rs	17671	rs41579566	rs41579566	rs41579566	5S_rRNA(d)	AA	7.03	9.1	19.041	355	2_2	1.89	0.181	1_1	1.03	0.42	2_1	-1.65	0.256	1_2	-2.46	0.142
FY	5	88220440	BovineHD0500025127	rs137120693	17507	rs137120693	rs137120693	CMAS_ABCC9	5	89763679	Hapmap42147-BTA-23954	17571	rs41631936	rs41631936	rs41631936	ENSBTAG00000050454_5S_rRNA	AA	10.7	9.1	19.0386	357	2_2	2.95	0.147	1_1	0.553	0.61	1_2	-2.88	0.19	2_1	-4.29	0.0525
FY	5	93221107	BovineHD0500026578	rs110094195	17693	rs110094195	rs110094195	LMO3(u)	5	94368339	BovineHD0500026917	17752	rs137101561	PTPRO	PTPRO	PTPRO	AA	7.81	9.1	19.0218	358	2_2	1.88	0.175	1_1	1.26	0.255	2_1	-0.667	0.489	1_2	-4.01	0.0807
FY	5	90472501	BovineHD0500025780	rs133622626	17597	AEBP2	AEBP2	AEBP2	5	94638868	BovineHD0500027006	17762	rs110650916	rs110650916	rs110650916	bta-mir-2285dm_RERG	AA	7.29	9.1	19.0191	359	1_1	1.72	0.269	2_2	0.818	0.339	2_1	-1.19	0.278	1_2	-3.56	0.115
FY	5	92498091	BovineHD0500026395	rs137212660	17674	rs137212660	rs137212660	5S_rRNA(d)	5	94638868	BovineHD0500027006	17762	rs110650916	rs110650916	rs110650916	bta-mir-2285dm_RERG	AA	-6.9	9.1	19.0173	360	1_2	2.99	0.143	2_1	1.34	0.257	1_1	-1.28	0.289	2_2	-1.29	0.311
FY	5	94003466	BovineHD0500026812	rs135942109	17741	DERA	DERA	DERA	5	94211368	BovineHD4100003960	17748	rs41604612	EPS8	EPS8	EPS8	AA	8.85	9.09	19.0155	361	2_2	3.67	0.132	1_1	3.17	0.112	1_2	0.0943	0.341	2_1	-2.1	0.415
FY	5	89801230	BovineHD0500025615	rs134103077	17572	rs134103077	rs134103077	ENSBTAG00000050454_5S_rRNA	5	92341727	ARS-BFGL-NGS-105822	17669	rs110136026	rs110136026	rs110136026	5S_rRNA(d)	AA	6.8	9.09	19.015	362	2_2	2.13	0.217	1_1	0.879	0.36	2_1	-1.52	0.242	1_2	-2.27	0.181
FY	5	89833056	BTA-74541-no-rs	rs41653536	17574	rs41653536	rs41653536	ENSBTAG00000050454_5S_rRNA	5	94638868	BovineHD0500027006	17762	rs110650916	rs110650916	rs110650916	bta-mir-2285dm_RERG	AA	7.87	9.09	19.0141	363	1_1	2.2	0.162	2_2	0.744	0.375	2_1	-0.809	0.385	1_2	-4.12	0.0783
FY	5	88574410	BovineHD0500025233	rs134004082	17530	rs134004082	rs134004082	LDHB_GYS2	5	91742074	BovineHD0500026189	17651	rs132908861	PIK3C2G	PIK3C2G	PIK3C2G	AA	-7.18	9.09	18.9788	366	1_2	1.94	0.17	2_1	1.02	0.443	1_1	-1.41	0.223	2_2	-2.82	0.165
FY	5	97342941	BovineHD0500027888	rs110291817	17875	BORCS5	rs110291817	BORCS5	5	98042402	ARS-BFGL-NGS-27838	17900	rs110219888	ETV6	ETV6	ETV6	AA	14.5	9.08	18.9706	367	1_1	7.24	0.0354	2_2	2.47	0.139	2_1	-0.491	0.774	1_2	-4.29	0.0515
FY	5	89013451	BovineHD0500025385	rs109211576	17551	rs109211576	rs109211576	SLCO1B3_SLCO1C1	5	90958521	BovineHD0500025943	17619	rs109203423	rs109203423	rs109203423	PLEKHA5_CAPZA3	AA	-6.56	9.08	18.9626	368	2_1	1.87	0.223	1_2	1.74	0.223	1_1	-1.36	0.322	2_2	-1.59	0.232
FY	5	96041071	Hapmap51915-BTA-74618	rs41653583	17810	GRIN2B	GRIN2B	GRIN2B	5	98144715	ARS-BFGL-NGS-88309	17903	rs109777206	ETV6	ETV6	ETV6	AA	6.91	9.07	18.9318	371	2_2	2.08	0.157	1_1	1.54	0.271	1_2	-0.922	0.424	2_1	-2.37	0.148
FY	5	89372034	ARS-BFGL-NGS-45551	rs110989628	17563	rs110989628	PDE3A	PDE3A	5	92498091	BovineHD0500026395	17674	rs137212660	rs137212660	rs137212660	5S_rRNA(d)	AA	-7.3	9.07	18.9101	372	2_1	1.96	0.183	1_2	0.849	0.446	1_1	-1.46	0.249	2_2	-3.03	0.123
FY	14	731230	Hapmap52798-ss46526455	rs41256919	43388	MAF1	MAF1	MAF1	14	876529	BovineHD1400000286	43395	rs132821515	PLEC	PLEC	PLEC	AA	12.3	9.07	18.9066	374	2_2	2.81	0.548	1_1	-1.72	0.235	1_2	-5.11	0.183	2_1	-6.08	0.0334
FY	5	96184979	ARS-BFGL-NGS-26708	rs110809072	17819	GRIN2B	GRIN2B	GRIN2B	5	96516090	ARS-BFGL-NGS-31148	17832	rs108994375	rs108994375	rs108994375	GRIN2B_EMP1	AA	-8.27	9.06	18.8962	378	2_1	3.59	0.0815	1_2	0.798	0.381	1_1	-0.684	0.447	2_2	-3.2	0.0909
FY	5	96566571	BovineHD0500027626	rs109987022	17834	rs109987022	rs109987022	GRIN2B_EMP1	5	98796386	BovineHD0500028336	17925	rs133112813	rs133112813	rs133112813	TAS2R7_YBX3	AA	-10.3	9.06	18.8794	379	1_2	1.93	0.441	2_1	-0.0856	0.364	1_1	-4.18	0.0693	2_2	-4.24	0.125
FY	5	92523198	BovineHD0500026400	rs136954032	17675	rs136954032	rs136954032	5S_rRNA(d)	5	96843436	ARS-BFGL-NGS-114001	17847	rs110252720	FAM234B	rs110252720	FAM234B	AA	-7.42	9.06	18.8761	381	1_2	2.48	0.138	2_1	0.779	0.421	1_1	-1.01	0.336	2_2	-3.15	0.106
FY	5	89886403	BTA-61857-no-rs	rs41649578	17576	rs41649578	rs41649578	ENSBTAG00000050454_5S_rRNA	5	93289231	Hapmap51304-BTA-74559	17697	rs41591921	LMO3	LMO3	LMO3	AA	6.44	9.06	18.8697	382	2_2	1.88	0.189	1_1	1.61	0.264	1_2	-1.24	0.337	2_1	-1.71	0.21
FY	5	89833056	BTA-74541-no-rs	rs41653536	17574	rs41653536	rs41653536	ENSBTAG00000050454_5S_rRNA	5	91639655	BTA-15558-no-rs	17646	rs41623243	PIK3C2G	PIK3C2G	PIK3C2G	AA	-8.35	9.05	18.821	386	1_2	2.5	0.163	2_1	0.495	0.485	2_2	-1.16	0.274	1_1	-4.19	0.078
FY	5	87519336	Hapmap38347-BTA-74361	rs41652636	17480	rs41652636	rs41652636	ETNK1(u)	5	89372034	ARS-BFGL-NGS-45551	17563	rs110989628	rs110989628	PDE3A	PDE3A	AA	-8.1	9.04	18.8097	387	1_2	2.07	0.166	2_1	0.779	0.54	1_1	-2.29	0.155	2_2	-2.96	0.139
FY	5	69151330	BovineHD0500019470	rs135172742	16906	rs135172742	rs135172742	ENSBTAG00000050973_5S_rRNA	5	87744694	BovineHD4100003927	17489	rs133402440	C2CD5	C2CD5	C2CD5	AA	-6.39	9.04	18.8013	389	2_1	1.74	0.222	1_2	1.21	0.312	1_1	-1.36	0.289	2_2	-2.08	0.178
FY	5	90345643	BovineHD0500025744	rs110577661	17593	rs110577661	rs110577661	5S_rRNA_ENSBTAG00000054482	5	90614584	BTA-111859-no-rs	17602	rs41611290	PLEKHA5	PLEKHA5	PLEKHA5	AA	-7.51	9.04	18.7986	390	2_1	2.66	0.156	1_2	0.529	0.424	2_2	-0.993	0.324	1_1	-3.33	0.0958
FY	5	95168685	BovineHD0500027156	rs134167377	17782	rs134167377	rs134167377	H4-16_GUCY2C	5	95787180	BovineHD0500027321	17800	rs109847704	rs109847704	rs109847704	ATF7IP_ENSBTAG00000051346	AA	-8.45	9.04	18.7852	392	2_1	2.87	0.142	1_2	2.54	0.127	2_2	-0.46	0.544	1_1	-2.57	0.187
FY	14	3740944	BovineHD1400001101	rs133414561	43511	rs133414561	rs133414561	KCNK9(d)	14	4554646	BovineHD1400001446	43557	rs135771422	FAM135B	FAM135B	FAM135B	AA	6.75	9.03	18.7696	394	1_1	1.59	0.268	2_2	1.13	0.335	2_1	-2.01	0.159	1_2	-2.03	0.238
FY	5	93707674	BovineHD0500026733	rs135094221	17727	rs135094221	rs135094221	SLC15A5_DERA	5	94429148	Hapmap40635-BTA-104832	17754	rs41613034	PTPRO	PTPRO	PTPRO	AA	8.17	9.03	18.762	395	2_2	1.48	0.191	1_1	0.928	0.334	2_1	-0.623	0.409	1_2	-5.14	0.0656
FY	5	92817321	BovineHD0500026480	rs136183036	17682	rs136183036	rs136183036	LMO3(u)	5	93286816	BovineHD0500026591	17696	rs137106989	LMO3	LMO3	LMO3	AA	9.07	9.02	18.7375	403	2_2	1.87	0.258	1_1	0.528	0.492	2_1	-1.94	0.158	1_2	-4.74	0.0914
FY	5	91738647	BovineHD0500026184	rs133859061	17650	PIK3C2G	PIK3C2G	PIK3C2G	5	92498091	BovineHD0500026395	17674	rs137212660	rs137212660	rs137212660	5S_rRNA(d)	AA	-7.5	9.02	18.7328	405	2_1	1.7	0.24	1_2	0.806	0.437	1_1	-1.7	0.192	2_2	-3.29	0.132
FY	5	85569862	BTA-74498-no-rs	rs41652714	17393	ENSBTAG00000048719	SOX5	ENSBTAG00000048719	5	98250773	BovineHD0500028142	17905	rs133291847	rs133291847	rs133291847	ETV6_ENSBTAG00000049572	AA	8.73	9.02	18.7144	408	2_2	3.17	0.0934	1_1	0.681	0.61	2_1	-2.04	0.166	1_2	-2.85	0.131
FY	5	89013451	BovineHD0500025385	rs109211576	17551	rs109211576	rs109211576	SLCO1B3_SLCO1C1	5	93378265	BovineHD0500026624	17704	rs134155693	rs134155693	rs134155693	LMO3_MGST1	AA	-6.73	9.01	18.6799	410	2_1	1.98	0.188	1_2	1.1	0.372	2_2	-1.6	0.267	1_1	-2.05	0.172
FY	5	88432158	BovineHD0500025193	rs109772503	17523	rs109772503	rs109772503	ABCC9_KCNJ8	5	92191291	Hapmap49071-BTA-17699	17665	rs41575243	rs41575243	rs41575243	5S_rRNA(d)	AA	-6.51	9.01	18.6737	411	1_2	1.64	0.311	2_1	1.14	0.253	1_1	-1.73	0.269	2_2	-2	0.167
FY	11	16140657	BovineHD1100005145	rs43671259	35414	FAM98A	FAM98A	FAM98A	11	76208208	BTB-00666866	37027	none	none	none	ENSBTAG00000052063(d)	AA	-8.81	9.01	18.6737	412	1_2	1.9	0.179	2_1	1.03	0.414	1_1	-1.41	0.346	2_2	-4.47	0.0617
FY	5	90375279	BovineHD0500025755	rs109521640	17595	rs109521640	rs109521640	5S_rRNA_ENSBTAG00000054482	5	94626890	BovineHD0500027000	17761	rs136550235	rs136550235	rs136550235	PTPRO_bta-mir-2285dm	AA	7.7	9.01	18.6696	414	1_1	1.62	0.25	2_2	1.05	0.266	2_1	-0.892	0.406	1_2	-4.14	0.0775
FY	5	92758201	BTA-37834-no-rs	rs109957658	17679	rs109957658	rs109957658	blank	5	93286816	BovineHD0500026591	17696	rs137106989	LMO3	LMO3	LMO3	AA	8.99	9.01	18.6635	417	2_2	1.47	0.281	1_1	0.592	0.413	2_1	-1.08	0.238	1_2	-5.85	0.0683
FY	5	85569862	BTA-74498-no-rs	rs41652714	17393	ENSBTAG00000048719	SOX5	ENSBTAG00000048719	5	93378265	BovineHD0500026624	17704	rs134155693	rs134155693	rs134155693	LMO3_MGST1	AA	7.32	9	18.6556	419	2_2	1.94	0.167	1_1	1.2	0.269	1_2	-0.692	0.473	2_1	-3.49	0.0917
FY	5	93221107	BovineHD0500026578	rs110094195	17693	rs110094195	rs110094195	LMO3(u)	5	99781574	BovineHD0500028693	17946	rs110853615	rs110853615	rs110853615	GABARAPL1_TMEM52B	AA	-7.33	9	18.6556	420	1_2	2.35	0.139	2_1	0.823	0.501	1_1	-1.87	0.199	2_2	-2.28	0.161
FY	5	90254355	ARS-BFGL-NGS-118221	rs110302643	17590	rs110302643	rs110302643	5S_rRNA_ENSBTAG00000054482	5	96447316	BovineHD0500027598	17829	rs136671302	rs136671302	rs136671302	GRIN2B_EMP1	AA	6.91	9	18.6517	421	2_2	1.67	0.311	1_1	0.846	0.308	1_2	-1.45	0.23	2_1	-2.95	0.152
FY	5	69151330	BovineHD0500019470	rs135172742	16906	rs135172742	rs135172742	ENSBTAG00000050973_5S_rRNA	5	87688257	BovineHD0500024992	17487	rs134087542	rs134087542	rs134087542	ETNK1_C2CD5	AA	6.38	9	18.6289	422	2_2	1.73	0.222	1_1	1.22	0.309	1_2	-1.35	0.291	2_1	-2.08	0.178
FY	5	98250773	BovineHD0500028142	rs133291847	17905	rs133291847	rs133291847	ETV6_ENSBTAG00000049572	5	100195422	BovineHD0500028827	17968	rs133867737	ENSBTAG00000012026	LOC784451	ENSBTAG00000012026	AA	-12.3	8.99	18.5986	426	2_1	1.75	0.162	1_2	0.588	0.699	2_2	-4.51	0.0622	1_1	-5.44	0.0761
FY	5	99963478	BovineHD0500028757	rs137491395	17957	rs137491395	rs137491395	CLEC12A_ENSBTAG00000054870	5	100713354	BovineHD0500028943	17983	rs134722029	OVOS2	OVOS2	OVOS2	AA	-7.46	8.99	18.5952	428	2_1	2.59	0.128	1_2	0.869	0.366	2_2	-0.794	0.404	1_1	-3.21	0.103
FY	5	90958521	BovineHD0500025943	rs109203423	17619	rs109203423	rs109203423	PLEKHA5_CAPZA3	5	92498091	BovineHD0500026395	17674	rs137212660	rs137212660	rs137212660	5S_rRNA(d)	AA	-6.25	8.99	18.5867	430	2_1	2.03	0.18	1_2	1.33	0.294	2_2	-1.31	0.275	1_1	-1.58	0.251
FY	5	91708425	BovineHD0500026167	rs109269203	17648	PIK3C2G	PIK3C2G	PIK3C2G	5	93661305	BovineHD0500026716	17725	rs109857638	SLC15A5	SLC15A5	SLC15A5	AA	-6.82	8.98	18.5735	432	1_2	2.7	0.138	2_1	1.23	0.314	1_1	-1.11	0.325	2_2	-1.78	0.223
FY	5	84910670	BovineHD0500024135	rs133441185	17362	IRAG2	LRMP	IRAG2	5	93378265	BovineHD0500026624	17704	rs134155693	rs134155693	rs134155693	LMO3_MGST1	AA	6.52	8.98	18.5702	433	1_1	2	0.187	2_2	1.15	0.331	1_2	-1.27	0.309	2_1	-2.1	0.172
FY	5	89051206	Hapmap47861-BTA-120563	rs41622115	17554	SLCO1C1	SLCO1C1	SLCO1C1	5	89833056	BTA-74541-no-rs	17574	rs41653536	rs41653536	rs41653536	ENSBTAG00000050454_5S_rRNA	AA	7.5	8.98	18.5654	435	1_1	2.06	0.157	2_2	1.04	0.292	1_2	-0.668	0.467	2_1	-3.74	0.0839
FY	14	2421119	BovineHD1400019481	rs134537992	43449	rs134537992	rs134537992	ENSBTAG00000048964_ENSBTAG00000046739	14	3749537	BovineHD1400001103	43512	rs136017274	rs136017274	rs136017274	KCNK9(d)	AA	9.39	8.97	18.5376	439	1_1	2.65	0.179	2_2	0.452	0.51	2_1	-1.77	0.254	1_2	-4.52	0.0568
FY	5	85112695	ARS-BFGL-NGS-39913	rs109168591	17372	BCAT1	BCAT1	BCAT1	5	85652010	BovineHD0500024379	17396	rs136513723	rs136513723	SOX5	SOX5	AA	-7.19	8.97	18.5331	441	2_1	1.5	0.335	1_2	1	0.314	1_1	-2.32	0.223	2_2	-2.36	0.127
FY	5	85112695	ARS-BFGL-NGS-39913	rs109168591	17372	BCAT1	BCAT1	BCAT1	5	88978529	BovineHD0500025377	17549	rs43757161	rs43757161	rs43757161	SLCO1B3_SLCO1C1	AA	7.08	8.97	18.5243	443	2_2	2.94	0.111	1_1	0.873	0.395	2_1	-0.987	0.351	1_2	-2.28	0.143
FY	5	96516090	ARS-BFGL-NGS-31148	rs108994375	17832	rs108994375	rs108994375	GRIN2B_EMP1	5	98042402	ARS-BFGL-NGS-27838	17900	rs110219888	ETV6	ETV6	ETV6	AA	-8.97	8.96	18.4962	444	1_2	5.17	0.057	2_1	0.956	0.338	1_1	-0.698	0.471	2_2	-2.15	0.134
FY	5	91038076	Hapmap41431-BTA-111895	rs41611305	17621	rs41611305	rs41611305	PLEKHA5_CAPZA3	5	93240620	BovineHD0500026583	17695	rs136696914	rs136696914	rs136696914	LMO3(u)	AA	-6.45	8.96	18.4895	445	2_1	1.83	0.216	1_2	1.05	0.344	2_2	-1.36	0.259	1_1	-2.22	0.181
[truncated: 1,718 more rows]

## Sheet: AxD_DxA
Trait	chr_1	pos_1	Locus1	rs_num_1	snp1_#	Ensembl_gene_1	NCBI_gene_1	Gene_1MB_1	chr_2	pos_2	Locus2	rs_num_2	snp2_#	Ensembl_gene_2	NCBI_gene_2	Gene_1MB_2	Test	Effect	t-value	log10(1/p)	rank	Geno1	G_value1	freq1	Geno2	G_value2	freq2	Geno3	G_value3	freq3	Geno4	G_value4	freq4	Geno5	G_value5	freq5	Geno6	G_value6	freq6
[truncated: 1,176 more rows]

[truncated: 1 more sheets: DxD]
