# Supplementary material for: A Large-Scale Genome-Wide Association Study of Epistasis Effects of Production Traits and Daughter Pregnancy Rate in U.S. Holstein Cattle
Source: Genes (Basel). 2021 Jul 18;12(7):1089. doi: 10.3390/genes12071089 (PMC8304971; doi:10.3390/genes12071089)
Supplement: Supplementary file 1 [file genes-12-01089-s001.zip › supplementary/Table_S2.xlsx]

## Sheet: definitions
Trait: name of the trait. MY = milk yield, PY = protein yield, FY=fat yield, PPC = protein percentage, FPC= fat percentge.
Chr_1: chromosome number of Locus1, 31=X chromosome nonrecombing region, 30 = X chromosome pseudoautosome region.
pos_1: position of locus1.
locus1: name of SNP 1.
re_num_1: the rs number of SNP 1.
snp1_#: serial number of SNP 1 generated by this study.
Ensembl_gene_1: Ensembl name of the gene that contains the SNP 1.
NCBI_gene_1: NCBI name of gene that contains the SNP 1.
Gene_1MB_1: name of gene that contains or near SNP 1 within 1 Mb of the SNP, '-' indicatea the SNP is beween two genes, 'u' indicates the SNP is upstream of the gene. 'd' indicates the SNP is down stream of the gene.
Chr_2: chromosome number of Locus2, 31=X chromosome nonrecombing region, 30 = X chromosome pseudoautosome region.
pos_2: position of locus2.
locus2: name of SNP 2.
re_num_2: the rs number of SNP 2.
snp2_#: serial number of SNP 2 generated by this study.
Ensembl_gene_2: Ensembl name of the gene that contains the SNP 2.
NCBI_gene_2: NCBI name of gene that contains the SNP 2.
Gene_1MB_2: name of gene that contains or near SNP 2 within 1 Mb of the SNP, '-' indicatea the SNP is beween two genes, 'u' indicates the SNP is upstream of the gene. 'd' indicates the SNP is down stream of the gene.
Test: type of the epistasis effect being tested, AA = AxA, AD = AxD, DA=DxA, DD=DxD
effect: estimated epistasis effect for the type of epistasis under 'Test'.
t-value: t-value of the epistasis test.
log10(1/p): log-10 scale of the p-value of the t-test.
rank: rank of log10(1/p) for the trait.
Genoi: the allele-allele, allele-genotype, genotype-allele or genotype-genotype combination of the two SNPs, i=1 to 4 combinations for AxA, 1 to 6 for AxD or DxA, and 1 to 9 for DxD.
G_valuei: estimated genetic value of the allele-allele, allele-genotype, genotype-allele or genotype-genotype combination of the two SNPs, i=1 to 4 combinations for AxA, 1 to 6 for AxD or DxA, and 1 to 9 for DxD.
freqi: frequency of Genoi of the two SNPs, i=1 to 4 combinations for AxA, 1 to 6 for AxD or DxA, and 1 to 9 for DxD.

## Sheet: AxA
Trait	chr_1	pos_1	Locus1	rs_num_1	snp1_#	Ensembl_gene_1	NCBI_gene_1	Gene_1MB_1	chr_2	pos_2	Locus2	rs_num_2	snp2_#	Ensembl_gene_2	NCBI_gene_2	Gene_1MB_2	Test	Effect	t-value	log10(1/p)	rank	Geno1	G_value1	freq1	Geno2	G_value2	freq2	Geno3	G_value3	freq3	Geno4	G_value4	freq4
DPR	19	55910493	BovineHD1900015986	rs135909315	57823	SAP30BP	SAP30BP	SAP30BP	31	16550123	BovineHD3000005396	rs137156801	77169	HS6ST2	HS6ST2	HS6ST2	AA	1.65	6.26	9.40671	93	1_1	0.556	0.137	2_2	0.25	0.308	1_2	-0.178	0.443	2_1	-0.663	0.112
DPR	9	102589137	BovineHD0900030573	rs110115455	31600	rs110115455	rs110115455	DACT2_SMOC2	13	12748454	ARS-BFGL-BAC-785	rs109867599	41085	USP6NL	USP6NL	USP6NL	AA	-2.21	6.27	9.42713	90	1_2	1.27	0.0435	2_1	0.105	0.525	1_1	-0.155	0.348	2_2	-0.679	0.0836
DPR	2	136105768	BovineHD0200040062	rs110900394	7853	rs110900394	LOC101905127	LOC101905127	4	55247076	BTB-01738708	rs42851059	12958	rs42851059	LOC101907959	LOC101907959	AA	1.76	6.27	9.43771	88	2_2	0.843	0.0828	1_1	0.18	0.429	2_1	-0.213	0.35	1_2	-0.522	0.138
DPR	21	55613659	BovineHD2100016123	rs136202798	62104	FRMD5	FRMD5	FRMD5	31	16331655	BovineHD3000005297	rs134764948	77164	rs134764948	rs134764948	MBNL3_HS6ST2	AA	1.6	6.29	9.49485	83	2_2	0.5	0.157	1_1	0.308	0.277	2_1	-0.189	0.431	1_2	-0.607	0.136
DPR	2	91549972	BovineHD0200026116	rs134551420	6453	ABI2	ABI2	ABI2	3	832151	BovineHD0300000188	rs134834742	7887	ADCY10	LOC107131946,ADCY10	ADCY10	AA	1.97	6.3	9.53018	82	1_1	0.931	0.0733	2_2	0.145	0.469	1_2	-0.188	0.361	2_1	-0.704	0.0968
DPR	1	137271780	ARS-BFGL-BAC-5529	rs109208747	3512	ACP3	ACPP	ACP3	8	15055980	BovineHD0800004687	rs109730566	25884	rs109730566	LINGO2	LINGO2	AA	1.72	6.3	9.53611	81	1_1	0.469	0.174	2_2	0.323	0.233	2_1	-0.152	0.486	1_2	-0.773	0.107
DPR	3	5143047	BovineHD0300001601	rs42997407	8067	rs42997407	rs42997407	ENSBTAG00000054045(u)	24	12052489	BTA-57412-no-rs	rs41643725	67055	rs41643725	rs41643725	SERPINB8(u)	AA	2.65	6.31	9.54212	80	1_1	1.95	0.0252	2_2	0.0652	0.68	1_2	-0.29	0.162	2_1	-0.35	0.133
DPR	6	100612391	BovineHD4100005486	rs29022090	21702	rs29022090	ARHGAP24	ARHGAP24	15	60350226	ARS-BFGL-NGS-64367	rs110534000	47768	rs110534000	rs110534000	7SK_5S_rRNA	AA	1.97	6.31	9.56225	77	2_2	0.81	0.0829	1_1	0.169	0.393	1_2	-0.15	0.444	2_1	-0.835	0.0802
DPR	9	101545843	BovineHD0900030164	rs136898419	31543	RPS6KA2	RPS6KA2	RPS6KA2	26	19860545	ARS-BFGL-NGS-60526	rs42513857	70676	rs42513857	HPSE2	HPSE2	AA	2.2	6.32	9.56864	74	1_1	0.451	0.133	2_2	0.312	0.197	1_2	-0.0962	0.625	2_1	-1.34	0.0457
DPR	8	60338169	BTB-01552316	rs42673808	27049	RECK	RECK	RECK	31	131929871	BovineHD3000041179	rs133836718	79015	rs133836718	rs133836718	MSL3_MID1	AA	1.76	6.32	9.57349	72	2_2	0.501	0.164	1_1	0.358	0.22	2_1	-0.162	0.508	1_2	-0.735	0.107
DPR	2	133032495	ARS-BFGL-NGS-58955	rs43323342	7688	HTR6	HTR6	HTR6	31	59436722	BovineHD3000044623	rs135636294	77926	CAPN6	CAPN6	CAPN6	AA	1.58	6.32	9.58838	70	2_2	0.546	0.163	1_1	0.336	0.272	2_1	-0.254	0.373	1_2	-0.444	0.193
DPR	13	81627186	BovineHD1300023894	rs136515609	43272	ENSBTAG00000052392	rs136515609	ENSBTAG00000052392	22	5335956	BovineHD2200001537	rs41991157	62913	GADL1	GADL1	GADL1	AA	-2.21	6.33	9.59517	69	1_2	1.19	0.052	2_1	0.146	0.415	2_2	-0.144	0.454	1_1	-0.729	0.0788
DPR	8	39225774	ARS-BFGL-NGS-3675	rs110375025	26522	rs110375025	LOC104969334	LOC104969334	11	69712121	BovineHD1100019818	rs135333785	36824	rs135333785	rs135333785	LBH_YPEL5	AA	-1.56	6.34	9.63639	65	2_1	0.642	0.13	1_2	0.214	0.392	1_1	-0.331	0.257	2_2	-0.372	0.222
DPR	1	62494500	ARS-BFGL-NGS-14335	rs109298172	1610	rs109298172	rs109298172	bta-mir-2285de(d)	22	26167423	BovineHD2200007625	rs137313911	63482	CHL1	CHL1	CHL1	AA	-1.56	6.35	9.65956	62	1_2	0.455	0.187	2_1	0.381	0.243	2_2	-0.234	0.4	1_1	-0.494	0.17
DPR	9	35099872	BTB-01966120	rs43071975	29575	rs43071975	LOC112448156	LOC112448156	21	20212414	BovineHD2100006052	rs43080427	61089	rs43080427	rs43080427	ENSBTAG00000053832_ENSBTAG00000048096	AA	1.59	6.36	9.70333	59	1_1	0.39	0.213	2_2	0.359	0.227	1_2	-0.186	0.429	2_1	-0.654	0.13
DPR	1	62490666	BovineHD0100017856	rs42624482	1609	rs42624482	rs42624482	bta-mir-2285de(d)	22	26167423	BovineHD2200007625	rs137313911	63482	CHL1	CHL1	CHL1	AA	-1.59	6.36	9.70553	57	1_2	0.462	0.186	2_1	0.387	0.243	2_2	-0.237	0.4	1_1	-0.499	0.171
DPR	1	62488432	BovineHD0100017855	rs42624473	1608	rs42624473	rs42624473	bta-mir-2285de(d)	22	26167423	BovineHD2200007625	rs137313911	63482	CHL1	CHL1	CHL1	AA	-1.59	6.38	9.75203	55	1_2	0.463	0.186	2_1	0.388	0.243	2_2	-0.238	0.4	1_1	-0.501	0.171
DPR	9	90218779	BovineHD0900025841	rs43604777	31100	rs43604777	rs43604777	RGS17(d)	19	17243707	BovineHD1900004974	rs41907150	56420	SPACA3	SPACA3	SPACA3	AA	1.49	6.4	9.79588	54	1_1	0.444	0.228	2_2	0.369	0.226	2_1	-0.334	0.3	1_2	-0.343	0.246
DPR	8	5114851	Hapmap45337-BTA-109277	rs41618019	25566	rs41618019	GALNTL6	GALNTL6	21	28691305	BovineHD2100008392	rs109796432	61314	rs109796432	rs109796432	ENSBTAG00000049368_TARS3	AA	1.89	6.46	9.97062	46	2_2	0.869	0.0818	1_1	0.159	0.443	1_2	-0.19	0.369	2_1	-0.67	0.107
DPR	1	131344598	ARS-BFGL-NGS-102045	rs110264037	3361	rs110264037	rs110264037	CLDN18_SOX14	12	45530219	BovineHD4100009578	rs41576822	39359	rs41576822	rs41576822	blank	AA	-3.39	6.46	9.97469	44	1_2	1.44	0.0286	2_1	0.137	0.349	2_2	-0.0766	0.597	1_1	-1.74	0.0249
DPR	11	4449404	BTB-01723556	rs42835776	34992	TXNDC9	TXNDC9	TXNDC9	31	16096927	BovineHD3000005213	rs136798451	77155	rs136798451	rs136798451	RAP2C_MBNL3	AA	-2.98	6.49	10.0721	40	1_2	1.41	0.0325	2_1	0.0955	0.475	2_2	-0.099	0.459	1_1	-1.38	0.0331
DPR	21	55557946	BovineHD2100016099	rs137253873	62097	FRMD5	FRMD5	FRMD5	31	16331655	BovineHD3000005297	rs134764948	77164	rs134764948	rs134764948	MBNL3_HS6ST2	AA	-1.64	6.52	10.1367	36	1_2	0.577	0.141	2_1	0.268	0.331	1_1	-0.222	0.377	2_2	-0.571	0.151
DPR	21	55113592	BovineHD2100015915	rs134061756	62080	ZSCAN29	ADAL,ZSCAN29	ZSCAN29	31	16331655	BovineHD3000005297	rs134764948	77164	rs134764948	rs134764948	MBNL3_HS6ST2	AA	1.72	6.52	10.163	35	2_2	0.573	0.149	1_1	0.299	0.31	2_1	-0.221	0.396	1_2	-0.625	0.145
DPR	2	79919844	BovineHD0200023081	rs109884191	6242	MYO1B	MYO1B	MYO1B	21	51008436	BovineHD2100014797	rs136856025	61954	rs136856025	rs136856025	LRFN5(u)	AA	-1.94	6.59	10.3449	28	2_1	0.422	0.182	1_2	0.395	0.198	2_2	-0.143	0.541	1_1	-0.982	0.0791
DPR	2	58349247	ARS-BFGL-NGS-111122	rs110180391	5808	rs110180391	rs110180391	ENSBTAG00000017629_NXPH2	13	9880717	BTA-33639-no-rs	rs41633094	41024	rs41633094	rs41633094	MACROD2_KIF16B	AA	1.98	6.64	10.5031	19	2_2	0.466	0.159	1_1	0.384	0.191	2_1	-0.125	0.574	1_2	-1	0.0757
DPR	8	60052217	BovineHD0800018045	rs136141594	27040	rs136141594	rs136141594	ENSBTAG00000053732_ENSBTAG00000052564	31	131929871	BovineHD3000041179	rs133836718	79015	rs133836718	rs133836718	MSL3_MID1	AA	-1.83	6.64	10.5129	17	1_2	0.584	0.152	2_1	0.361	0.233	1_1	-0.179	0.496	2_2	-0.703	0.12
DPR	3	101248974	ARS-BFGL-NGS-44013	rs110191970	10683	KIF2C	KIF2C	KIF2C	4	18281865	Hapmap60624-rs29010248	rs29010248	12002	rs29010248	rs29010248	ENSBTAG00000052259(u)	AA	-1.54	6.69	10.6556	12	2_1	0.504	0.185	1_2	0.302	0.308	2_2	-0.359	0.263	1_1	-0.376	0.244
DPR	11	4496298	Hapmap40381-BTA-09207	rs29025373	34994	EIF5B	EIF5B	EIF5B	31	16096927	BovineHD3000005213	rs136798451	77155	rs136798451	rs136798451	RAP2C_MBNL3	AA	3.1	6.79	10.9393	8	2_2	1.46	0.0324	1_1	0.0993	0.476	1_2	-0.103	0.459	2_1	-1.43	0.0331
DPR	11	4531428	BovineHD1100001610	rs43652424	34996	EIF5B	EIF5B	EIF5B	31	16096927	BovineHD3000005213	rs136798451	77155	rs136798451	rs136798451	RAP2C_MBNL3	AA	3.21	7.04	11.7144	2	2_2	1.51	0.0328	1_1	0.103	0.476	1_2	-0.107	0.458	2_1	-1.49	0.033
FPC	14	465742	ARS-BFGL-NGS-57820	rs109146371	33812	rs109146371	PPP1R16A	PPP1R16A	25	10046944	ARS-BFGL-NGS-5960	rs109524806	53131	rs109524806	LOC616782	LOC616782	AA	0.0127	7.13	11.6089		1_1	0.00886	0.0864	2_1	0.000289	0.279	2_2	-0.000209	0.46	1_2	-0.0043	0.174
FPC	13	65159009	ARS-BFGL-NGS-114368	rs111008377	33248	rs111008377	rs111008377	CNBD2_ENSBTAG00000052997	14	2282659	ARS-BFGL-NGS-10284	rs109289626	33872	rs109289626	rs109289626	ENSBTAG00000048964_ENSBTAG00000046739	AA	-0.0224	7.18	11.77		2_1	0.0148	0.0302	1_2	0.000384	0.756	2_2	-0.00256	0.119	1_1	-0.0046	0.0944
FPC	14	5746423	BTB-01056870	rs42216856	34008	rs42216856	rs42216856	blank	29	43962351	Hapmap38621-BTA-65727	rs41600300	58749	rs41600300	rs41600300	ENSBTAG00000051131_ENSBTAG00000021454	AA	0.0648	7.45	12.6584		2_2	0.0529	0.00327	1_1	0.000161	0.897	2_1	-0.002	0.0852	1_2	-0.00976	0.015
FPC	11	20599612	Hapmap38198-BTA-117515	rs41600091	35551	rs41600091	rs41600091	CYP1B1_ATL2	14	3778536	ARS-BFGL-NGS-110993	rs110891564	43514	rs110891564	rs110891564	KCNK9_U6	AA	-0.0113	7.39	12.821	49992	1_2	0.00309	0.25	2_1	0.00269	0.24	1_1	-0.00256	0.254	2_2	-0.003	0.256
FPC	11	39751166	BovineHD1100011705	rs110803975	36119	rs110803975	rs110803975	blank	14	5614291	ARS-BFGL-BAC-1212	rs42216903	43607	rs42216903	rs42216903	blank	AA	-0.0184	7.39	12.8268	49956	2_1	0.0119	0.0376	1_2	0.000686	0.652	2_2	-0.00246	0.18	1_1	-0.00344	0.131
FPC	4	70506611	BovineHD0400019591	rs133073857	13371	rs133073857	LOC107132417	LOC107132417	14	468124	Chr14_1653693	rs110984572	43376	rs110984572	rs110984572	PPP1R16A_FOXH1	AA	0.0131	7.39	12.8297	49933	2_2	0.00466	0.157	1_1	0.000746	0.268	2_1	-0.000428	0.476	1_2	-0.00729	0.0998
FPC	14	3106715	BovineHD1400000870	rs110850524	43478	AGO2	AGO2	AGO2	21	62759201	BovineHD2100018956	rs134074874	62410	rs134074874	rs134074874	5S_rRNA(u)	AA	-0.0179	7.39	12.8297	49934	1_2	0.0103	0.0759	2_1	0.000519	0.476	1_1	-0.00187	0.39	2_2	-0.0052	0.058
FPC	11	18161537	BTB-01996428	rs43099908	35470	rs43099908	rs43099908	blank	14	3687442	BovineHD1400001090	rs135838690	43506	KCNK9	KCNK9	KCNK9	AA	0.0127	7.39	12.8327	49914	1_1	0.00547	0.129	2_2	0.00141	0.423	1_2	-0.00253	0.24	2_1	-0.00334	0.208
FPC	14	2421119	BovineHD1400019481	rs134537992	43449	rs134537992	rs134537992	ENSBTAG00000048964_ENSBTAG00000046739	24	59663050	Hapmap28681-BTA-150829	rs108944861	68416	rs108944861	rs108944861	ENSBTAG00000054502_ENSBTAG00000047569	AA	-0.0143	7.39	12.8356	49890	1_2	0.00684	0.0898	2_1	0.000987	0.532	2_2	-0.00219	0.232	1_1	-0.00431	0.146
FPC	11	12630851	BovineHD1100004149	rs136394483	35277	rs136394483	rs136394483	ENSBTAG00000051895_U6	14	494621	BovineHD1400000206	rs137472016	43379	rs137472016	rs137472016	CYHR1_TONSL	AA	0.0143	7.39	12.8386	49863	2_2	0.0079	0.0702	1_1	0.000944	0.538	2_1	-0.00245	0.206	1_2	-0.003	0.186
FPC	14	2421119	BovineHD1400019481	rs134537992	43449	rs134537992	rs134537992	ENSBTAG00000048964_ENSBTAG00000046739	20	6187336	BTA-87478-no-rs	none	58493	none	none	NSG2_bta-mir-584-6	AA	0.0177	7.39	12.8416	49839	1_1	0.0107	0.0468	2_2	0.000662	0.644	1_2	-0.00256	0.189	2_1	-0.00372	0.12
FPC	7	43953672	BovineHD0700013093	rs109692357	23680	MEX3D	MEX3D	MEX3D	14	468124	Chr14_1653693	rs110984572	43376	rs110984572	rs110984572	PPP1R16A_FOXH1	AA	-0.0176	7.39	12.8447	49821	1_2	0.00484	0.204	1_1	0.000672	0.648	2_1	-0.00478	0.0957	2_2	-0.0182	0.0529
FPC	11	21461302	BovineHD1100006436	rs133819254	35583	rs133819254	rs133819254	SOS1_CDKL4	14	3369874	BovineHD4100010617	rs109917734	43488	TRAPPC9	TRAPPC9	TRAPPC9	AA	0.0118	7.39	12.8447	49822	1_1	0.0037	0.226	2_2	0.00215	0.283	2_1	-0.00276	0.302	1_2	-0.00321	0.189
FPC	2	16897588	BovineHD0200004819	rs132963076	4756	rs132963076	rs132963076	CWC22_ZNF385B	14	6288918	BovineHD1400001990	rs42218375	43645	rs42218375	rs42218375	ENSBTAG00000045100_KHDRBS3	AA	0.0122	7.39	12.8447	49820	1_1	0.00299	0.244	2_2	0.00296	0.24	1_2	-0.00211	0.339	2_1	-0.00411	0.177
FPC	7	43967466	BovineHD0700013097	rs43513357	23682	MBD3	MBD3	MBD3	14	468124	Chr14_1653693	rs110984572	43376	rs110984572	rs110984572	PPP1R16A_FOXH1	AA	-0.0176	7.4	12.8477	49803	1_2	0.00485	0.204	1_1	0.000672	0.648	2_1	-0.00478	0.0957	2_2	-0.0182	0.0529
FPC	14	5064210	BovineHD4100010744	rs42311928	43579	rs42311928	rs42311928	FAM135B(d)	28	13258455	ARS-BFGL-NGS-61773	rs108939884	73489	rs108939884	rs108939884	BMS1_RET	AA	0.0146	7.4	12.8508	49783	1_1	0.00707	0.0838	2_2	0.00124	0.485	1_2	-0.00205	0.288	2_1	-0.00419	0.144
FPC	8	32724084	BovineHD0800009840	rs109369049	26371	rs109369049	rs109369049	U6(u)	14	3336128	ARS-BFGL-NGS-100480	rs110017379	43486	TRAPPC9	TRAPPC9	TRAPPC9	AA	-0.0116	7.4	12.8539	49750	1_2	0.00346	0.283	2_1	0.00184	0.242	1_1	-0.00179	0.262	2_2	-0.00448	0.213
FPC	4	59132820	BTB-00190444	rs43400533	13040	rs43400533	rs43400533	ENSBTAG00000042183(u)	14	572120	Chr14_1757935	rs211309638	43383	rs211309638	rs211309638	ADCK5_SLC52A2	AA	-0.0167	7.4	12.857	49723	1_2	0.00368	0.183	1_1	0.000137	0.631	2_1	-0.000532	0.135	2_2	-0.0137	0.0504
FPC	5	45888884	Hapmap39118-BTA-73484	rs41657452	16286	rs41657452	rs41657452	IFNG_DYRK2	14	465742	ARS-BFGL-NGS-57820	rs109146371	43375	rs109146371	PPP1R16A	PPP1R16A	AA	0.0174	7.4	12.8601	49700	1_1	0.00472	0.207	1_2	0.000693	0.646	2_2	-0.00483	0.0935	2_1	-0.0182	0.0536
FPC	5	32844092	ARS-BFGL-NGS-110548	rs110518349	15970	rs110518349	rs110518349	RPAP3_ENSBTAG00000038027	14	468124	Chr14_1653693	rs110984572	43376	rs110984572	rs110984572	PPP1R16A_FOXH1	AA	0.0168	7.4	12.8601	49699	2_2	0.00437	0.202	2_1	0.000527	0.634	1_1	-0.00309	0.109	1_2	-0.0161	0.0547
FPC	7	43953672	BovineHD0700013093	rs109692357	23680	MEX3D	MEX3D	MEX3D	14	487527	BovineHD1400000204	rs137727465	43377	CYHR1	CYHR1	CYHR1	AA	0.0176	7.4	12.8601	49701	1_1	0.00482	0.204	1_2	0.000676	0.648	2_2	-0.00478	0.0956	2_1	-0.0182	0.0528
FPC	7	43967466	BovineHD0700013097	rs43513357	23682	MBD3	MBD3	MBD3	14	487527	BovineHD1400000204	rs137727465	43377	CYHR1	CYHR1	CYHR1	AA	0.0176	7.4	12.8601	49702	1_1	0.00483	0.204	1_2	0.000676	0.648	2_2	-0.00478	0.0957	2_1	-0.0182	0.0528
FPC	3	25563290	BovineHD0300008088	rs135689362	8707	rs135689362	rs135689362	GDAP2_TENT5C	14	468124	Chr14_1653693	rs110984572	43376	rs110984572	rs110984572	PPP1R16A_FOXH1	AA	0.0132	7.4	12.8633	49681	2_2	0.00729	0.109	1_1	0.000268	0.4	2_1	-0.000337	0.344	1_2	-0.00534	0.147
FPC	11	59594780	BTB-01630036	rs42738768	36570	rs42738768	rs42738768	C11H2orf74(u)	14	487527	BovineHD1400000204	rs137727465	43377	CYHR1	CYHR1	CYHR1	AA	0.0269	7.4	12.8665	49666	1_1	0.00183	0.238	2_2	0.00107	0.0371	1_2	-5.15e-05	0.707	2_1	-0.0239	0.0184
FPC	14	468124	Chr14_1653693	rs110984572	43376	rs110984572	rs110984572	PPP1R16A_FOXH1	20	40040897	BovineHD2000011462	rs133263040	59567	ADAMTS12	ADAMTS12	ADAMTS12	AA	-0.0175	7.4	12.8697	49643	2_1	0.00425	0.204	1_1	0.000539	0.642	1_2	-0.00324	0.101	2_2	-0.0171	0.052
FPC	14	2372575	BovineHD1400000693	rs136475864	43447	rs136475864	rs136475864	ENSBTAG00000048964_ENSBTAG00000046739	23	20447570	BovineHD2300005333	rs135206968	65400	TNFRSF21	TNFRSF21	TNFRSF21	AA	0.0256	7.41	12.8794	49558	1_1	0.015	0.0366	2_2	0.000474	0.614	1_2	-0.00186	0.319	2_1	-0.00829	0.0297
FPC	7	39449426	ARS-BFGL-NGS-119019	rs42676797	23591	rs42676797	COL23A1	COL23A1	14	2350879	BovineHD1400000684	rs108943329	43446	rs108943329	rs108943329	ENSBTAG00000048964_ENSBTAG00000046739	AA	0.0226	7.41	12.8827	49530	1_1	0.0147	0.0287	2_2	0.000453	0.686	2_1	-0.00174	0.226	1_2	-0.00575	0.059
FPC	1	152526531	ARS-BFGL-NGS-73213	rs109953484	4074	COLQ	COLQ	COLQ	14	2350879	BovineHD1400000684	rs108943329	43446	rs108943329	rs108943329	ENSBTAG00000048964_ENSBTAG00000046739	AA	0.0239	7.41	12.8827	49529	1_1	0.0159	0.0231	2_2	0.000508	0.687	2_1	-0.00165	0.231	1_2	-0.00579	0.058
FPC	14	3917528	BovineHD4100010672	rs137698269	43523	rs137698269	rs137698269	KCNK9_U6	21	41462728	BTB-00819524	rs41981850	61672	rs41981850	rs41981850	SCFD1_COCH	AA	-0.0217	7.41	12.8827	49532	2_1	0.0103	0.0533	1_2	0.00053	0.535	2_2	-0.00123	0.373	1_1	-0.00964	0.0385
FPC	14	2330431	ARS-BFGL-NGS-96957	rs109175191	43445	rs109175191	rs109175191	ENSBTAG00000048964_ENSBTAG00000046739	26	39050907	BTA-93527-no-rs	rs41593516	71124	rs41593516	rs41593516	CACUL1_ENSBTAG00000051003	AA	0.0238	7.41	12.8827	49531	2_2	0.0136	0.0333	1_1	0.00052	0.741	2_1	-0.00253	0.168	1_2	-0.00715	0.0579
FPC	14	7778574	BovineHD1400002422	rs136258330	43718	rs136258330	rs136258330	ST3GAL1(u)	31	42469297	BovineHD3000013559	rs136236068	77656	rs136236068	rs136236068	FAM133A_U6	AA	-0.0256	7.41	12.8894	49478	1_2	0.0117	0.0275	2_1	0.000637	0.648	1_1	-0.00118	0.293	2_2	-0.0121	0.0321
FPC	11	20941473	BTB-00464777	rs43673273	35562	HNRNPLL	HNRNPLL	HNRNPLL	14	3040885	Hapmap24986-BTC-065021	rs110251237	43475	rs110251237	rs110251237	PTK2_AGO2	AA	-0.0125	7.41	12.8928	49461	2_1	0.00513	0.129	1_2	0.00158	0.398	1_1	-0.00225	0.295	2_2	-0.00354	0.178
FPC	14	487527	BovineHD1400000204	rs137727465	43377	CYHR1	CYHR1	CYHR1	16	59925860	BovineHD1600017196	rs137704910	50243	rs137704910	TEX35	TEX35	AA	0.0173	7.41	12.8928	49462	1_1	0.0038	0.206	2_1	0.000381	0.638	2_2	-0.00207	0.105	1_2	-0.0159	0.0507
FPC	11	42517100	Hapmap49821-BTA-99909	rs41671184	36180	rs41671184	rs41671184	ENSBTAG00000053096(u)	14	4566305	ARS-BFGL-NGS-108735	rs108982320	43558	FAM135B	FAM135B	FAM135B	AA	-0.0188	7.41	12.8962	49430	2_1	0.0114	0.0408	1_2	0.000743	0.634	2_2	-0.00207	0.22	1_1	-0.00454	0.106
FPC	8	56181140	ARS-BFGL-NGS-11505	rs109376678	26951	rs109376678	rs109376678	TLE4(d)	14	5503028	BovineHD1400001739	rs133793575	43603	rs133793575	rs133793575	blank	AA	-0.0246	7.41	12.8962	49429	2_1	0.0129	0.033	1_2	0.000559	0.671	1_1	-0.00171	0.257	2_2	-0.00942	0.0381
FPC	14	494621	BovineHD1400000206	rs137472016	43379	rs137472016	rs137472016	CYHR1_TONSL	18	12833067	BovineHD1800004310	rs109368608	53892	rs109368608	rs109368608	ENSBTAG00000051570_FBXO31	AA	-0.0161	7.41	12.8962	49431	1_2	0.00304	0.152	2_1	0.00252	0.203	1_1	-0.000777	0.591	2_2	-0.00971	0.0532
FPC	11	62519017	Hapmap49855-BTA-108530	rs41570847	36622	PELI1	PELI1	PELI1	14	2350879	BovineHD1400000684	rs108943329	43446	rs108943329	rs108943329	ENSBTAG00000048964_ENSBTAG00000046739	AA	-0.0281	7.41	12.8996	49406	2_1	0.0169	0.024	1_2	0.000462	0.714	1_1	-0.00198	0.231	2_2	-0.00878	0.0317
FPC	7	38163869	BovineHD0700011476	rs109062825	23563	rs109062825	rs109062825	TSPAN17_UNC5A	14	3106715	BovineHD1400000870	rs110850524	43478	AGO2	AGO2	AGO2	AA	0.0154	7.41	12.9031	49378	1_1	0.00773	0.0897	2_2	0.000921	0.447	2_1	-0.00181	0.378	1_2	-0.0049	0.086
FPC	11	21461302	BovineHD1100006436	rs133819254	35583	rs133819254	rs133819254	SOS1_CDKL4	14	4281383	BovineHD1400001327	rs110118247	43543	rs110118247	COL22A1	COL22A1	AA	-0.0121	7.41	12.9031	49379	1_2	0.00336	0.223	2_1	0.00263	0.274	2_2	-0.0024	0.311	1_1	-0.00374	0.192
FPC	11	29929724	ARS-BFGL-NGS-68010	rs110452703	35870	KCNK12	KCNK12	KCNK12	14	4281383	BovineHD1400001327	rs110118247	43543	rs110118247	COL22A1	COL22A1	AA	0.0159	7.41	12.9031	49380	2_2	0.00686	0.101	1_1	0.00117	0.394	1_2	-0.00162	0.434	2_1	-0.00629	0.0715
FPC	3	25563290	BovineHD0300008088	rs135689362	8707	rs135689362	rs135689362	GDAP2_TENT5C	14	494621	BovineHD1400000206	rs137472016	43379	rs137472016	rs137472016	CYHR1_TONSL	AA	0.0132	7.41	12.9066	49350	2_2	0.00729	0.109	1_1	0.000257	0.399	2_1	-0.000323	0.345	1_2	-0.00535	0.147
FPC	5	46249078	ARS-BFGL-NGS-98210	rs109477201	16302	rs109477201	rs109477201	DYRK2_CAND1	14	611019	DGAT	rs109234250	43385	DGAT1	DGAT1	DGAT1	AA	0.0168	7.41	12.9066	49351	2_2	0.00511	0.184	2_1	0.000768	0.639	1_1	-0.00413	0.122	1_2	-0.0166	0.0559
FPC	8	56181140	ARS-BFGL-NGS-11505	rs109376678	26951	rs109376678	rs109376678	TLE4(d)	14	3687442	BovineHD1400001090	rs135838690	43506	KCNK9	KCNK9	KCNK9	AA	-0.0253	7.42	12.9101	49329	2_1	0.0147	0.0397	1_2	0.000446	0.632	1_1	-0.00206	0.297	2_2	-0.00804	0.0314
FPC	7	43999567	BovineHD0700013108	rs110419136	23684	TCF3	TCF3	TCF3	14	468124	Chr14_1653693	rs110984572	43376	rs110984572	rs110984572	PPP1R16A_FOXH1	AA	-0.0166	7.42	12.9136	49304	1_2	0.00503	0.197	1_1	0.000728	0.629	2_1	-0.00411	0.114	2_2	-0.0164	0.0597
FPC	2	112888145	BovineHD0200032771	rs43319812	7029	DOCK10	DOCK10	DOCK10	14	5503028	BovineHD1400001739	rs133793575	43603	rs133793575	rs133793575	blank	AA	-0.0247	7.42	12.9136	49303	2_1	0.0134	0.0321	1_2	0.000401	0.671	1_1	-0.00126	0.258	2_2	-0.00965	0.0387
FPC	14	3050984	BovineHD1400000846	rs136880486	43476	rs136880486	rs136880486	PTK2_AGO2	21	44912887	ARS-BFGL-NGS-86276	rs109353542	61773	rs109353542	rs109353542	SPTSSA_ENSBTAG00000053208	AA	-0.0246	7.42	12.9136	49305	2_1	0.0128	0.0443	1_2	0.000458	0.518	2_2	-0.00132	0.412	1_1	-0.01	0.0258
FPC	8	64073244	ARS-BFGL-NGS-78013	rs109969094	27138	COL15A1	COL15A1	COL15A1	14	2350879	BovineHD1400000684	rs108943329	43446	rs108943329	rs108943329	ENSBTAG00000048964_ENSBTAG00000046739	AA	0.0179	7.42	12.9172	49280	1_1	0.0107	0.0548	2_2	0.000551	0.647	2_1	-0.0028	0.2	1_2	-0.00385	0.0988
FPC	14	487527	BovineHD1400000204	rs137727465	43377	CYHR1	CYHR1	CYHR1	16	51444577	ARS-BFGL-NGS-1346	rs110930021	49974	AGRN	AGRN,LOC104974468,LOC101904097	AGRN	AA	0.0139	7.42	12.9172	49281	1_1	0.00536	0.168	2_1	0.000697	0.539	2_2	-0.00159	0.204	1_2	-0.0108	0.0883
FPC	8	34438846	ARS-BFGL-NGS-40453	rs109976835	26401	rs109976835	LOC101904827	LOC101904827	14	465742	ARS-BFGL-NGS-57820	rs109146371	43375	rs109146371	PPP1R16A	PPP1R16A	AA	0.0196	7.42	12.9245	49239	2_2	0.00427	0.0839	1_1	0.00171	0.231	1_2	-0.000547	0.655	2_1	-0.0131	0.0301
FPC	5	30300334	BovineHD0500008920	rs137840966	15895	rs137840966	rs137840966	KCNH3_SPATS2	14	468124	Chr14_1653693	rs110984572	43376	rs110984572	rs110984572	PPP1R16A_FOXH1	AA	0.0173	7.42	12.9245	49237	2_2	0.00427	0.204	2_1	0.000595	0.64	1_1	-0.00338	0.103	1_2	-0.017	0.053
FPC	5	30300334	BovineHD0500008920	rs137840966	15895	rs137840966	rs137840966	KCNH3_SPATS2	14	494621	BovineHD1400000206	rs137472016	43379	rs137472016	rs137472016	CYHR1_TONSL	AA	0.0173	7.42	12.9245	49238	2_2	0.00423	0.204	2_1	0.000595	0.64	1_1	-0.00334	0.103	1_2	-0.017	0.0529
FPC	1	100369596	BovineHD0100028886	rs109787219	2557	rs109787219	rs109787219	ZBBX_U6	14	609870	ARS-BFGL-NGS-4939	rs109421300	43384	DGAT1	DGAT1	DGAT1	AA	-0.0138	7.42	12.9318	49194	2_1	0.00736	0.14	2_2	0.0012	0.515	1_2	-0.00262	0.249	1_1	-0.0103	0.0969
FPC	11	8950166	ARS-BFGL-NGS-110878	rs42803466	35142	rs42803466	LOC101909778	LOC101909778	14	3687442	BovineHD1400001090	rs135838690	43506	KCNK9	KCNK9	KCNK9	AA	-0.0127	7.42	12.9318	49195	2_1	0.00506	0.153	1_2	0.00138	0.394	2_2	-0.00203	0.269	1_1	-0.00419	0.184
FPC	10	29493722	BovineHD1000009750	rs43624441	32610	FMN1	FMN1	FMN1	14	399818	BovineHD1400000187	rs136580003	43374	ARHGAP39	ARHGAP39	ARHGAP39	AA	-0.0133	7.42	12.9355	49161	2_1	0.00359	0.147	1_2	0.00204	0.338	1_1	-0.0013	0.408	2_2	-0.00639	0.108
FPC	8	34438846	ARS-BFGL-NGS-40453	rs109976835	26401	rs109976835	LOC101904827	LOC101904827	14	487527	BovineHD1400000204	rs137727465	43377	CYHR1	CYHR1	CYHR1	AA	0.0198	7.42	12.9355	49160	2_2	0.00424	0.0844	1_1	0.00174	0.227	1_2	-0.000542	0.66	2_1	-0.0133	0.0296
FPC	14	6768594	BovineHD4100010887	rs109444900	43669	rs109444900	rs109444900	KHDRBS3_ENSBTAG00000052897	21	45055427	ARS-BFGL-NGS-56625	rs110857329	61776	rs110857329	rs110857329	SNX6_CFL2	AA	0.023	7.42	12.9355	49163	1_1	0.0107	0.0347	2_2	0.00061	0.644	1_2	-0.00119	0.281	2_1	-0.0105	0.0409
FPC	14	2421119	BovineHD1400019481	rs134537992	43449	rs134537992	rs134537992	ENSBTAG00000048964_ENSBTAG00000046739	26	48730208	BovineHD4100018074	rs41578982	71408	rs41578982	rs41578982	ENSBTAG00000053844_MGMT	AA	-0.018	7.42	12.9355	49164	1_2	0.0108	0.048	2_1	0.000701	0.644	1_1	-0.00273	0.188	2_2	-0.00379	0.119
FPC	14	494621	BovineHD1400000206	rs137472016	43379	rs137472016	rs137472016	CYHR1_TONSL	27	26001211	BovineHD2700007060	rs42126806	72334	rs42126806	LOC104976083	LOC104976083	AA	0.0139	7.42	12.9355	49162	2_2	0.00983	0.0744	1_1	4.08e-05	0.5	1_2	-0.000216	0.244	2_1	-0.00385	0.182
FPC	1	43658641	BTA-89708-no-rs	rs41590428	1170	rs41590428	rs41590428	DCBLD2_COL8A1	14	487527	BovineHD1400000204	rs137727465	43377	CYHR1	CYHR1	CYHR1	AA	-0.0138	7.42	12.9393	49130	2_1	0.00967	0.0757	1_2	8.3e-06	0.494	2_2	-1.01e-05	0.249	1_1	-0.00407	0.18
FPC	4	70506611	BovineHD0400019591	rs133073857	13371	rs133073857	LOC107132417	LOC107132417	14	494621	BovineHD1400000206	rs137472016	43379	rs137472016	rs137472016	CYHR1_TONSL	AA	0.0131	7.42	12.9431	49089	2_2	0.0047	0.156	1_1	0.000712	0.268	2_1	-0.000409	0.476	1_2	-0.00733	0.0998
FPC	14	3336128	ARS-BFGL-NGS-100480	rs110017379	43486	TRAPPC9	TRAPPC9	TRAPPC9	21	61931689	BovineHD2100018637	rs136381280	62372	rs136381280	rs136381280	VRK1_U1	AA	0.0143	7.42	12.9431	49090	2_2	0.00661	0.119	1_1	0.00117	0.399	2_1	-0.00207	0.376	1_2	-0.00447	0.106
FPC	14	5503028	BovineHD1400001739	rs133793575	43603	rs133793575	rs133793575	blank	30	134106444	ARS-BFGL-NGS-12185	rs110723222	76446	rs110723222	rs110723222	bta-mir-584-8_ANOS1	AA	0.0145	7.43	12.9431	49091	1_1	0.00739	0.0807	2_2	0.00113	0.521	1_2	-0.00287	0.21	2_1	-0.0031	0.188
FPC	8	44783207	Hapmap42684-BTA-81111	rs41588835	26683	rs41588835	rs41588835	TMEM252_PIP5K1B	14	2840340	BovineHD1400000788	rs109870371	43463	rs109870371	rs109870371	ENSBTAG00000051587_PTK2	AA	0.0118	7.43	12.9469	49066	2_2	0.00268	0.195	1_1	0.00267	0.334	1_2	-0.00186	0.276	2_1	-0.00462	0.195
FPC	14	487527	BovineHD1400000204	rs137727465	43377	CYHR1	CYHR1	CYHR1	15	8433140	ARS-BFGL-NGS-40245	rs109860778	46197	rs109860778	rs109860778	ARHGAP42_ENSBTAG00000047425	AA	0.013	7.43	12.9469	49068	1_1	0.00538	0.15	2_1	4.22e-05	0.469	2_2	-2.71e-05	0.275	1_2	-0.00772	0.106
FPC	14	5490651	BovineHD1400001735	rs110820681	43602	rs110820681	rs110820681	blank	18	7755335	ARS-BFGL-NGS-12151	none	53690	none	LOC112442253	LOC112442253	AA	-0.0244	7.43	12.9469	49067	1_2	0.0131	0.0324	2_1	0.00057	0.67	1_1	-0.00171	0.257	2_2	-0.00902	0.0405
FPC	5	30950409	BovineHD0500009077	rs133923253	15916	CACNB3	CACNB3	CACNB3	14	465742	ARS-BFGL-NGS-57820	rs109146371	43375	rs109146371	PPP1R16A	PPP1R16A	AA	-0.0176	7.43	12.9508	49041	2_1	0.00435	0.209	2_2	0.000568	0.643	1_2	-0.00374	0.096	1_1	-0.0175	0.0522
FPC	5	32844092	ARS-BFGL-NGS-110548	rs110518349	15970	rs110518349	rs110518349	RPAP3_ENSBTAG00000038027	14	494621	BovineHD1400000206	rs137472016	43379	rs137472016	rs137472016	CYHR1_TONSL	AA	0.0168	7.43	12.9508	49042	2_2	0.00436	0.202	2_1	0.00053	0.634	1_1	-0.00309	0.109	1_2	-0.0161	0.0547
FPC	14	3687442	BovineHD1400001090	rs135838690	43506	KCNK9	KCNK9	KCNK9	31	131912413	BovineHD3000041172	rs137609931	79013	rs137609931	rs137609931	MSL3_MID1	AA	-0.0135	7.43	12.9508	49043	1_2	0.00342	0.216	2_1	0.00243	0.256	2_2	-0.0015	0.408	1_1	-0.00618	0.121
FPC	14	2350879	BovineHD1400000684	rs108943329	43446	rs108943329	rs108943329	ENSBTAG00000048964_ENSBTAG00000046739	24	15896476	BovineHD2400004358	rs133254666	67129	rs133254666	rs133254666	ENSBTAG00000051002_ENSBTAG00000049926	AA	-0.0138	7.43	12.9586	48995	1_2	0.00611	0.108	2_1	0.0012	0.463	2_2	-0.00195	0.283	1_1	-0.00451	0.147
FPC	8	81712976	BovineHD0800024750	rs43566137	27596	FANCC	FANCC	FANCC	14	3917528	BovineHD4100010672	rs137698269	43523	rs137698269	rs137698269	KCNK9_U6	AA	0.0122	7.43	12.9626	48960	2_2	0.00399	0.201	1_1	0.00204	0.324	2_1	-0.00277	0.25	1_2	-0.00343	0.225
FPC	14	6768594	BovineHD4100010887	rs109444900	43669	rs109444900	rs109444900	KHDRBS3_ENSBTAG00000052897	21	44912887	ARS-BFGL-NGS-86276	rs109353542	61773	rs109353542	rs109353542	SPTSSA_ENSBTAG00000053208	AA	0.0244	7.43	12.9626	48962	1_1	0.00965	0.0366	2_2	0.000629	0.651	1_2	-0.00119	0.279	2_1	-0.0129	0.0334
FPC	14	487527	BovineHD1400000204	rs137727465	43377	CYHR1	CYHR1	CYHR1	27	19160261	ARS-BFGL-NGS-111454	rs109078272	72124	rs109078272	rs109078272	ENSBTAG00000005559_FRG1	AA	-0.0153	7.43	12.9626	48961	1_2	0.00478	0.188	2_2	0.00055	0.597	2_1	-0.00223	0.147	1_1	-0.0133	0.0679
FPC	14	3336128	ARS-BFGL-NGS-100480	rs110017379	43486	TRAPPC9	TRAPPC9	TRAPPC9	31	131912413	BovineHD3000041172	rs137609931	79013	rs137609931	rs137609931	MSL3_MID1	AA	0.0124	7.43	12.9626	48963	1_1	0.00279	0.198	2_2	0.00279	0.317	1_2	-0.00178	0.307	2_1	-0.005	0.178
FPC	7	55234250	BTB-00311362	rs43519222	23905	rs43519222	rs43519222	ENSBTAG00000053427_YIPF5	14	3106715	BovineHD1400000870	rs110850524	43478	AGO2	AGO2	AGO2	AA	0.0186	7.43	12.9666	48919	1_1	0.00999	0.0596	2_2	0.000678	0.48	2_1	-0.0014	0.408	1_2	-0.00654	0.0532
FPC	14	5503028	BovineHD1400001739	rs133793575	43603	rs133793575	rs133793575	blank	26	4745144	BTB-01806486	rs42920379	70319	PCDH15	PCDH15	PCDH15	AA	0.0223	7.43	12.9666	48920	1_1	0.0127	0.0344	2_2	0.000533	0.658	1_2	-0.00157	0.256	2_1	-0.00753	0.0515
FPC	4	70638508	ARS-BFGL-NGS-6754	rs109799835	13376	rs109799835	rs109799835	ENSBTAG00000050039_NPVF	14	305780	Hapmap30383-BTC-005848	rs109752439	43373	rs109752439	rs109752439	C14H8orf33_ZNF34	AA	0.012	7.43	12.9706	48890	2_2	0.00548	0.148	1_1	0.0012	0.361	2_1	-0.00157	0.274	1_2	-0.00373	0.217
FPC	14	6257612	BovineHD1400001983	rs109850959	43639	rs109850959	rs109850959	ENSBTAG00000045100(u)	31	1539152	BovineHD3000000015	rs135872093	76714	rs135872093	rs135872093	blank	AA	0.0127	7.43	12.9706	48891	1_1	0.00399	0.186	2_2	0.0024	0.264	1_2	-0.00181	0.409	2_1	-0.00454	0.14
FPC	5	93359109	BovineHD0500026619	rs134727581	17701	rs134727581	rs134727581	LMO3_MGST1	14	5680882	BovineHD1400001802	rs136064477	43610	rs136064477	rs136064477	blank	AA	-0.025	7.43	12.9747	48853	2_1	0.00401	0.1	1_2	0.00226	0.116	1_1	-0.000343	0.761	2_2	-0.0183	0.022
FPC	11	23372237	BovineHD1100007043	rs135625091	35663	rs135625091	rs135625091	5S_rRNA_ENSBTAG00000026034	14	3687442	BovineHD1400001090	rs135838690	43506	KCNK9	KCNK9	KCNK9	AA	-0.0132	7.44	12.9788	48822	2_1	0.00328	0.206	1_2	0.00313	0.242	2_2	-0.00187	0.421	1_1	-0.00493	0.131
FPC	14	487527	BovineHD1400000204	rs137727465	43377	CYHR1	CYHR1	CYHR1	23	10393033	BovineHD2300002529	none	65047	KCTD20	KCTD20	KCTD20	AA	-0.0128	7.44	12.983	48806	1_2	0.00501	0.116	2_1	0.00164	0.41	2_2	-0.00201	0.334	1_1	-0.00418	0.14
FPC	6	37035186	BovineHD0600010646	rs109920258	19855	rs109920258	rs109920258	IBSP_LAP3	14	5064210	BovineHD4100010744	rs42311928	43579	rs42311928	rs42311928	FAM135B(d)	AA	0.0151	7.44	12.9872	48779	2_2	0.00469	0.133	1_1	0.00201	0.289	1_2	-0.00124	0.495	2_1	-0.00711	0.0828
FPC	8	44916012	ARS-BFGL-NGS-37450	rs110836343	26688	PIP5K1B	PIP5K1B	PIP5K1B	14	3106715	BovineHD1400000870	rs110850524	43478	AGO2	AGO2	AGO2	AA	-0.0204	7.44	12.9914	48746	2_1	0.0123	0.0627	1_2	0.000415	0.493	1_1	-0.00184	0.405	2_2	-0.00584	0.0393
FPC	14	468124	Chr14_1653693	rs110984572	43376	rs110984572	rs110984572	PPP1R16A_FOXH1	16	51444577	ARS-BFGL-NGS-1346	rs110930021	49974	AGRN	AGRN,LOC104974468,LOC101904097	AGRN	AA	-0.0139	7.44	12.9914	48747	2_1	0.0054	0.168	1_1	0.000702	0.539	1_2	-0.0016	0.204	2_2	-0.0108	0.0885
FPC	1	100369596	BovineHD0100028886	rs109787219	2557	rs109787219	rs109787219	ZBBX_U6	14	550784	BovineHD1400000216	rs134432442	43382	CPSF1	CPSF1	CPSF1	AA	0.0138	7.44	12.9957	48716	2_2	0.00736	0.139	2_1	0.00119	0.515	1_1	-0.00259	0.249	1_2	-0.0103	0.0968
FPC	8	42605645	BovineHD0800012772	rs136619638	26624	rs136619638	LOC112447799	LOC112447799	14	2350879	BovineHD1400000684	rs108943329	43446	rs108943329	rs108943329	ENSBTAG00000048964_ENSBTAG00000046739	AA	0.0172	7.44	12.9957	48717	1_1	0.01	0.0621	2_2	0.000629	0.624	2_1	-0.00309	0.193	1_2	-0.00347	0.121
FPC	11	20975049	BovineHD1100006312	rs133774241	35564	rs133774241	rs133774241	U6_ENSBTAG00000026809	14	3568280	BovineHD1400001053	rs133715308	43500	TRAPPC9	TRAPPC9	TRAPPC9	AA	-0.0128	7.44	13	48680	2_1	0.00451	0.155	1_2	0.00195	0.339	1_1	-0.00199	0.352	2_2	-0.00431	0.153
FPC	14	5490651	BovineHD1400001735	rs110820681	43602	rs110820681	rs110820681	blank	31	1539152	BovineHD3000000015	rs135872093	76714	rs135872093	rs135872093	blank	AA	-0.0139	7.44	13	48681	1_2	0.00321	0.196	2_1	0.00269	0.232	2_2	-0.00131	0.478	1_1	-0.00673	0.0935
FPC	14	4770427	ARS-BFGL-BAC-24804	rs110236070	43565	rs110236070	rs110236070	FAM135B(d)	31	29188839	ARS-BFGL-NGS-3364	rs109496194	77494	rs109496194	rs109496194	RNaseP_nuc_ENSBTAG00000016940	AA	-0.0121	7.44	13	48682	2_1	0.00331	0.217	1_2	0.00256	0.26	1_1	-0.00183	0.361	2_2	-0.00443	0.163
FPC	7	61571997	BovineHD0700018390	rs43519108	24069	rs43519108	rs43519108	SLC6A7_CAMK2A	14	3106715	BovineHD1400000870	rs110850524	43478	AGO2	AGO2	AGO2	AA	0.012	7.44	13.0009	48659	2_2	0.00347	0.261	1_1	0.00276	0.221	2_1	-0.00235	0.245	1_2	-0.00345	0.273
FPC	14	9519745	Hapmap26606-BTC-063486	rs110802384	43790	rs110802384	rs110802384	ENSBTAG00000052596_ENSBTAG00000003838	31	42469297	BovineHD3000013559	rs136236068	77656	rs136236068	rs136236068	FAM133A_U6	AA	0.0261	7.44	13.0017	48652	2_2	0.0126	0.0265	1_1	0.000615	0.663	2_1	-0.00128	0.278	1_2	-0.0116	0.0331
FPC	5	35004932	ARS-BFGL-NGS-1649	rs110025204	16038	ANO6	ANO6	ANO6	14	3106715	BovineHD1400000870	rs110850524	43478	AGO2	AGO2	AGO2	AA	-0.0123	7.44	13.0044	48633	2_1	0.00432	0.155	1_2	0.00197	0.354	1_1	-0.00214	0.312	2_2	-0.00391	0.179
FPC	8	56297348	ARS-BFGL-NGS-7163	rs109489404	26954	rs109489404	rs109489404	ENSBTAG00000053348(u)	14	5503028	BovineHD1400001739	rs133793575	43603	rs133793575	rs133793575	blank	AA	-0.0246	7.44	13.0044	48634	2_1	0.0129	0.0331	1_2	0.000557	0.671	1_1	-0.00171	0.257	2_2	-0.00944	0.0382
FPC	2	112888145	BovineHD0200032771	rs43319812	7029	DOCK10	DOCK10	DOCK10	14	4392498	ARS-BFGL-NGS-110563	rs110622450	43550	FAM135B	FAM135B	FAM135B	AA	0.0231	7.44	13.0079	48596	2_2	0.0126	0.0391	1_1	0.000386	0.536	1_2	-0.00105	0.393	2_1	-0.00907	0.0316
FPC	1	43658641	BTA-89708-no-rs	rs41590428	1170	rs41590428	rs41590428	DCBLD2_COL8A1	14	468124	Chr14_1653693	rs110984572	43376	rs110984572	rs110984572	PPP1R16A_FOXH1	AA	0.0138	7.45	13.0128	48562	2_2	0.00967	0.0759	1_1	3.18e-05	0.494	2_1	-5.51e-05	0.249	1_2	-0.00408	0.181
FPC	3	107445270	Hapmap48054-BTA-69366	rs41668907	10885	rs41668907	rs41668907	RRAGC_ENSBTAG00000051294	14	5831015	UA-IFASA-6228	rs110718625	43616	rs110718625	rs110718625	ENSBTAG00000045100(u)	AA	-0.0172	7.45	13.015	48546	1_2	0.00756	0.0694	2_1	0.000995	0.427	2_2	-0.00118	0.447	1_1	-0.00749	0.0564
FPC	14	494621	BovineHD1400000206	rs137472016	43379	rs137472016	rs137472016	CYHR1_TONSL	15	8433140	ARS-BFGL-NGS-40245	rs109860778	46197	rs109860778	rs109860778	ARHGAP42_ENSBTAG00000047425	AA	-0.0131	7.45	13.0173	48522	2_1	0.00538	0.15	1_1	3.64e-05	0.469	1_2	-1.8e-05	0.275	2_2	-0.00773	0.106
FPC	3	107445270	Hapmap48054-BTA-69366	rs41668907	10885	rs41668907	rs41668907	RRAGC_ENSBTAG00000051294	14	5064210	BovineHD4100010744	rs42311928	43579	rs42311928	rs42311928	FAM135B(d)	AA	0.0181	7.45	13.0195	48500	1_1	0.00982	0.0505	2_2	0.000818	0.552	2_1	-0.00155	0.321	1_2	-0.00597	0.0756
FPC	8	43054837	BovineHD0800012934	rs135629116	26642	rs135629116	rs135629116	DMRT2(u)	14	5503028	BovineHD1400001739	rs133793575	43603	rs133793575	rs133793575	blank	AA	-0.0219	7.45	13.02	48498	2_1	0.0117	0.0397	1_2	0.000657	0.657	1_1	-0.00199	0.251	2_2	-0.00751	0.053
FPC	8	37934650	BovineHD0800011384	rs135835014	26503	KDM4C	KDM4C	KDM4C	14	2330431	ARS-BFGL-NGS-96957	rs109175191	43445	rs109175191	rs109175191	ENSBTAG00000048964_ENSBTAG00000046739	AA	-0.0259	7.45	13.0223	48482	1_2	0.0133	0.034	2_1	0.000606	0.754	2_2	-0.00302	0.167	1_1	-0.00899	0.045
FPC	10	26604915	Hapmap41751-BTA-110011	rs41612533	32514	rs41612533	rs41612533	RNASE10_PNP	14	572120	Chr14_1757935	rs211309638	43383	rs211309638	rs211309638	ADCK5_SLC52A2	AA	-0.0208	7.45	13.0227	48478	1_2	0.00284	0.203	1_1	0.000126	0.691	2_1	-0.0009	0.0758	2_2	-0.019	0.0312
FPC	11	21488959	BovineHD1100006445	rs110246258	35586	rs110246258	rs110246258	SOS1_CDKL4	14	2616322	ARS-BFGL-NGS-74378	rs110411273	43451	rs110411273	GPR20	GPR20	AA	-0.0119	7.45	13.0232	48476	1_2	0.00311	0.216	2_1	0.00267	0.273	1_1	-0.00213	0.343	2_2	-0.004	0.168
FPC	4	17429293	BovineHD0400004727	rs110620011	11973	rs110620011	rs110620011	blank	14	490055	ARS-BFGL-NGS-34135	rs109968515	43378	CYHR1	CYHR1	CYHR1	AA	-0.0116	7.45	13.0292	48433	2_1	0.00336	0.21	1_2	0.00245	0.294	2_2	-0.00269	0.268	1_1	-0.00308	0.228
FPC	11	4455334	BovineHD1100001585	rs42835815	34993	rs42835815	EIF5B	EIF5B	14	5294938	BovineHD1400001683	rs109314175	43593	rs109314175	rs109314175	blank	AA	-0.0121	7.45	13.0301	48425	2_1	0.00344	0.223	1_2	0.00252	0.28	1_1	-0.00252	0.301	2_2	-0.00366	0.195
FPC	5	29701717	BovineHD0500008735	rs135772382	15873	LIMA1	LIMA1	LIMA1	14	487527	BovineHD1400000204	rs137727465	43377	CYHR1	CYHR1	CYHR1	AA	-0.0157	7.45	13.0334	48403	2_1	0.00418	0.195	2_2	0.000328	0.606	1_2	-0.00142	0.138	1_1	-0.0133	0.0616
FPC	5	33396129	BovineHD0500009745	rs135664828	15986	rs135664828	rs135664828	ENSBTAG00000052030_SLC38A4	14	468124	Chr14_1653693	rs110984572	43376	rs110984572	rs110984572	PPP1R16A_FOXH1	AA	-0.0187	7.45	13.0357	48393	1_2	0.00398	0.212	1_1	0.000517	0.661	2_1	-0.00388	0.0826	2_2	-0.0191	0.0451
FPC	14	3336128	ARS-BFGL-NGS-100480	rs110017379	43486	TRAPPC9	TRAPPC9	TRAPPC9	24	10405660	BTA-18952-no-rs	rs41576862	67007	rs41576862	rs41576862	ENSBTAG00000023270_5S_rRNA	AA	-0.0131	7.45	13.0357	48394	2_1	0.00469	0.128	1_2	0.00178	0.371	2_2	-0.00163	0.368	1_1	-0.00496	0.133
FPC	11	18913018	BovineHD1100005786	rs42521398	35494	CRIM1	CRIM1	CRIM1	14	3687442	BovineHD1400001090	rs135838690	43506	KCNK9	KCNK9	KCNK9	AA	-0.0127	7.45	13.0391	48365	2_1	0.0034	0.188	1_2	0.00299	0.268	2_2	-0.00206	0.395	1_1	-0.00426	0.148
FPC	14	3336128	ARS-BFGL-NGS-100480	rs110017379	43486	TRAPPC9	TRAPPC9	TRAPPC9	31	74835097	BovineHD3000022198	rs135391536	78041	ATRX	ATRX	ATRX	AA	0.0125	7.46	13.0472	48300	1_1	0.00497	0.156	2_2	0.00175	0.333	1_2	-0.00223	0.348	2_1	-0.00356	0.163
FPC	12	48508228	BovineHD1200013397	rs134376435	39442	rs134376435	rs134376435	KLF12(u)	14	5064210	BovineHD4100010744	rs42311928	43579	rs42311928	rs42311928	FAM135B(d)	AA	-0.0193	7.46	13.0531	48257	2_1	0.0107	0.0452	1_2	0.000877	0.552	1_1	-0.00148	0.326	2_2	-0.00627	0.0773
FPC	14	5485143	BovineHD4100010777	rs42216140	43601	rs42216140	rs42216140	blank	20	41868369	BovineHD2000012038	rs132881817	59631	PDZD2	PDZD2	PDZD2	AA	0.0176	7.46	13.055	48247	1_1	0.011	0.0432	2_2	0.000743	0.635	2_1	-0.00286	0.162	1_2	-0.00304	0.159
FPC	2	12638540	BovineHD0200003564	rs110444961	4626	rs110444961	rs110444961	ENSBTAG00000042196(u)	14	2421119	BovineHD1400019481	rs134537992	43449	rs134537992	rs134537992	ENSBTAG00000048964_ENSBTAG00000046739	AA	0.0188	7.46	13.0555	48242	1_1	0.0109	0.0497	2_2	0.000644	0.665	2_1	-0.0029	0.186	1_2	-0.00432	0.0994
FPC	14	5222562	UA-IFASA-6370	rs41594556	43588	rs41594556	rs41594556	blank	17	9152717	BovineHD1700002623	rs42491761	51269	rs42491761	rs42491761	ENSBTAG00000049242_NR3C2	AA	-0.0162	7.46	13.0575	48219	1_2	0.00766	0.0702	2_1	0.00109	0.556	1_1	-0.00201	0.258	2_2	-0.00539	0.116
FPC	14	2350879	BovineHD1400000684	rs108943329	43446	rs108943329	rs108943329	ENSBTAG00000048964_ENSBTAG00000046739	21	57546693	ARS-BFGL-NGS-23598	rs109377027	62214	rs109377027	rs109377027	GOLGA5_CHGA	AA	0.0172	7.46	13.0595	48206	1_1	0.0103	0.0614	2_2	0.000498	0.628	1_2	-0.00268	0.193	2_1	-0.00366	0.118
FPC	9	77218355	BovineHD0900021812	rs133389577	30642	rs133389577	LOC112448069	LOC112448069	14	3106715	BovineHD1400000870	rs110850524	43478	AGO2	AGO2	AGO2	AA	0.0129	7.46	13.061	48197	1_1	0.0059	0.149	2_2	0.00109	0.384	2_1	-0.00248	0.318	1_2	-0.00346	0.148
FPC	11	20599612	Hapmap38198-BTA-117515	rs41600091	35551	rs41600091	rs41600091	CYP1B1_ATL2	14	3439565	UA-IFASA-5306	rs55617160	43491	TRAPPC9	TRAPPC9	TRAPPC9	AA	-0.0117	7.46	13.0625	48185	1_2	0.00395	0.186	2_1	0.00197	0.308	1_1	-0.00191	0.318	2_2	-0.00388	0.189
FPC	8	52361183	BTB-00348139	rs43553252	26863	PCSK5	PCSK5	PCSK5	14	2372575	BovineHD1400000693	rs136475864	43447	rs136475864	rs136475864	ENSBTAG00000048964_ENSBTAG00000046739	AA	-0.0184	7.46	13.066	48165	2_1	0.0111	0.0612	1_2	0.000474	0.578	1_1	-0.00218	0.295	2_2	-0.00464	0.0663
FPC	7	43966496	BovineHD0700013098	rs43513354	23681	MBD3	MBD3	MBD3	14	3106715	BovineHD1400000870	rs110850524	43478	AGO2	AGO2	AGO2	AA	-0.0164	7.46	13.0716	48120	2_1	0.008	0.0742	1_2	0.000978	0.457	1_1	-0.00151	0.393	2_2	-0.0059	0.0758
FPC	14	5503028	BovineHD1400001739	rs133793575	43603	rs133793575	rs133793575	blank	21	44912887	ARS-BFGL-NGS-86276	rs109353542	61773	rs109353542	rs109353542	SPTSSA_ENSBTAG00000053208	AA	0.0251	7.46	13.0752	48081	1_1	0.0127	0.0344	2_2	0.000511	0.674	1_2	-0.00163	0.256	2_1	-0.0102	0.0358
FPC	8	37364984	BovineHD0800011195	rs43549297	26493	rs43549297	rs43549297	DMAC1_KDM4C	14	5490651	BovineHD1400001735	rs110820681	43602	rs110820681	rs110820681	blank	AA	-0.0231	7.47	13.0768	48071	2_1	0.0124	0.0376	1_2	0.000636	0.662	1_1	-0.00195	0.252	2_2	-0.00813	0.0487
FPC	11	31175772	BovineHD1100009276	rs137042258	35913	rs137042258	rs137042258	ENSBTAG00000027015_FSHR	14	3336128	ARS-BFGL-NGS-100480	rs110017379	43486	TRAPPC9	TRAPPC9	TRAPPC9	AA	-0.0115	7.47	13.0778	48065	1_2	0.00397	0.237	2_1	0.0017	0.287	1_1	-0.0021	0.217	2_2	-0.00375	0.259
FPC	14	5064210	BovineHD4100010744	rs42311928	43579	rs42311928	rs42311928	FAM135B(d)	27	16424372	ARS-BFGL-NGS-75787	rs109771331	72035	FAT1	FAT1	FAT1	AA	0.018	7.47	13.0794	48050	1_1	0.00957	0.056	2_2	0.000815	0.552	1_2	-0.0017	0.316	2_1	-0.00588	0.0766
FPC	11	21187541	BTA-120835-no-rs	rs41623475	35572	DHX57	DHX57	DHX57	14	3040885	Hapmap24986-BTC-065021	rs110251237	43475	rs110251237	rs110251237	PTK2_AGO2	AA	0.0117	7.47	13.083	48028	2_2	0.00307	0.249	1_1	0.00264	0.246	1_2	-0.00233	0.327	2_1	-0.00366	0.178
FPC	14	2330431	ARS-BFGL-NGS-96957	rs109175191	43445	rs109175191	rs109175191	ENSBTAG00000048964_ENSBTAG00000046739	17	9152717	BovineHD1700002623	rs42491761	51269	rs42491761	rs42491761	ENSBTAG00000049242_NR3C2	AA	0.0188	7.47	13.0888	47996	2_2	0.0104	0.0549	1_1	0.000744	0.668	2_1	-0.00367	0.146	1_2	-0.00403	0.131
FPC	3	107445270	Hapmap48054-BTA-69366	rs41668907	10885	rs41668907	rs41668907	RRAGC_ENSBTAG00000051294	14	5427029	BovineHD1400001720	rs42216156	43597	rs42216156	rs42216156	blank	AA	-0.0181	7.47	13.0921	47969	1_2	0.00845	0.0582	2_1	0.000924	0.537	2_2	-0.00147	0.337	1_1	-0.00723	0.068
FPC	11	22555682	ARS-BFGL-NGS-43804	rs110286907	35638	SLC8A1	SLC8A1	SLC8A1	14	2616322	ARS-BFGL-NGS-74378	rs110411273	43451	rs110411273	GPR20	GPR20	AA	0.0127	7.47	13.0964	47939	2_2	0.00284	0.259	1_1	0.00273	0.186	2_1	-0.00117	0.43	1_2	-0.00596	0.124
FPC	14	3749537	BovineHD1400001103	rs136017274	43512	rs136017274	rs136017274	KCNK9(d)	21	59219385	BovineHD2100017308	rs109997195	62272	SERPINA12	SERPINA12	SERPINA12	AA	-0.0169	7.47	13.098	47924	1_2	0.00975	0.0745	2_1	0.000518	0.499	1_1	-0.00184	0.358	2_2	-0.00475	0.0684
FPC	8	37033751	BovineHD0800011110	none	26488	none	none	7SK_DMAC1	14	5490651	BovineHD1400001735	rs110820681	43602	rs110820681	rs110820681	blank	AA	0.0222	7.47	13.1057	47885	1_1	0.0121	0.039	2_2	0.00065	0.656	2_1	-0.00196	0.251	1_2	-0.00746	0.0546
FPC	14	5503028	BovineHD1400001739	rs133793575	43603	rs133793575	rs133793575	blank	27	45081630	BovineHD2700013088	rs42293868	73089	rs42293868	rs42293868	5S_rRNA_U6	AA	-0.0131	7.47	13.1062	47881	1_2	0.0046	0.153	2_1	0.0017	0.366	2_2	-0.00191	0.344	1_1	-0.00487	0.137
FPC	8	50424283	BovineHD0800015164	rs109426251	26806	rs109426251	rs109426251	RORB(u)	14	2421119	BovineHD1400019481	rs134537992	43449	rs134537992	rs134537992	ENSBTAG00000048964_ENSBTAG00000046739	AA	0.0212	7.47	13.1068	47875	1_1	0.0121	0.0424	2_2	0.000658	0.692	2_1	-0.00297	0.194	1_2	-0.00548	0.0716
FPC	14	494621	BovineHD1400000206	rs137472016	43379	rs137472016	rs137472016	CYHR1_TONSL	27	23394937	BovineHD2700006348	none	72242	none	none	5S_rRNA_DLC1	AA	0.0132	7.47	13.1073	47869	2_2	0.00821	0.114	1_2	0.000719	0.379	1_1	-0.000793	0.364	2_1	-0.00645	0.142
FPC	14	468124	Chr14_1653693	rs110984572	43376	rs110984572	rs110984572	PPP1R16A_FOXH1	27	19160261	ARS-BFGL-NGS-111454	rs109078272	72124	rs109078272	rs109078272	ENSBTAG00000005559_FRG1	AA	0.0154	7.48	13.1096	47856	2_2	0.00482	0.188	1_2	0.000556	0.596	1_1	-0.00224	0.147	2_1	-0.0134	0.0681
FPC	7	57753560	BovineHD0700017106	rs43520457	23969	rs43520457	rs43520457	GPR151_PPP2R2B	14	2330431	ARS-BFGL-NGS-96957	rs109175191	43445	rs109175191	rs109175191	ENSBTAG00000048964_ENSBTAG00000046739	AA	-0.0172	7.48	13.1118	47832	1_2	0.00917	0.065	2_1	0.000757	0.637	1_1	-0.00336	0.162	2_2	-0.00392	0.136
FPC	14	6725253	BovineHD1400002088	rs134486741	43667	rs134486741	rs134486741	KHDRBS3_ENSBTAG00000052897	31	1539152	BovineHD3000000015	rs135872093	76714	rs135872093	rs135872093	blank	AA	-0.0165	7.48	13.1124	47825	1_2	0.00439	0.125	2_1	0.00207	0.266	2_2	-0.000999	0.549	1_1	-0.0091	0.0602
FPC	11	5499799	BovineHD1100001981	rs136077292	35030	rs136077292	rs136077292	AFF3_CHST10	14	487527	BovineHD1400000204	rs137727465	43377	CYHR1	CYHR1	CYHR1	AA	-0.0129	7.48	13.1158	47803	2_1	0.00591	0.119	1_2	0.000855	0.382	2_2	-0.000867	0.362	1_1	-0.00524	0.137
FPC	7	43966496	BovineHD0700013098	rs43513354	23681	MBD3	MBD3	MBD3	14	494621	BovineHD1400000206	rs137472016	43379	rs137472016	rs137472016	CYHR1_TONSL	AA	-0.0175	7.48	13.1163	47798	1_2	0.00477	0.203	1_1	0.000688	0.647	2_1	-0.00471	0.0963	2_2	-0.0182	0.0529
FPC	14	2421119	BovineHD1400019481	rs134537992	43449	rs134537992	rs134537992	ENSBTAG00000048964_ENSBTAG00000046739	17	15422141	BovineHD1700004510	rs43736118	51472	INPP4B	INPP4B	INPP4B	AA	-0.0183	7.48	13.1169	47794	1_2	0.0109	0.0495	2_1	0.00068	0.649	1_1	-0.00282	0.187	2_2	-0.00394	0.115
FPC	8	60998546	ARS-BFGL-NGS-71125	rs109782298	27070	PAX5	PAX5	PAX5	14	2421119	BovineHD1400019481	rs134537992	43449	rs134537992	rs134537992	ENSBTAG00000048964_ENSBTAG00000046739	AA	-0.0175	7.48	13.118	47786	2_1	0.0101	0.0538	1_2	0.000727	0.64	1_1	-0.00305	0.182	2_2	-0.00364	0.124
FPC	14	572120	Chr14_1757935	rs211309638	43383	rs211309638	rs211309638	ADCK5_SLC52A2	21	53834580	BTB-01392802	rs42517574	62036	rs42517574	rs42517574	ENSBTAG00000051424_FSCB	AA	-0.0175	7.48	13.1186	47781	2_1	0.00409	0.185	1_1	0.000479	0.65	1_2	-0.00244	0.116	2_2	-0.0163	0.0483
FPC	11	20798608	ARS-BFGL-NGS-113404	rs108999705	35558	rs108999705	rs108999705	ATL2_ENSBTAG00000049310	14	3106715	BovineHD1400000870	rs110850524	43478	AGO2	AGO2	AGO2	AA	-0.0117	7.48	13.1209	47764	2_1	0.00301	0.222	1_2	0.00293	0.272	1_1	-0.00273	0.245	2_2	-0.00306	0.261
FPC	11	18161537	BTB-01996428	rs43099908	35470	rs43099908	rs43099908	blank	14	6257612	BovineHD1400001983	rs109850959	43639	rs109850959	rs109850959	ENSBTAG00000045100(u)	AA	-0.0122	7.48	13.1221	47752	1_2	0.00457	0.148	2_1	0.00187	0.374	2_2	-0.00264	0.257	1_1	-0.00315	0.221
FPC	6	110168463	BovineHD0600032607	rs43489352	22030	CPEB2	CPEB2	CPEB2	14	3687442	BovineHD1400001090	rs135838690	43506	KCNK9	KCNK9	KCNK9	AA	0.0127	7.48	13.1244	47740	1_1	0.00381	0.187	2_2	0.00226	0.3	1_2	-0.00187	0.363	2_1	-0.00473	0.15
FPC	11	21461302	BovineHD1100006436	rs133819254	35583	rs133819254	rs133819254	SOS1_CDKL4	14	3050984	BovineHD1400000846	rs136880486	43476	rs136880486	rs136880486	PTK2_AGO2	AA	-0.012	7.48	13.1255	47734	1_2	0.00399	0.194	2_1	0.00208	0.322	2_2	-0.00295	0.263	1_1	-0.00302	0.221
FPC	14	2840340	BovineHD1400000788	rs109870371	43463	rs109870371	rs109870371	ENSBTAG00000051587_PTK2	20	15507726	UA-IFASA-9433	rs41611821	58797	rs41611821	rs41611821	RNF180_HTR1A	AA	0.0119	7.48	13.1302	47702	2_2	0.00397	0.184	1_1	0.00214	0.319	2_1	-0.00254	0.286	1_2	-0.00326	0.21
FPC	11	20798608	ARS-BFGL-NGS-113404	rs108999705	35558	rs108999705	rs108999705	ATL2_ENSBTAG00000049310	14	3738219	Hapmap22692-BTC-068210	rs110143087	43510	rs110143087	rs110143087	KCNK9(d)	AA	-0.0119	7.48	13.1361	47663	1_2	0.00399	0.193	2_1	0.002	0.294	1_1	-0.00182	0.325	2_2	-0.00407	0.188
FPC	14	465742	ARS-BFGL-NGS-57820	rs109146371	43375	rs109146371	PPP1R16A	PPP1R16A	16	65810386	BovineHD1600019074	rs42205680	50420	rs42205680	rs42205680	EDEM3_NIBAN1	AA	0.0266	7.48	13.1379	47651	2_2	0.00433	0.0415	1_1	0.00142	0.244	2_1	-0.000248	0.698	1_2	-0.0206	0.0172
FPC	1	100369596	BovineHD0100028886	rs109787219	2557	rs109787219	rs109787219	ZBBX_U6	14	572120	Chr14_1757935	rs211309638	43383	rs211309638	rs211309638	ADCK5_SLC52A2	AA	0.014	7.48	13.1385	47646	2_2	0.00744	0.138	2_1	0.00118	0.517	1_1	-0.00257	0.25	1_2	-0.0104	0.0961
FPC	7	43999567	BovineHD0700013108	rs110419136	23684	TCF3	TCF3	TCF3	14	487527	BovineHD1400000204	rs137727465	43377	CYHR1	CYHR1	CYHR1	AA	0.0167	7.49	13.1463	47590	1_1	0.00505	0.197	1_2	0.000724	0.629	2_2	-0.00409	0.114	2_1	-0.0165	0.0596
FPC	11	15408451	ARS-BFGL-NGS-116521	rs43665072	35380	rs43665072	rs43665072	TTC27_LTBP1	14	3106715	BovineHD1400000870	rs110850524	43478	AGO2	AGO2	AGO2	AA	0.0125	7.49	13.1494	47570	1_1	0.00548	0.168	2_2	0.00121	0.369	1_2	-0.00277	0.163	2_1	-0.00305	0.3
FPC	14	2372575	BovineHD1400000693	rs136475864	43447	rs136475864	rs136475864	ENSBTAG00000048964_ENSBTAG00000046739	20	6023008	BovineHD4100014484	rs41641820	58485	rs41641820	rs41641820	NSG2_bta-mir-584-6	AA	-0.0165	7.49	13.1568	47527	1_2	0.00942	0.0666	2_1	0.000691	0.55	1_1	-0.00206	0.289	2_2	-0.00436	0.0944
FPC	5	29606401	BovineHD0500008711	rs42735797	15869	rs42735797	rs42735797	FAM186A_U6	14	487527	BovineHD1400000204	rs137727465	43377	CYHR1	CYHR1	CYHR1	AA	-0.0163	7.49	13.158	47518	2_1	0.00399	0.198	2_2	0.000384	0.617	1_2	-0.00156	0.127	1_1	-0.0143	0.0581
FPC	2	62117471	ARS-BFGL-NGS-12099	rs109193448	5887	rs109193448	rs109193448	ENSBTAG00000050570_RAB3GAP1	14	4392498	ARS-BFGL-NGS-110563	rs110622450	43550	FAM135B	FAM135B	FAM135B	AA	0.0189	7.49	13.1586	47512	2_2	0.0104	0.0576	1_1	0.000469	0.517	1_2	-0.00136	0.374	2_1	-0.00664	0.0505
FPC	2	62074359	AX-22241225	rs109107723	5886	ZRANB3	ZRANB3	ZRANB3	14	3740944	BovineHD1400001101	rs133414561	43511	rs133414561	rs133414561	KCNK9(d)	AA	-0.0145	7.49	13.1593	47503	2_1	0.00649	0.113	1_2	0.00109	0.399	1_1	-0.00171	0.393	2_2	-0.00525	0.0943
FPC	14	465742	ARS-BFGL-NGS-57820	rs109146371	43375	rs109146371	PPP1R16A	PPP1R16A	23	10393033	BovineHD2300002529	none	65047	KCTD20	KCTD20	KCTD20	AA	-0.0128	7.49	13.1593	47504	1_2	0.00493	0.119	2_1	0.00168	0.407	2_2	-0.00206	0.332	1_1	-0.00413	0.142
FPC	14	468124	Chr14_1653693	rs110984572	43376	rs110984572	rs110984572	PPP1R16A_FOXH1	23	10393033	BovineHD2300002529	none	65047	KCTD20	KCTD20	KCTD20	AA	0.013	7.49	13.1599	47498	2_2	0.00506	0.116	1_1	0.00166	0.409	1_2	-0.00202	0.334	2_1	-0.00423	0.14
FPC	14	494621	BovineHD1400000206	rs137472016	43379	rs137472016	rs137472016	CYHR1_TONSL	16	51444577	ARS-BFGL-NGS-1346	rs110930021	49974	AGRN	AGRN,LOC104974468,LOC101904097	AGRN	AA	-0.014	7.49	13.1643	47467	2_1	0.0054	0.168	1_1	0.000696	0.539	1_2	-0.00159	0.204	2_2	-0.0109	0.0883
FPC	14	550784	BovineHD1400000216	rs134432442	43382	CPSF1	CPSF1	CPSF1	21	53834580	BTB-01392802	rs42517574	62036	rs42517574	rs42517574	ENSBTAG00000051424_FSCB	AA	-0.0174	7.49	13.1694	47430	2_1	0.00399	0.188	1_1	0.000448	0.648	1_2	-0.00226	0.116	2_2	-0.0161	0.0483
FPC	11	39751166	BovineHD1100011705	rs110803975	36119	rs110803975	rs110803975	blank	14	3336128	ARS-BFGL-NGS-100480	rs110017379	43486	TRAPPC9	TRAPPC9	TRAPPC9	AA	0.0141	7.49	13.1739	47404	2_2	0.00693	0.119	1_1	0.00107	0.405	1_2	-0.00233	0.377	2_1	-0.00382	0.0988
FPC	14	2840340	BovineHD1400000788	rs109870371	43463	rs109870371	rs109870371	ENSBTAG00000051587_PTK2	31	53337912	BTA-95509-no-rs	rs41598282	77775	rs41598282	IL1RAPL2	IL1RAPL2	AA	-0.0149	7.49	13.1746	47401	1_2	0.00527	0.0925	2_1	0.0016	0.381	1_1	-0.00108	0.437	2_2	-0.00693	0.0898
FPC	11	22970721	BovineHD1100006969	rs43669259	35653	rs43669259	rs43669259	ENSBTAG00000051275_5S_rRNA	14	3239650	ARS-BFGL-NGS-118081	rs109248069	43483	TRAPPC9	TRAPPC9	TRAPPC9	AA	0.0124	7.5	13.1785	47374	1_1	0.00493	0.159	2_2	0.00151	0.378	2_1	-0.00279	0.28	1_2	-0.00315	0.182
FPC	14	3336128	ARS-BFGL-NGS-100480	rs110017379	43486	TRAPPC9	TRAPPC9	TRAPPC9	27	19160261	ARS-BFGL-NGS-111454	rs109078272	72124	rs109078272	rs109078272	ENSBTAG00000005559_FRG1	AA	-0.0141	7.5	13.1798	47364	2_1	0.00679	0.116	1_2	0.00103	0.404	2_2	-0.00207	0.381	1_1	-0.00416	0.0992
FPC	11	9775693	BTB-01569510	rs42688135	35175	HK2	HK2	HK2	14	465742	ARS-BFGL-NGS-57820	rs109146371	43375	rs109146371	PPP1R16A	PPP1R16A	AA	0.014	7.5	13.1811	47354	1_1	0.00515	0.175	1_2	0.00039	0.542	2_2	-0.00115	0.197	2_1	-0.0104	0.0855
FPC	14	2421119	BovineHD1400019481	rs134537992	43449	rs134537992	rs134537992	ENSBTAG00000048964_ENSBTAG00000046739	19	60148634	BovineHD1900017398	rs109723683	58041	rs109723683	rs109723683	Y_RNA_KCNJ2	AA	-0.0291	7.5	13.1824	47343	1_2	0.0205	0.0146	2_1	0.000401	0.721	1_1	-0.00134	0.221	2_2	-0.00681	0.0428
FPC	11	21461302	BovineHD1100006436	rs133819254	35583	rs133819254	rs133819254	SOS1_CDKL4	14	2840340	BovineHD1400000788	rs109870371	43463	rs109870371	rs109870371	ENSBTAG00000051587_PTK2	AA	0.0119	7.5	13.1851	47324	1_1	0.00329	0.22	2_2	0.0026	0.276	2_1	-0.00234	0.309	1_2	-0.00367	0.195
FPC	8	39330695	Hapmap46544-BTA-94974	rs41597442	26523	rs41597442	rs41597442	PLGRKT_INSL6	14	3687442	BovineHD1400001090	rs135838690	43506	KCNK9	KCNK9	KCNK9	AA	0.0232	7.5	13.1858	47323	1_1	0.0138	0.0439	2_2	0.000463	0.622	2_1	-0.00209	0.293	1_2	-0.00684	0.0412
FPC	8	37458257	BTB-00342185	rs43548029	26497	rs43548029	rs43548029	DMAC1_KDM4C	14	5490651	BovineHD1400001735	rs110820681	43602	rs110820681	rs110820681	blank	AA	-0.02	7.5	13.1864	47319	2_1	0.0109	0.048	1_2	0.000632	0.642	1_1	-0.00199	0.242	2_2	-0.00654	0.0685
FPC	8	44916012	ARS-BFGL-NGS-37450	rs110836343	26688	PIP5K1B	PIP5K1B	PIP5K1B	14	2350879	BovineHD1400000684	rs108943329	43446	rs108943329	rs108943329	ENSBTAG00000048964_ENSBTAG00000046739	AA	-0.0218	7.5	13.1891	47302	2_1	0.013	0.0439	1_2	0.000448	0.687	1_1	-0.00257	0.211	2_2	-0.00577	0.0581
FPC	11	6506848	BovineHD1100002472	rs137688610	35067	ENSBTAG00000054755	MAP4K4	ENSBTAG00000054755	14	3106715	BovineHD1400000870	rs110850524	43478	AGO2	AGO2	AGO2	AA	-0.0123	7.5	13.1938	47275	2_1	0.00432	0.19	1_2	0.00193	0.327	1_1	-0.00293	0.277	2_2	-0.0031	0.206
FPC	14	494621	BovineHD1400000206	rs137472016	43379	rs137472016	rs137472016	CYHR1_TONSL	27	19160261	ARS-BFGL-NGS-111454	rs109078272	72124	rs109078272	rs109078272	ENSBTAG00000005559_FRG1	AA	0.0154	7.5	13.1945	47268	2_2	0.00482	0.188	1_2	0.000547	0.597	1_1	-0.00221	0.147	2_1	-0.0134	0.0679
FPC	6	36164022	BovineHD4100004499	rs41595971	19797	HERC3	HERC3	HERC3	14	2840340	BovineHD1400000788	rs109870371	43463	rs109870371	rs109870371	ENSBTAG00000051587_PTK2	AA	0.0123	7.5	13.1979	47235	2_2	0.00435	0.163	1_1	0.00196	0.345	1_2	-0.00229	0.308	2_1	-0.00367	0.185
FPC	8	42579916	BTB-01044663	rs42201048	26623	rs42201048	rs42201048	SMARCA2(d)	14	5490651	BovineHD1400001735	rs110820681	43602	rs110820681	rs110820681	blank	AA	-0.0223	7.5	13.1979	47236	2_1	0.0122	0.0384	1_2	0.000604	0.657	1_1	-0.00183	0.251	2_2	-0.00768	0.0528
FPC	8	44916012	ARS-BFGL-NGS-37450	rs110836343	26688	PIP5K1B	PIP5K1B	PIP5K1B	14	5490651	BovineHD1400001735	rs110820681	43602	rs110820681	rs110820681	blank	AA	-0.0213	7.5	13.2007	47214	2_1	0.0113	0.0442	1_2	0.00062	0.653	1_1	-0.00197	0.245	2_2	-0.00733	0.0577
FPC	14	465742	ARS-BFGL-NGS-57820	rs109146371	43375	rs109146371	PPP1R16A	PPP1R16A	27	33734490	ARS-BFGL-NGS-35260	rs111005259	72638	rs111005259	rs111005259	FGFR1_TACC1	AA	-0.0128	7.5	13.2048	47192	1_2	0.00804	0.123	2_2	0.000794	0.402	2_1	-0.00114	0.337	1_1	-0.0067	0.138
FPC	8	44916012	ARS-BFGL-NGS-37450	rs110836343	26688	PIP5K1B	PIP5K1B	PIP5K1B	14	5503028	BovineHD1400001739	rs133793575	43603	rs133793575	rs133793575	blank	AA	-0.021	7.5	13.2055	47184	2_1	0.0112	0.0443	1_2	0.000601	0.652	1_1	-0.00191	0.246	2_2	-0.00727	0.0578
FPC	8	34438846	ARS-BFGL-NGS-40453	rs109976835	26401	rs109976835	LOC101904827	LOC101904827	14	468124	Chr14_1653693	rs110984572	43376	rs110984572	rs110984572	PPP1R16A_FOXH1	AA	-0.0201	7.51	13.2147	47129	2_1	0.00431	0.0843	1_2	0.00176	0.227	1_1	-0.000552	0.659	2_2	-0.0135	0.0296
FPC	7	37554192	ARS-BFGL-NGS-17959	rs42489560	23540	rs42489560	rs42489560	SEMA6A_ENSBTAG00000054664	14	494621	BovineHD1400000206	rs137472016	43379	rs137472016	rs137472016	CYHR1_TONSL	AA	0.0171	7.51	13.2154	47123	2_2	0.00544	0.198	2_1	0.000807	0.639	1_1	-0.00527	0.105	1_2	-0.0178	0.0584
FPC	6	112088165	Hapmap31504-BTA-159055	rs110549602	22115	LDB2	LDB2	LDB2	14	2840340	BovineHD1400000788	rs109870371	43463	rs109870371	rs109870371	ENSBTAG00000051587_PTK2	AA	-0.0118	7.51	13.2161	47117	2_1	0.00328	0.229	1_2	0.00254	0.271	1_1	-0.0025	0.301	2_2	-0.00344	0.2
FPC	5	88797501	BovineHD0500025316	rs42589582	17541	IAPP	SLCO1A2,IAPP	IAPP	14	487527	BovineHD1400000204	rs137727465	43377	CYHR1	CYHR1	CYHR1	AA	0.0176	7.51	13.219	47103	1_1	0.0046	0.202	1_2	0.000493	0.637	2_2	-0.00318	0.107	2_1	-0.0166	0.0544
FPC	8	71951814	ARS-BFGL-NGS-29576	rs43559690	27320	rs43559690	rs43559690	ADAM7_NEFM	14	2350879	BovineHD1400000684	rs108943329	43446	rs108943329	rs108943329	ENSBTAG00000048964_ENSBTAG00000046739	AA	-0.018	7.51	13.2233	47070	2_1	0.0108	0.0592	1_2	0.000478	0.646	1_1	-0.00284	0.195	2_2	-0.00395	0.099
FPC	11	8091633	BovineHD1100002954	rs43657661	35122	rs43657661	rs43657661	U6(d)	14	3106715	BovineHD1400000870	rs110850524	43478	AGO2	AGO2	AGO2	AA	-0.0128	7.51	13.2248	47059	2_1	0.00465	0.157	1_2	0.00193	0.356	1_1	-0.00239	0.308	2_2	-0.00386	0.178
FPC	11	59594780	BTB-01630036	rs42738768	36570	rs42738768	rs42738768	C11H2orf74(u)	14	494621	BovineHD1400000206	rs137472016	43379	rs137472016	rs137472016	CYHR1_TONSL	AA	-0.0272	7.51	13.2269	47036	1_2	0.00186	0.238	2_1	0.00108	0.0371	1_1	-5.13e-05	0.707	2_2	-0.0242	0.0185
FPC	11	9522250	BovineHD1100003346	rs109438541	35164	TACR1	TACR1	TACR1	14	468124	Chr14_1653693	rs110984572	43376	rs110984572	rs110984572	PPP1R16A_FOXH1	AA	-0.0137	7.51	13.2299	47023	1_2	0.00641	0.0937	2_1	0.00132	0.473	1_1	-0.00231	0.271	2_2	-0.00369	0.163
FPC	9	81389583	ARS-BFGL-NGS-100330	rs108971461	30771	PLAGL1	PLAGL1	PLAGL1	14	2421119	BovineHD1400019481	rs134537992	43449	rs134537992	rs134537992	ENSBTAG00000048964_ENSBTAG00000046739	AA	0.0172	7.51	13.2321	47007	1_1	0.0105	0.0503	2_2	0.000682	0.629	2_1	-0.00258	0.186	1_2	-0.00352	0.135
FPC	14	3740944	BovineHD1400001101	rs133414561	43511	rs133414561	rs133414561	KCNK9(d)	21	44912887	ARS-BFGL-NGS-86276	rs109353542	61773	rs109353542	rs109353542	SPTSSA_ENSBTAG00000053208	AA	0.0251	7.51	13.2321	47008	1_1	0.0126	0.0477	2_2	0.000464	0.471	1_2	-0.00127	0.459	2_1	-0.0107	0.0224
FPC	7	37554192	ARS-BFGL-NGS-17959	rs42489560	23540	rs42489560	rs42489560	SEMA6A_ENSBTAG00000054664	14	2840340	BovineHD1400000788	rs109870371	43463	rs109870371	rs109870371	ENSBTAG00000051587_PTK2	AA	0.0158	7.51	13.2358	46990	1_1	0.00708	0.0932	2_2	0.00105	0.4	2_1	-0.00148	0.436	1_2	-0.00622	0.0703
FPC	14	2421119	BovineHD1400019481	rs134537992	43449	rs134537992	rs134537992	ENSBTAG00000048964_ENSBTAG00000046739	20	6023008	BovineHD4100014484	rs41641820	58485	rs41641820	rs41641820	NSG2_bta-mir-584-6	AA	-0.0182	7.51	13.2388	46973	1_2	0.0111	0.0462	2_1	0.000648	0.649	1_1	-0.00255	0.19	2_2	-0.00393	0.115
FPC	7	55290187	BovineHD0700016399	rs43148110	23906	rs43148110	rs43148110	YIPF5_ENSBTAG00000051444	14	4281383	BovineHD1400001327	rs110118247	43543	rs110118247	COL22A1	COL22A1	AA	0.0166	7.51	13.2396	46970	2_2	0.00699	0.0917	1_1	0.00117	0.396	1_2	-0.00139	0.443	2_1	-0.00701	0.0697
FPC	14	5490651	BovineHD1400001735	rs110820681	43602	rs110820681	rs110820681	blank	20	44961873	BTB-01785140	rs42901236	59697	rs42901236	rs42901236	5S_rRNA(u)	AA	-0.0235	7.51	13.2411	46960	1_2	0.0125	0.0364	2_1	0.000629	0.665	1_1	-0.00192	0.253	2_2	-0.00842	0.0458
FPC	8	63273007	BovineHD0800019059	rs134001737	27113	CORO2A	CORO2A	CORO2A	14	2350879	BovineHD1400000684	rs108943329	43446	rs108943329	rs108943329	ENSBTAG00000048964_ENSBTAG00000046739	AA	-0.0198	7.52	13.2472	46916	2_1	0.0119	0.0509	1_2	0.000488	0.665	1_1	-0.00269	0.205	2_2	-0.00474	0.0796
FPC	11	22970721	BovineHD1100006969	rs43669259	35653	rs43669259	rs43669259	ENSBTAG00000051275_5S_rRNA	14	3106715	BovineHD1400000870	rs110850524	43478	AGO2	AGO2	AGO2	AA	0.0125	7.52	13.2487	46909	1_1	0.00478	0.164	2_2	0.0017	0.356	2_1	-0.0026	0.303	1_2	-0.00342	0.177
FPC	5	29701717	BovineHD0500008735	rs135772382	15873	LIMA1	LIMA1	LIMA1	14	468124	Chr14_1653693	rs110984572	43376	rs110984572	rs110984572	PPP1R16A_FOXH1	AA	0.0159	7.52	13.2503	46898	2_2	0.00423	0.195	2_1	0.000327	0.606	1_1	-0.00143	0.137	1_2	-0.0134	0.0617
FPC	8	37364984	BovineHD0800011195	rs43549297	26493	rs43549297	rs43549297	DMAC1_KDM4C	14	5503028	BovineHD1400001739	rs133793575	43603	rs133793575	rs133793575	blank	AA	-0.023	7.52	13.2534	46875	2_1	0.0124	0.0376	1_2	0.000624	0.661	1_1	-0.00191	0.253	2_2	-0.00811	0.0487
FPC	14	2421119	BovineHD1400019481	rs134537992	43449	rs134537992	rs134537992	ENSBTAG00000048964_ENSBTAG00000046739	18	7520734	BTB-01874436	rs42982568	53676	CDYL2	CDYL2	CDYL2	AA	0.0181	7.52	13.2549	46863	1_1	0.0112	0.0417	2_2	0.00071	0.644	1_2	-0.00249	0.194	2_1	-0.00366	0.12
FPC	8	37458257	BTB-00342185	rs43548029	26497	rs43548029	rs43548029	DMAC1_KDM4C	14	4392498	ARS-BFGL-NGS-110563	rs110622450	43550	FAM135B	FAM135B	FAM135B	AA	0.0185	7.52	13.2573	46842	2_2	0.0101	0.0632	1_1	0.000565	0.515	1_2	-0.00164	0.369	2_1	-0.00616	0.0533
FPC	14	3749537	BovineHD1400001103	rs136017274	43512	rs136017274	rs136017274	KCNK9(d)	20	30612345	BovineHD2000008926	rs133536911	59256	rs133536911	rs133536911	FGF10_U6	AA	0.0239	7.52	13.2573	46843	1_1	0.0141	0.043	2_2	0.0004	0.538	1_2	-0.00152	0.39	2_1	-0.00788	0.029
FPC	8	37458257	BTB-00342185	rs43548029	26497	rs43548029	rs43548029	DMAC1_KDM4C	14	3336128	ARS-BFGL-NGS-100480	rs110017379	43486	TRAPPC9	TRAPPC9	TRAPPC9	AA	0.0187	7.52	13.2588	46838	2_2	0.0111	0.0712	1_1	0.000448	0.458	1_2	-0.00177	0.425	2_1	-0.0054	0.0453
FPC	5	33396129	BovineHD0500009745	rs135664828	15986	rs135664828	rs135664828	ENSBTAG00000052030_SLC38A4	14	494621	BovineHD1400000206	rs137472016	43379	rs137472016	rs137472016	CYHR1_TONSL	AA	-0.0188	7.52	13.2596	46831	1_2	0.00399	0.211	1_1	0.000523	0.661	2_1	-0.00388	0.0825	2_2	-0.0193	0.045
FPC	14	487527	BovineHD1400000204	rs137727465	43377	CYHR1	CYHR1	CYHR1	20	40040897	BovineHD2000011462	rs133263040	59567	ADAMTS12	ADAMTS12	ADAMTS12	AA	0.0178	7.52	13.2596	46832	1_1	0.00428	0.204	2_1	0.000528	0.643	2_2	-0.00317	0.101	1_2	-0.0172	0.0519
FPC	8	54198009	ARS-BFGL-NGS-110568	rs41606696	26907	rs41606696	rs41606696	CEP78_PSAT1	14	2350879	BovineHD1400000684	rs108943329	43446	rs108943329	rs108943329	ENSBTAG00000048964_ENSBTAG00000046739	AA	0.0174	7.52	13.2604	46825	1_1	0.00979	0.0615	2_2	0.00073	0.63	1_2	-0.00335	0.116	2_1	-0.00349	0.193
FPC	9	88168918	BovineHD0900025195	rs43615623	31024	rs43615623	rs43615623	MTHFD1L_AKAP12	14	3106715	BovineHD1400000870	rs110850524	43478	AGO2	AGO2	AGO2	AA	-0.0209	7.52	13.2628	46814	2_1	0.0124	0.0566	1_2	0.000367	0.495	1_1	-0.00154	0.411	2_2	-0.00664	0.0377
FPC	8	34486671	BTB-01493339	rs42609856	26404	rs42609856	LOC101904827	LOC101904827	14	468124	Chr14_1653693	rs110984572	43376	rs110984572	rs110984572	PPP1R16A_FOXH1	AA	0.0209	7.52	13.266	46785	1_1	0.00285	0.0735	2_2	0.00201	0.228	2_1	-0.000323	0.67	1_2	-0.0157	0.0288
FPC	5	30392425	Hapmap38536-BTA-85959	rs41590288	15901	rs41590288	SPATS2	SPATS2	14	487527	BovineHD1400000204	rs137727465	43377	CYHR1	CYHR1	CYHR1	AA	0.0183	7.52	13.266	46784	1_1	0.00401	0.209	1_2	0.000507	0.654	2_2	-0.00345	0.0893	2_1	-0.0183	0.0471
FPC	5	29606401	BovineHD0500008711	rs42735797	15869	rs42735797	rs42735797	FAM186A_U6	14	494621	BovineHD1400000206	rs137472016	43379	rs137472016	rs137472016	CYHR1_TONSL	AA	0.0164	7.52	13.2741	46727	2_2	0.004	0.198	2_1	0.000383	0.617	1_1	-0.00155	0.127	1_2	-0.0143	0.0581
FPC	14	468124	Chr14_1653693	rs110984572	43376	rs110984572	rs110984572	PPP1R16A_FOXH1	15	8433140	ARS-BFGL-NGS-40245	rs109860778	46197	rs109860778	rs109860778	ARHGAP42_ENSBTAG00000047425	AA	-0.0132	7.53	13.2749	46725	2_1	0.00542	0.15	1_2	2.5e-05	0.275	1_1	1.5e-05	0.469	2_2	-0.0078	0.106
FPC	11	9775693	BTB-01569510	rs42688135	35175	HK2	HK2	HK2	14	2840340	BovineHD1400000788	rs109870371	43463	rs109870371	rs109870371	ENSBTAG00000051587_PTK2	AA	-0.013	7.53	13.2874	46638	2_1	0.00533	0.16	1_2	0.00138	0.348	1_1	-0.00228	0.369	2_2	-0.00403	0.122
FPC	14	5064210	BovineHD4100010744	rs42311928	43579	rs42311928	rs42311928	FAM135B(d)	18	43066565	BovineHD1800012786	rs41877893	54941	rs41877893	rs41877893	DPY19L3_PDCD5	AA	0.0139	7.53	13.2874	46639	2_2	0.00352	0.185	1_1	0.00256	0.265	2_1	-0.00147	0.443	1_2	-0.00637	0.106
FPC	14	494621	BovineHD1400000206	rs137472016	43379	rs137472016	rs137472016	CYHR1_TONSL	20	40040897	BovineHD2000011462	rs133263040	59567	ADAMTS12	ADAMTS12	ADAMTS12	AA	-0.0178	7.53	13.2899	46620	2_1	0.00429	0.204	1_1	0.000532	0.643	1_2	-0.0032	0.101	2_2	-0.0172	0.0519
FPC	6	36182530	BovineHD4100004506	rs110251009	19801	HERC3	HERC3	HERC3	14	2840340	BovineHD1400000788	rs109870371	43463	rs109870371	rs109870371	ENSBTAG00000051587_PTK2	AA	-0.0123	7.53	13.2916	46605	1_2	0.00437	0.162	2_1	0.00197	0.345	2_2	-0.00229	0.308	1_1	-0.0037	0.184
FPC	8	34486671	BTB-01493339	rs42609856	26404	rs42609856	LOC101904827	LOC101904827	14	494621	BovineHD1400000206	rs137472016	43379	rs137472016	rs137472016	CYHR1_TONSL	AA	0.0209	7.53	13.2924	46596	1_1	0.00284	0.0736	2_2	0.00201	0.228	2_1	-0.000323	0.67	1_2	-0.0157	0.0287
FPC	11	7130154	Hapmap32992-BTA-126190	rs110306403	35084	IL1RL1	IL1RL1	IL1RL1	14	2840340	BovineHD1400000788	rs109870371	43463	rs109870371	rs109870371	ENSBTAG00000051587_PTK2	AA	0.0131	7.53	13.2941	46589	1_1	0.00462	0.151	2_2	0.00182	0.341	2_1	-0.00184	0.379	1_2	-0.00478	0.13
FPC	11	7286313	BovineHD1100002688	rs109722627	35092	SLC9A4	SLC9A4	SLC9A4	14	465742	ARS-BFGL-NGS-57820	rs109146371	43375	rs109146371	PPP1R16A	PPP1R16A	AA	0.0133	7.53	13.2958	46577	1_1	0.00776	0.0947	2_2	0.000407	0.448	1_2	-0.000564	0.292	2_1	-0.00453	0.166
FPC	14	2330431	ARS-BFGL-NGS-96957	rs109175191	43445	rs109175191	rs109175191	ENSBTAG00000048964_ENSBTAG00000046739	19	60148634	BovineHD1900017398	rs109723683	58041	rs109723683	rs109723683	Y_RNA_KCNJ2	AA	0.0306	7.53	13.2993	46556	2_2	0.0215	0.0144	1_1	0.000393	0.756	2_1	-0.00163	0.187	1_2	-0.00703	0.0431
FPC	14	6768594	BovineHD4100010887	rs109444900	43669	rs109444900	rs109444900	KHDRBS3_ENSBTAG00000052897	21	41462728	BTB-00819524	rs41981850	61672	rs41981850	rs41981850	SCFD1_COCH	AA	0.0215	7.53	13.2993	46555	1_1	0.0102	0.0408	2_2	0.000635	0.634	1_2	-0.00123	0.275	2_1	-0.00942	0.051
FPC	14	2350879	BovineHD1400000684	rs108943329	43446	rs108943329	rs108943329	ENSBTAG00000048964_ENSBTAG00000046739	31	582991	BovineHD3000045868	rs42069602	76678	rs42069602	SLC6A14	SLC6A14	AA	0.0136	7.53	13.2993	46554	1_1	0.00517	0.131	2_2	0.00133	0.403	2_1	-0.00157	0.342	1_2	-0.00549	0.123
FPC	8	48949453	BovineHD0800014723	rs137520698	26764	TMC1	TMC1	TMC1	14	2350879	BovineHD1400000684	rs108943329	43446	rs108943329	rs108943329	ENSBTAG00000048964_ENSBTAG00000046739	AA	-0.022	7.53	13.3036	46524	2_1	0.0129	0.0423	1_2	0.000585	0.685	1_1	-0.00288	0.212	2_2	-0.00559	0.0602
FPC	7	43953672	BovineHD0700013093	rs109692357	23680	MEX3D	MEX3D	MEX3D	14	494621	BovineHD1400000206	rs137472016	43379	rs137472016	rs137472016	CYHR1_TONSL	AA	-0.0179	7.53	13.3063	46515	1_2	0.00487	0.204	1_1	0.000668	0.648	2_1	-0.00472	0.0956	2_2	-0.0184	0.0529
FPC	7	43967466	BovineHD0700013097	rs43513357	23682	MBD3	MBD3	MBD3	14	494621	BovineHD1400000206	rs137472016	43379	rs137472016	rs137472016	CYHR1_TONSL	AA	-0.0179	7.54	13.3089	46486	1_2	0.00488	0.204	1_1	0.000667	0.648	2_1	-0.00472	0.0956	2_2	-0.0184	0.0529
FPC	7	51429195	BovineHD0700015293	rs109846450	23830	CYSTM1	CYSTM1	CYSTM1	14	2350879	BovineHD1400000684	rs108943329	43446	rs108943329	rs108943329	ENSBTAG00000048964_ENSBTAG00000046739	AA	-0.0183	7.54	13.3107	46476	2_1	0.0112	0.0468	1_2	0.000645	0.639	1_1	-0.00246	0.208	2_2	-0.00399	0.107
FPC	8	49012183	BTB-00392170	rs43597416	26768	rs43597416	rs43597416	ENSBTAG00000052698_ALDH1A1	14	3687442	BovineHD1400001090	rs135838690	43506	KCNK9	KCNK9	KCNK9	AA	0.0254	7.54	13.3116	46467	1_1	0.0147	0.0408	2_2	0.000496	0.631	2_1	-0.00221	0.296	1_2	-0.00803	0.0321
FPC	14	487527	BovineHD1400000204	rs137727465	43377	CYHR1	CYHR1	CYHR1	27	33734490	ARS-BFGL-NGS-35260	rs111005259	72638	rs111005259	rs111005259	FGFR1_TACC1	AA	-0.013	7.54	13.3152	46447	1_2	0.00827	0.12	2_2	0.000873	0.404	2_1	-0.00123	0.34	1_1	-0.00685	0.136
FPC	11	8950166	ARS-BFGL-NGS-110878	rs42803466	35142	rs42803466	LOC101909778	LOC101909778	14	5064210	BovineHD4100010744	rs42311928	43579	rs42311928	rs42311928	FAM135B(d)	AA	-0.0125	7.54	13.3197	46419	2_1	0.00457	0.162	1_2	0.00184	0.368	2_2	-0.0026	0.26	1_1	-0.00352	0.21
FPC	8	43054837	BovineHD0800012934	rs135629116	26642	rs135629116	rs135629116	DMRT2(u)	14	5490651	BovineHD1400001735	rs110820681	43602	rs110820681	rs110820681	blank	AA	-0.0224	7.54	13.3206	46411	2_1	0.012	0.0397	1_2	0.000681	0.657	1_1	-0.00206	0.25	2_2	-0.00768	0.053
FPC	10	21148477	BovineHD1000006821	rs110591944	32419	rs110591944	rs110591944	DHRS4_ENSBTAG00000055002	14	831004	Chr14_2022745	rs208322145	43393	rs208322145	PARP10	PARP10	AA	0.0217	7.54	13.3279	46361	1_1	0.00277	0.214	1_2	5.35e-05	0.683	2_2	-0.000363	0.0709	2_1	-0.0193	0.0313
FPC	11	14825944	BovineHD1100004774	rs135367836	35358	NLRC4	NLRC4	NLRC4	14	3106715	BovineHD1400000870	rs110850524	43478	AGO2	AGO2	AGO2	AA	0.0138	7.54	13.3354	46307	1_1	0.00611	0.122	2_2	0.00131	0.407	2_1	-0.00217	0.345	1_2	-0.0042	0.126
FPC	8	56297348	ARS-BFGL-NGS-7163	rs109489404	26954	rs109489404	rs109489404	ENSBTAG00000053348(u)	14	3106715	BovineHD1400000870	rs110850524	43478	AGO2	AGO2	AGO2	AA	-0.0252	7.54	13.3363	46300	2_1	0.0147	0.0468	1_2	0.000454	0.508	1_1	-0.0017	0.42	2_2	-0.00835	0.0244
FPC	14	2867641	BovineHD1400000792	rs132788949	43464	PTK2	PTK2	PTK2	31	31158714	BovineHD3000010091	rs136575873	77546	AFF2	AFF2	AFF2	AA	-0.0125	7.54	13.3382	46286	1_2	0.00463	0.162	2_1	0.00196	0.353	1_1	-0.00296	0.255	2_2	-0.00298	0.23
FPC	11	14825944	BovineHD1100004774	rs135367836	35358	NLRC4	NLRC4	NLRC4	14	2840340	BovineHD1400000788	rs109870371	43463	rs109870371	rs109870371	ENSBTAG00000051587_PTK2	AA	0.0137	7.55	13.342	46269	1_1	0.0056	0.14	2_2	0.0014	0.362	2_1	-0.00202	0.389	1_2	-0.00463	0.109
FPC	11	29929724	ARS-BFGL-NGS-68010	rs110452703	35870	KCNK12	KCNK12	KCNK12	14	2372575	BovineHD1400000693	rs136475864	43447	rs136475864	rs136475864	ENSBTAG00000048964_ENSBTAG00000046739	AA	-0.0163	7.55	13.3468	46244	2_1	0.00944	0.0807	1_2	0.000608	0.552	1_1	-0.00286	0.275	2_2	-0.00341	0.0915
FPC	11	20599612	Hapmap38198-BTA-117515	rs41600091	35551	rs41600091	rs41600091	CYP1B1_ATL2	14	3687442	BovineHD1400001090	rs135838690	43506	KCNK9	KCNK9	KCNK9	AA	-0.0126	7.55	13.3497	46224	2_1	0.00411	0.162	1_2	0.00237	0.329	2_2	-0.00232	0.334	1_1	-0.00382	0.175
FPC	8	43054837	BovineHD0800012934	rs135629116	26642	rs135629116	rs135629116	DMRT2(u)	14	2350879	BovineHD1400000684	rs108943329	43446	rs108943329	rs108943329	ENSBTAG00000048964_ENSBTAG00000046739	AA	-0.0229	7.55	13.3516	46210	2_1	0.0135	0.0391	1_2	0.000548	0.692	1_1	-0.0027	0.216	2_2	-0.00609	0.0536
FPC	11	7226332	ARS-BFGL-NGS-14899	rs109926462	35090	IL18RAP	IL18RAP	IL18RAP	14	3336128	ARS-BFGL-NGS-100480	rs110017379	43486	TRAPPC9	TRAPPC9	TRAPPC9	AA	-0.0131	7.55	13.3546	46193	1_2	0.00528	0.14	2_1	0.00152	0.37	2_2	-0.00206	0.357	1_1	-0.00424	0.133
FPC	14	611019	DGAT	rs109234250	43385	DGAT1	DGAT1	DGAT1	27	28892335	BovineHD2700007868	rs42219468	72442	rs42219468	rs42219468	NRG1_ENSBTAG00000008325	AA	0.0137	7.55	13.3546	46194	2_2	0.00743	0.0985	1_1	0.000494	0.428	1_2	-0.000657	0.332	2_1	-0.00513	0.141
FPC	14	465742	ARS-BFGL-NGS-57820	rs109146371	43375	rs109146371	PPP1R16A	PPP1R16A	18	12226542	ARS-BFGL-NGS-13427	rs110713046	53868	rs110713046	rs110713046	ENSBTAG00000054270_FOXF1	AA	0.0158	7.55	13.3575	46177	1_1	0.00412	0.197	2_1	0.000334	0.598	2_2	-0.00117	0.141	1_2	-0.0131	0.0643
FPC	11	20975049	BovineHD1100006312	rs133774241	35564	rs133774241	rs133774241	U6_ENSBTAG00000026809	14	3308936	ARS-BFGL-NGS-56327	rs111018678	43484	TRAPPC9	TRAPPC9	TRAPPC9	AA	-0.0127	7.55	13.3665	46126	2_1	0.00479	0.135	1_2	0.00176	0.391	1_1	-0.00216	0.3	2_2	-0.00399	0.173
FPC	11	20798608	ARS-BFGL-NGS-113404	rs108999705	35558	rs108999705	rs108999705	ATL2_ENSBTAG00000049310	14	3778536	ARS-BFGL-NGS-110993	rs110891564	43514	rs110891564	rs110891564	KCNK9_U6	AA	-0.0116	7.55	13.3665	46125	2_1	0.00303	0.238	1_2	0.00278	0.262	1_1	-0.00282	0.256	2_2	-0.00298	0.244
FPC	3	107445270	Hapmap48054-BTA-69366	rs41668907	10885	rs41668907	rs41668907	RRAGC_ENSBTAG00000051294	14	5503028	BovineHD1400001739	rs133793575	43603	rs133793575	rs133793575	blank	AA	0.0192	7.55	13.3675	46118	1_1	0.0105	0.0488	2_2	0.000728	0.633	2_1	-0.00216	0.242	1_2	-0.00585	0.077
FPC	10	26604915	Hapmap41751-BTA-110011	rs41612533	32514	rs41612533	rs41612533	RNASE10_PNP	14	550784	BovineHD1400000216	rs134432442	43382	CPSF1	CPSF1	CPSF1	AA	-0.021	7.55	13.3686	46107	1_2	0.00287	0.204	1_1	0.000133	0.689	2_1	-0.000968	0.0754	2_2	-0.0192	0.0315
FPC	8	56181140	ARS-BFGL-NGS-11505	rs109376678	26951	rs109376678	rs109376678	TLE4(d)	14	5490651	BovineHD1400001735	rs110820681	43602	rs110820681	rs110820681	blank	AA	-0.0253	7.55	13.3696	46101	2_1	0.0132	0.0332	1_2	0.000592	0.672	1_1	-0.00181	0.256	2_2	-0.0097	0.0382
FPC	14	609870	ARS-BFGL-NGS-4939	rs109421300	43384	DGAT1	DGAT1	DGAT1	21	53834580	BTB-01392802	rs42517574	62036	rs42517574	rs42517574	ENSBTAG00000051424_FSCB	AA	0.0175	7.55	13.3696	46102	1_1	0.00401	0.188	2_1	0.000444	0.648	2_2	-0.00224	0.116	1_2	-0.0162	0.0484
FPC	11	17062733	BTB-01391272	rs42513279	35442	rs42513279	rs42513279	ENSBTAG00000053165(u)	14	2840340	BovineHD1400000788	rs109870371	43463	rs109870371	rs109870371	ENSBTAG00000051587_PTK2	AA	-0.0122	7.55	13.3726	46084	2_1	0.00406	0.205	1_2	0.00199	0.301	1_1	-0.00256	0.324	2_2	-0.00356	0.169
FPC	14	2421119	BovineHD1400019481	rs134537992	43449	rs134537992	rs134537992	ENSBTAG00000048964_ENSBTAG00000046739	21	59219385	BovineHD2100017308	rs109997195	62272	SERPINA12	SERPINA12	SERPINA12	AA	-0.0192	7.56	13.3778	46039	1_2	0.0115	0.0478	2_1	0.000553	0.669	1_1	-0.00254	0.188	2_2	-0.00462	0.0952
FPC	14	468124	Chr14_1653693	rs110984572	43376	rs110984572	rs110984572	PPP1R16A_FOXH1	27	33734490	ARS-BFGL-NGS-35260	rs111005259	72638	rs111005259	rs111005259	FGFR1_TACC1	AA	0.0131	7.56	13.3788	46030	2_2	0.00831	0.12	1_2	0.00088	0.404	1_1	-0.00124	0.339	2_1	-0.00689	0.136
FPC	14	10429111	BovineHD1400003268	rs134375889	43832	ASAP1	ASAP1	ASAP1	31	42469297	BovineHD3000013559	rs136236068	77656	rs136236068	rs136236068	FAM133A_U6	AA	0.0252	7.56	13.384	45994	2_2	0.00946	0.0343	1_1	0.000746	0.505	2_1	-0.000785	0.435	1_2	-0.0142	0.0253
FPC	8	56181140	ARS-BFGL-NGS-11505	rs109376678	26951	rs109376678	rs109376678	TLE4(d)	14	3106715	BovineHD1400000870	rs110850524	43478	AGO2	AGO2	AGO2	AA	-0.0253	7.56	13.3862	45979	2_1	0.0148	0.0467	1_2	0.000461	0.508	1_1	-0.00171	0.42	2_2	-0.00842	0.0244
FPC	14	4392498	ARS-BFGL-NGS-110563	rs110622450	43550	FAM135B	FAM135B	FAM135B	22	26731306	BovineHD2200007739	rs43430889	63497	rs43430889	rs43430889	ENSBTAG00000054298_U6	AA	-0.0119	7.56	13.3915	45959	2_1	0.00312	0.225	1_2	0.00286	0.267	1_1	-0.00251	0.301	2_2	-0.00342	0.207
FPC	14	2929132	UA-IFASA-9288	rs41624797	43469	PTK2	PTK2	PTK2	31	31158714	BovineHD3000010091	rs136575873	77546	AFF2	AFF2	AFF2	AA	0.0125	7.56	13.3936	45939	2_2	0.00527	0.144	1_1	0.00158	0.376	1_2	-0.00235	0.25	2_1	-0.00332	0.231
FPC	14	2421119	BovineHD1400019481	rs134537992	43449	rs134537992	rs134537992	ENSBTAG00000048964_ENSBTAG00000046739	17	22266342	Hapmap59999-rs29024254	rs29024254	51671	rs29024254	rs29024254	ENSBTAG00000044703_7SK	AA	0.0222	7.56	13.3969	45906	1_1	0.0134	0.0348	2_2	0.000547	0.7	1_2	-0.00233	0.202	2_1	-0.00597	0.0635
FPC	7	57699520	BTB-00311957	rs43517716	23967	rs43517716	rs43517716	TCERG1_GPR151	14	2330431	ARS-BFGL-NGS-96957	rs109175191	43445	rs109175191	rs109175191	ENSBTAG00000048964_ENSBTAG00000046739	AA	0.0174	7.56	13.4001	45885	2_2	0.00923	0.0654	1_1	0.000776	0.636	2_1	-0.00338	0.163	1_2	-0.00402	0.136
FPC	14	2350879	BovineHD1400000684	rs108943329	43446	rs108943329	rs108943329	ENSBTAG00000048964_ENSBTAG00000046739	17	57259351	BovineHD1700016854	rs134757208	52693	KSR2	KSR2	KSR2	AA	0.014	7.56	13.4023	45864	1_1	0.00439	0.15	2_2	0.00181	0.329	2_1	-0.0014	0.416	1_2	-0.00637	0.105
FPC	2	62117471	ARS-BFGL-NGS-12099	rs109193448	5887	rs109193448	rs109193448	ENSBTAG00000050570_RAB3GAP1	14	3740944	BovineHD1400001101	rs133414561	43511	rs133414561	rs133414561	KCNK9(d)	AA	-0.0194	7.57	13.4157	45783	2_1	0.0096	0.063	1_2	0.000638	0.449	1_1	-0.0012	0.443	2_2	-0.00796	0.045
FPC	11	20599612	Hapmap38198-BTA-117515	rs41600091	35551	rs41600091	rs41600091	CYP1B1_ATL2	14	3749537	BovineHD1400001103	rs136017274	43512	rs136017274	rs136017274	KCNK9(d)	AA	-0.0117	7.57	13.4191	45763	2_1	0.00311	0.21	1_2	0.00286	0.281	2_2	-0.0028	0.286	1_1	-0.00295	0.223
FPC	7	61579999	BovineHD0700018394	rs110264078	24070	CAMK2A	CAMK2A	CAMK2A	14	3106715	BovineHD1400000870	rs110850524	43478	AGO2	AGO2	AGO2	AA	0.0119	7.57	13.4214	45750	2_2	0.00321	0.274	1_1	0.00289	0.211	2_1	-0.00227	0.256	1_2	-0.00351	0.259
FPC	11	21041090	BovineHD1100006319	rs43672408	35566	GALM	GALM	GALM	14	3568280	BovineHD1400001053	rs133715308	43500	TRAPPC9	TRAPPC9	TRAPPC9	AA	0.0121	7.57	13.426	45717	1_1	0.00322	0.228	2_2	0.0028	0.274	2_1	-0.00261	0.28	1_2	-0.00352	0.219
FPC	9	76900024	BovineHD0900021732	rs109351097	30633	rs109351097	rs109351097	HECA_TXLNB	14	3106715	BovineHD1400000870	rs110850524	43478	AGO2	AGO2	AGO2	AA	-0.0134	7.57	13.4295	45689	2_1	0.00615	0.146	1_2	0.00111	0.389	1_1	-0.00249	0.321	2_2	-0.00365	0.144
FPC	8	34486671	BTB-01493339	rs42609856	26404	rs42609856	LOC101904827	LOC101904827	14	487527	BovineHD1400000204	rs137727465	43377	CYHR1	CYHR1	CYHR1	AA	-0.021	7.57	13.4306	45679	1_2	0.0029	0.0737	2_1	0.00202	0.228	2_2	-0.000329	0.67	1_1	-0.0157	0.0287
FPC	11	8158686	ARS-BFGL-BAC-11154	rs109908910	35124	rs109908910	rs109908910	U6(d)	14	468124	Chr14_1653693	rs110984572	43376	rs110984572	rs110984572	PPP1R16A_FOXH1	AA	0.0134	7.57	13.4342	45652	2_2	0.00624	0.1	1_1	0.00125	0.451	2_1	-0.00193	0.293	1_2	-0.004	0.156
FPC	14	3687442	BovineHD1400001090	rs135838690	43506	KCNK9	KCNK9	KCNK9	21	44912887	ARS-BFGL-NGS-86276	rs109353542	61773	rs109353542	rs109353542	SPTSSA_ENSBTAG00000053208	AA	0.0253	7.57	13.4353	45645	1_1	0.015	0.0365	2_2	0.000392	0.63	1_2	-0.00174	0.3	2_1	-0.00814	0.0336
FPC	8	59394663	Hapmap23845-BTA-81285	rs41607589	27022	UNC13B	UNC13B	UNC13B	14	3106715	BovineHD1400000870	rs110850524	43478	AGO2	AGO2	AGO2	AA	0.0253	7.57	13.4365	45638	1_1	0.0147	0.0456	2_2	0.000434	0.508	2_1	-0.00162	0.422	1_2	-0.00849	0.0242
FPC	8	37458257	BTB-00342185	rs43548029	26497	rs43548029	rs43548029	DMAC1_KDM4C	14	2372575	BovineHD1400000693	rs136475864	43447	rs136475864	rs136475864	ENSBTAG00000048964_ENSBTAG00000046739	AA	-0.0194	7.57	13.4377	45631	2_1	0.0117	0.0565	1_2	0.000454	0.584	1_1	-0.00206	0.3	2_2	-0.00517	0.0599
FPC	8	38366097	BovineHD0800011514	rs133730657	26513	UHRF2	UHRF2	UHRF2	14	2840340	BovineHD1400000788	rs109870371	43463	rs109870371	rs109870371	ENSBTAG00000051587_PTK2	AA	-0.0167	7.57	13.4377	45632	2_1	0.00792	0.092	1_2	0.00099	0.409	1_1	-0.00173	0.437	2_2	-0.00606	0.0619
FPC	14	3749537	BovineHD1400001103	rs136017274	43512	rs136017274	rs136017274	KCNK9(d)	23	20447570	BovineHD2300005333	rs135206968	65400	TNFRSF21	TNFRSF21	TNFRSF21	AA	0.0257	7.58	13.4437	45592	1_1	0.0148	0.0404	2_2	0.00049	0.542	1_2	-0.00162	0.392	2_1	-0.00875	0.0258
FPC	10	26604915	Hapmap41751-BTA-110011	rs41612533	32514	rs41612533	rs41612533	RNASE10_PNP	14	609870	ARS-BFGL-NGS-4939	rs109421300	43384	DGAT1	DGAT1	DGAT1	AA	0.021	7.58	13.4449	45584	1_1	0.00287	0.205	1_2	0.000129	0.688	2_2	-0.000948	0.0754	2_1	-0.0192	0.0315
FPC	9	99600572	Hapmap51770-BTA-85181	rs41589255	31448	rs41589255	rs41589255	ENSBTAG00000053539_ENSBTAG00000050769	14	2350879	BovineHD1400000684	rs108943329	43446	rs108943329	rs108943329	ENSBTAG00000048964_ENSBTAG00000046739	AA	-0.0196	7.58	13.4461	45575	2_1	0.0122	0.0479	1_2	0.000449	0.66	1_1	-0.00231	0.207	2_2	-0.0047	0.0853
FPC	5	33288055	BTB-01226567	rs42383993	15983	rs42383993	rs42383993	AMIGO2_ENSBTAG00000050492	14	468124	Chr14_1653693	rs110984572	43376	rs110984572	rs110984572	PPP1R16A_FOXH1	AA	-0.018	7.58	13.4473	45567	1_2	0.00413	0.206	1_1	0.000548	0.647	2_1	-0.00333	0.0962	2_2	-0.0177	0.0501
FPC	8	52361183	BTB-00348139	rs43553252	26863	PCSK5	PCSK5	PCSK5	14	2330431	ARS-BFGL-NGS-96957	rs109175191	43445	rs109175191	rs109175191	ENSBTAG00000048964_ENSBTAG00000046739	AA	0.0213	7.58	13.451	45535	2_2	0.012	0.0433	1_1	0.000612	0.715	1_2	-0.00307	0.158	2_1	-0.00561	0.0844
FPC	11	8916196	BovineHD1100003166	rs134444815	35141	rs134444815	rs134444815	ENSBTAG00000052915_ENSBTAG00000049738	14	3336128	ARS-BFGL-NGS-100480	rs110017379	43486	TRAPPC9	TRAPPC9	TRAPPC9	AA	-0.0127	7.58	13.451	45536	1_2	0.00542	0.179	2_1	0.00132	0.347	1_1	-0.003	0.158	2_2	-0.00301	0.316
FPC	14	465742	ARS-BFGL-NGS-57820	rs109146371	43375	rs109146371	PPP1R16A	PPP1R16A	16	66632754	BovineHD1600019282	rs137124100	50447	rs137124100	rs137124100	ENSBTAG00000045729_HMCN1	AA	0.0166	7.58	13.4535	45513	1_1	0.00396	0.203	2_1	0.000294	0.616	2_2	-0.00134	0.123	1_2	-0.0143	0.0577
FPC	5	33288055	BTB-01226567	rs42383993	15983	rs42383993	rs42383993	AMIGO2_ENSBTAG00000050492	14	487527	BovineHD1400000204	rs137727465	43377	CYHR1	CYHR1	CYHR1	AA	0.0179	7.58	13.4559	45497	1_1	0.00412	0.206	1_2	0.000556	0.648	2_2	-0.00335	0.0963	2_1	-0.0177	0.0501
FPC	14	3106715	BovineHD1400000870	rs110850524	43478	AGO2	AGO2	AGO2	24	10588074	ARS-BFGL-BAC-41582	rs42299358	67010	rs42299358	rs42299358	ENSBTAG00000023270_5S_rRNA	AA	0.0178	7.58	13.4559	45498	1_1	0.00965	0.0731	2_2	0.000708	0.47	1_2	-0.00173	0.394	2_1	-0.00569	0.0627
FPC	11	6158182	BovineHD1100002294	rs41900966	35055	rs41900966	rs41900966	TBC1D8_CNOT11	14	468124	Chr14_1653693	rs110984572	43376	rs110984572	rs110984572	PPP1R16A_FOXH1	AA	-0.0132	7.58	13.4609	45467	1_2	0.00608	0.125	2_1	0.000637	0.358	1_1	-0.000548	0.385	2_2	-0.00593	0.131
FPC	14	2350879	BovineHD1400000684	rs108943329	43446	rs108943329	rs108943329	ENSBTAG00000048964_ENSBTAG00000046739	21	59219385	BovineHD2100017308	rs109997195	62272	SERPINA12	SERPINA12	SERPINA12	AA	-0.019	7.58	13.466	45436	1_2	0.0115	0.0533	2_1	0.000472	0.656	1_1	-0.00263	0.201	2_2	-0.00439	0.0896
FPC	5	29701717	BovineHD0500008735	rs135772382	15873	LIMA1	LIMA1	LIMA1	14	494621	BovineHD1400000206	rs137472016	43379	rs137472016	rs137472016	CYHR1_TONSL	AA	0.016	7.58	13.4685	45418	2_2	0.00422	0.195	2_1	0.000313	0.606	1_1	-0.00135	0.138	1_2	-0.0134	0.0616
FPC	11	9522250	BovineHD1100003346	rs109438541	35164	TACR1	TACR1	TACR1	14	487527	BovineHD1400000204	rs137727465	43377	CYHR1	CYHR1	CYHR1	AA	0.0138	7.59	13.4763	45382	1_1	0.00647	0.0936	2_2	0.00133	0.473	1_2	-0.00232	0.271	2_1	-0.00372	0.162
FPC	5	29606401	BovineHD0500008711	rs42735797	15869	rs42735797	rs42735797	FAM186A_U6	14	468124	Chr14_1653693	rs110984572	43376	rs110984572	rs110984572	PPP1R16A_FOXH1	AA	0.0166	7.59	13.4855	45317	2_2	0.00407	0.198	2_1	0.000379	0.617	1_1	-0.00156	0.127	1_2	-0.0145	0.0583
FPC	8	56297348	ARS-BFGL-NGS-7163	rs109489404	26954	rs109489404	rs109489404	ENSBTAG00000053348(u)	14	5490651	BovineHD1400001735	rs110820681	43602	rs110820681	rs110820681	blank	AA	-0.0253	7.59	13.4895	45297	2_1	0.0132	0.0332	1_2	0.00059	0.672	1_1	-0.00181	0.256	2_2	-0.00972	0.0383
FPC	11	8158686	ARS-BFGL-BAC-11154	rs109908910	35124	rs109908910	rs109908910	U6(d)	14	494621	BovineHD1400000206	rs137472016	43379	rs137472016	rs137472016	CYHR1_TONSL	AA	0.0134	7.59	13.4908	45287	2_2	0.00627	0.1	1_1	0.00123	0.451	2_1	-0.0019	0.293	1_2	-0.00401	0.156
FPC	14	487527	BovineHD1400000204	rs137727465	43377	CYHR1	CYHR1	CYHR1	19	9302775	ARS-BFGL-NGS-77925	rs110279256	56118	rs110279256	rs110279256	bta-mir-142_SUPT4H1	AA	-0.0154	7.59	13.4908	45288	1_2	0.00954	0.0601	2_1	0.000709	0.562	2_2	-0.00223	0.182	1_1	-0.0029	0.196
FPC	8	37033751	BovineHD0800011110	none	26488	none	none	7SK_DMAC1	14	2421119	BovineHD1400019481	rs134537992	43449	rs134537992	rs134537992	ENSBTAG00000048964_ENSBTAG00000046739	AA	0.0233	7.59	13.4976	45239	1_1	0.0135	0.0367	2_2	0.000568	0.707	2_1	-0.0026	0.2	1_2	-0.00663	0.057
FPC	11	20941473	BTB-00464777	rs43673273	35562	HNRNPLL	HNRNPLL	HNRNPLL	14	2616322	ARS-BFGL-NGS-74378	rs110411273	43451	rs110411273	GPR20	GPR20	AA	0.013	7.59	13.4989	45227	2_2	0.00582	0.116	1_1	0.00143	0.425	1_2	-0.00254	0.267	2_1	-0.00318	0.191
FPC	14	513203	Chr14_1699016	rs136784996	43381	rs136784996	rs136784996	VPS28_ENSBTAG00000053637	19	11864672	ARS-BFGL-NGS-28151	rs109197381	56215	rs109197381	BCAS3	BCAS3	AA	0.0146	7.59	13.4989	45228	2_2	0.00946	0.0736	1_1	0.000316	0.506	1_2	-0.000665	0.256	2_1	-0.00417	0.164
FPC	14	2421119	BovineHD1400019481	rs134537992	43449	rs134537992	rs134537992	ENSBTAG00000048964_ENSBTAG00000046739	20	42113227	Hapmap35044-BES8_Contig309_741	rs43706905	59638	DROSHA	DROSHA	DROSHA	AA	-0.0202	7.59	13.5003	45214	1_2	0.0121	0.0425	2_1	0.000578	0.68	1_1	-0.00253	0.194	2_2	-0.00498	0.084
FPC	8	42579916	BTB-01044663	rs42201048	26623	rs42201048	rs42201048	SMARCA2(d)	14	2350879	BovineHD1400000684	rs108943329	43446	rs108943329	rs108943329	ENSBTAG00000048964_ENSBTAG00000046739	AA	-0.0232	7.59	13.5017	45201	2_1	0.0139	0.0384	1_2	0.000464	0.693	1_1	-0.00241	0.216	2_2	-0.00636	0.0527
FPC	11	29929724	ARS-BFGL-NGS-68010	rs110452703	35870	KCNK12	KCNK12	KCNK12	14	3749537	BovineHD1400001103	rs136017274	43512	rs136017274	rs136017274	KCNK9(d)	AA	-0.0159	7.59	13.5031	45189	2_1	0.00917	0.0925	1_2	0.000622	0.487	1_1	-0.00256	0.34	2_2	-0.00351	0.0799
FPC	11	9522250	BovineHD1100003346	rs109438541	35164	TACR1	TACR1	TACR1	14	494621	BovineHD1400000206	rs137472016	43379	rs137472016	rs137472016	CYHR1_TONSL	AA	-0.0139	7.6	13.5129	45136	1_2	0.00649	0.0935	2_1	0.00132	0.473	1_1	-0.00231	0.271	2_2	-0.00373	0.163
FPC	4	59132820	BTB-00190444	rs43400533	13040	rs43400533	rs43400533	ENSBTAG00000042183(u)	14	550784	BovineHD1400000216	rs134432442	43382	CPSF1	CPSF1	CPSF1	AA	-0.017	7.6	13.5129	45135	1_2	0.00366	0.186	1_1	8.77e-05	0.629	2_1	-0.00031	0.134	2_2	-0.0137	0.0505
FPC	14	5503028	BovineHD1400001739	rs133793575	43603	rs133793575	rs133793575	blank	18	47884871	BTA-43691-no-rs	rs41635766	55105	SIPA1L3	SIPA1L3	SIPA1L3	AA	-0.0179	7.6	13.5186	45094	1_2	0.01	0.0542	2_1	0.00079	0.606	1_1	-0.00222	0.236	2_2	-0.00482	0.103
FPC	7	69815184	BTB-00318531	rs43527075	24268	rs43527075	LOC104969238	LOC104969238	14	2840340	BovineHD1400000788	rs109870371	43463	rs109870371	rs109870371	ENSBTAG00000051587_PTK2	AA	-0.0143	7.6	13.52	45087	2_1	0.00571	0.119	1_2	0.00145	0.372	1_1	-0.00166	0.41	2_2	-0.00551	0.0981
FPC	8	59370527	BovineHD0800017838	rs110323192	27020	FAM214B	FAM214B	FAM214B	14	2421119	BovineHD1400019481	rs134537992	43449	rs134537992	rs134537992	ENSBTAG00000048964_ENSBTAG00000046739	AA	0.0201	7.6	13.5214	45073	1_1	0.0121	0.043	2_2	0.000609	0.675	2_1	-0.0026	0.193	1_2	-0.00479	0.0892
FPC	14	5503028	BovineHD1400001739	rs133793575	43603	rs133793575	rs133793575	blank	18	7755335	ARS-BFGL-NGS-12151	none	53690	none	LOC112442253	LOC112442253	AA	-0.0247	7.6	13.5229	45061	1_2	0.0133	0.0323	2_1	0.000563	0.669	1_1	-0.00168	0.258	2_2	-0.00915	0.0406
FPC	7	43999567	BovineHD0700013108	rs110419136	23684	TCF3	TCF3	TCF3	14	494621	BovineHD1400000206	rs137472016	43379	rs137472016	rs137472016	CYHR1_TONSL	AA	-0.017	7.6	13.5243	45053	1_2	0.00509	0.197	1_1	0.000716	0.629	2_1	-0.00403	0.114	2_2	-0.0166	0.0597
FPC	14	465742	ARS-BFGL-NGS-57820	rs109146371	43375	rs109146371	PPP1R16A	PPP1R16A	20	40060386	ARS-BFGL-NGS-44763	rs109985119	59568	ADAMTS12	ADAMTS12	ADAMTS12	AA	0.0195	7.6	13.5258	45047	1_1	0.00276	0.223	2_2	0.000249	0.0828	2_1	-2.22e-05	0.656	1_2	-0.0164	0.0379
FPC	4	8693683	Hapmap49472-BTA-117185	rs41570133	11684	rs41570133	rs41570133	FZD1_ENSBTAG00000027319	14	465742	ARS-BFGL-NGS-57820	rs109146371	43375	rs109146371	PPP1R16A	PPP1R16A	AA	-0.0175	7.6	13.5272	45036	2_1	0.00414	0.208	2_2	0.0004	0.635	1_2	-0.00247	0.104	1_1	-0.0162	0.0529
FPC	14	5503028	BovineHD1400001739	rs133793575	43603	rs133793575	rs133793575	blank	20	44961873	BTB-01785140	rs42901236	59697	rs42901236	rs42901236	5S_rRNA(u)	AA	-0.0235	7.61	13.5452	44929	1_2	0.0125	0.0365	2_1	0.000636	0.664	1_1	-0.00193	0.254	2_2	-0.00844	0.0458
FPC	14	2840340	BovineHD1400000788	rs109870371	43463	rs109870371	rs109870371	ENSBTAG00000051587_PTK2	21	44347619	ARS-BFGL-NGS-41594	rs110406639	61755	rs110406639	rs110406639	NPAS3_EGLN3	AA	-0.0163	7.61	13.5482	44913	1_2	0.0073	0.0892	2_1	0.0011	0.404	1_1	-0.00153	0.44	2_2	-0.00636	0.0664
FPC	14	468124	Chr14_1653693	rs110984572	43376	rs110984572	rs110984572	PPP1R16A_FOXH1	19	9302775	ARS-BFGL-NGS-77925	rs110279256	56118	rs110279256	rs110279256	bta-mir-142_SUPT4H1	AA	0.0155	7.61	13.5575	44849	2_2	0.00958	0.0602	1_1	0.000717	0.562	1_2	-0.00225	0.182	2_1	-0.00291	0.196
FPC	2	135468710	Hapmap49560-BTA-29329	rs41632459	7820	rs41632459	rs41632459	PADI1_5S_rRNA	14	2840340	BovineHD1400000788	rs109870371	43463	rs109870371	rs109870371	ENSBTAG00000051587_PTK2	AA	-0.0137	7.61	13.5591	44841	2_1	0.00439	0.127	1_2	0.00205	0.349	1_1	-0.00142	0.402	2_2	-0.0058	0.121
FPC	5	119074417	BovineHD0500035258	rs109765003	18771	rs109765003	rs109765003	ENSBTAG00000014987(u)	14	876529	BovineHD1400000286	rs132821515	43395	PLEC	PLEC	PLEC	AA	-0.0129	7.61	13.5622	44819	2_1	0.00466	0.14	1_2	0.00168	0.348	2_2	-0.00153	0.383	1_1	-0.00506	0.129
FPC	11	21187541	BTA-120835-no-rs	rs41623475	35572	DHX57	DHX57	DHX57	14	3738219	Hapmap22692-BTC-068210	rs110143087	43510	rs110143087	rs110143087	KCNK9(d)	AA	-0.0122	7.61	13.5686	44772	1_2	0.00359	0.215	2_1	0.00232	0.26	1_1	-0.00169	0.358	2_2	-0.00459	0.167
FPC	4	11415399	BovineHD0400003414	rs43104793	11798	rs43104793	rs43104793	BET1_COL1A2	14	465742	ARS-BFGL-NGS-57820	rs109146371	43375	rs109146371	PPP1R16A	PPP1R16A	AA	0.0179	7.61	13.5702	44763	1_1	0.0108	0.041	2_2	0.000782	0.625	2_1	-0.00201	0.22	1_2	-0.00428	0.114
FPC	14	2350879	BovineHD1400000684	rs108943329	43446	rs108943329	rs108943329	ENSBTAG00000048964_ENSBTAG00000046739	21	63469669	BovineHD2100019124	rs110392138	62428	rs110392138	rs110392138	ENSBTAG00000052737_U6	AA	-0.0202	7.61	13.5702	44764	1_2	0.0121	0.0495	2_1	0.000563	0.66	1_1	-0.0028	0.205	2_2	-0.00469	0.0848
FPC	11	6158182	BovineHD1100002294	rs41900966	35055	rs41900966	rs41900966	TBC1D8_CNOT11	14	494621	BovineHD1400000206	rs137472016	43379	rs137472016	rs137472016	CYHR1_TONSL	AA	-0.0132	7.62	13.5751	44734	1_2	0.0061	0.125	2_1	0.000634	0.358	1_1	-0.000546	0.385	2_2	-0.00594	0.131
FPC	7	43966496	BovineHD0700013098	rs43513354	23681	MBD3	MBD3	MBD3	14	3336128	ARS-BFGL-NGS-100480	rs110017379	43486	TRAPPC9	TRAPPC9	TRAPPC9	AA	0.0164	7.62	13.5817	44701	2_2	0.0075	0.0767	1_1	0.00107	0.431	1_2	-0.00137	0.42	2_1	-0.00642	0.0724
FPC	11	7130154	Hapmap32992-BTA-126190	rs110306403	35084	IL1RL1	IL1RL1	IL1RL1	14	465742	ARS-BFGL-NGS-57820	rs109146371	43375	rs109146371	PPP1R16A	PPP1R16A	AA	-0.0143	7.62	13.5901	44659	2_1	0.00433	0.18	1_2	0.000236	0.199	2_2	-8.13e-05	0.54	1_1	-0.00966	0.081
FPC	11	20206569	BovineHD1100006130	rs110770526	35537	rs110770526	rs110770526	CDC42EP3_ENSBTAG00000052834	14	3106715	BovineHD1400000870	rs110850524	43478	AGO2	AGO2	AGO2	AA	-0.0122	7.62	13.5918	44648	1_2	0.00348	0.258	2_1	0.0028	0.227	1_1	-0.0026	0.24	2_2	-0.0033	0.276
FPC	11	7988627	Hapmap54394-rs29020725	rs29020725	35117	rs29020725	rs29020725	U6(d)	14	3050984	BovineHD1400000846	rs136880486	43476	rs136880486	rs136880486	PTK2_AGO2	AA	-0.0127	7.62	13.5969	44624	1_2	0.00466	0.157	2_1	0.00187	0.362	2_2	-0.00246	0.3	1_1	-0.00371	0.182
FPC	11	21041090	BovineHD1100006319	rs43672408	35566	GALM	GALM	GALM	14	3385942	BovineHD1400000977	rs109086264	43489	TRAPPC9	TRAPPC9	TRAPPC9	AA	-0.012	7.62	13.5969	44625	1_2	0.0048	0.182	2_1	0.00165	0.31	1_1	-0.00186	0.264	2_2	-0.00366	0.244
FPC	5	88797501	BovineHD0500025316	rs42589582	17541	IAPP	SLCO1A2,IAPP	IAPP	14	494621	BovineHD1400000206	rs137472016	43379	rs137472016	rs137472016	CYHR1_TONSL	AA	-0.0178	7.62	13.5986	44613	1_2	0.00464	0.202	1_1	0.000484	0.637	2_1	-0.00312	0.107	2_2	-0.0168	0.0544
FPC	5	29651199	BovineHD0500008720	rs135126530	15871	LIMA1	LIMA1	LIMA1	14	487527	BovineHD1400000204	rs137727465	43377	CYHR1	CYHR1	CYHR1	AA	-0.0165	7.62	13.6038	44593	2_1	0.00399	0.198	2_2	0.000354	0.616	1_2	-0.00139	0.128	1_1	-0.0143	0.0582
FPC	11	21488959	BovineHD1100006445	rs110246258	35586	rs110246258	rs110246258	SOS1_CDKL4	14	3336128	ARS-BFGL-NGS-100480	rs110017379	43486	TRAPPC9	TRAPPC9	TRAPPC9	AA	0.0119	7.63	13.6126	44535	1_1	0.00305	0.276	2_2	0.00292	0.213	1_2	-0.00219	0.283	2_1	-0.00372	0.228
FPC	9	97749602	Hapmap50130-BTA-85042	rs41657151	31382	PRKN	PRKN	PRKN	14	3106715	BovineHD1400000870	rs110850524	43478	AGO2	AGO2	AGO2	AA	0.0124	7.63	13.6162	44509	1_1	0.00472	0.186	2_2	0.00165	0.339	1_2	-0.00291	0.194	2_1	-0.00312	0.281
FPC	5	33288055	BTB-01226567	rs42383993	15983	rs42383993	rs42383993	AMIGO2_ENSBTAG00000050492	14	494621	BovineHD1400000206	rs137472016	43379	rs137472016	rs137472016	CYHR1_TONSL	AA	-0.018	7.63	13.618	44499	1_2	0.00413	0.206	1_1	0.000552	0.648	2_1	-0.00332	0.0962	2_2	-0.0178	0.05
FPC	11	21461302	BovineHD1100006436	rs133819254	35583	rs133819254	rs133819254	SOS1_CDKL4	14	2867641	BovineHD1400000792	rs132788949	43464	PTK2	PTK2	PTK2	AA	-0.0124	7.63	13.618	44500	1_2	0.00335	0.246	2_1	0.00267	0.247	2_2	-0.00244	0.337	1_1	-0.00391	0.169
FPC	5	93359109	BovineHD0500026619	rs134727581	17701	rs134727581	rs134727581	LMO3_MGST1	14	5336619	BovineHD1400001692	rs42305528	43594	rs42305528	rs42305528	blank	AA	0.0184	7.63	13.6216	44477	2_2	0.00939	0.0554	1_1	0.000852	0.454	1_2	-0.00101	0.423	2_1	-0.00714	0.0671
FPC	11	22970721	BovineHD1100006969	rs43669259	35653	rs43669259	rs43669259	ENSBTAG00000051275_5S_rRNA	14	4188954	ARS-BFGL-NGS-3571	rs110351374	43538	rs110351374	COL22A1	COL22A1	AA	-0.0125	7.63	13.6234	44468	1_2	0.00458	0.163	2_1	0.00184	0.354	2_2	-0.00245	0.305	1_1	-0.00364	0.178
FPC	14	2350879	BovineHD1400000684	rs108943329	43446	rs108943329	rs108943329	ENSBTAG00000048964_ENSBTAG00000046739	21	61931689	BovineHD2100018637	rs136381280	62372	rs136381280	rs136381280	VRK1_U1	AA	-0.0168	7.63	13.6234	44469	1_2	0.00947	0.066	2_1	0.00086	0.586	2_2	-0.00323	0.159	1_1	-0.00326	0.189
FPC	14	3106715	BovineHD1400000870	rs110850524	43478	AGO2	AGO2	AGO2	24	10643239	BTB-01998747	rs43103930	67012	rs43103930	rs43103930	ENSBTAG00000023270_5S_rRNA	AA	-0.0178	7.63	13.6271	44437	1_2	0.00954	0.071	2_1	0.000738	0.471	1_1	-0.00168	0.396	2_2	-0.00581	0.0621
FPC	5	88797501	BovineHD0500025316	rs42589582	17541	IAPP	SLCO1A2,IAPP	IAPP	14	468124	Chr14_1653693	rs110984572	43376	rs110984572	rs110984572	PPP1R16A_FOXH1	AA	-0.0179	7.63	13.6402	44344	1_2	0.00467	0.202	1_1	0.000473	0.636	2_1	-0.00309	0.107	2_2	-0.0168	0.0545
FPC	11	18241010	Hapmap55223-rs29012734	rs29012734	35471	rs29012734	rs29012734	blank	14	3749537	BovineHD1400001103	rs136017274	43512	rs136017274	rs136017274	KCNK9(d)	AA	-0.0123	7.63	13.6402	44345	2_1	0.00486	0.166	1_2	0.00154	0.366	2_2	-0.00289	0.201	1_1	-0.00297	0.267
FPC	8	59495180	BTB-00350148	rs43553056	27024	UNC13B	UNC13B	UNC13B	14	2421119	BovineHD1400019481	rs134537992	43449	rs134537992	rs134537992	ENSBTAG00000048964_ENSBTAG00000046739	AA	0.0226	7.63	13.6421	44332	1_1	0.0133	0.0369	2_2	0.00057	0.703	2_1	-0.00255	0.199	1_2	-0.00626	0.0612
FPC	5	46249078	ARS-BFGL-NGS-98210	rs109477201	16302	rs109477201	rs109477201	DYRK2_CAND1	14	572120	Chr14_1757935	rs211309638	43383	rs211309638	rs211309638	ADCK5_SLC52A2	AA	0.0173	7.64	13.644	44323	2_2	0.00533	0.179	2_1	0.000787	0.644	1_1	-0.00427	0.122	1_2	-0.017	0.0551
FPC	8	47218829	BovineHD0800014229	rs134333193	26726	rs134333193	rs134333193	TRPM3(d)	14	2719625	BovineHD1400000755	rs110808383	43455	DENND3	rs110808383	DENND3	AA	-0.0202	7.64	13.6478	44304	2_1	0.0133	0.0368	1_2	0.000595	0.662	1_1	-0.00258	0.201	2_2	-0.00365	0.101
FPC	2	62117471	ARS-BFGL-NGS-12099	rs109193448	5887	rs109193448	rs109193448	ENSBTAG00000050570_RAB3GAP1	14	2350879	BovineHD1400000684	rs108943329	43446	rs108943329	rs108943329	ENSBTAG00000048964_ENSBTAG00000046739	AA	-0.0214	7.64	13.6556	44260	2_1	0.0134	0.0401	1_2	0.000399	0.677	1_1	-0.00202	0.215	2_2	-0.00552	0.0679
FPC	12	14030994	ARS-BFGL-NGS-35078	rs110888670	38566	rs110888670	rs110888670	ENSBTAG00000048435_CCDC122	14	2421119	BovineHD1400019481	rs134537992	43449	rs134537992	rs134537992	ENSBTAG00000048964_ENSBTAG00000046739	AA	0.014	7.64	13.6556	44261	1_1	0.00471	0.132	2_2	0.00185	0.336	1_2	-0.00146	0.428	2_1	-0.00601	0.104
FPC	14	494621	BovineHD1400000206	rs137472016	43379	rs137472016	rs137472016	CYHR1_TONSL	23	10393033	BovineHD2300002529	none	65047	KCTD20	KCTD20	KCTD20	AA	0.0132	7.64	13.6596	44226	2_2	0.00515	0.116	1_1	0.00168	0.41	1_2	-0.00206	0.334	2_1	-0.0043	0.14
FPC	9	81389583	ARS-BFGL-NGS-100330	rs108971461	30771	PLAGL1	PLAGL1	PLAGL1	14	3749537	BovineHD1400001103	rs136017274	43512	rs136017274	rs136017274	KCNK9(d)	AA	0.0152	7.64	13.6615	44212	1_1	0.00784	0.0872	2_2	0.000865	0.469	2_1	-0.00184	0.346	1_2	-0.00466	0.0976
FPC	14	2350879	BovineHD1400000684	rs108943329	43446	rs108943329	rs108943329	ENSBTAG00000048964_ENSBTAG00000046739	31	2035377	BovineHD3000000627	rs134691162	76743	rs134691162	rs134691162	KLHL13(u)	AA	-0.0151	7.64	13.6615	44213	1_2	0.00733	0.103	2_1	0.000877	0.52	2_2	-0.00228	0.225	1_1	-0.00459	0.152
FPC	11	18241010	Hapmap55223-rs29012734	rs29012734	35471	rs29012734	rs29012734	blank	14	6257612	BovineHD1400001983	rs109850959	43639	rs109850959	rs109850959	ENSBTAG00000045100(u)	AA	0.0125	7.64	13.6635	44198	2_2	0.0047	0.147	1_1	0.00191	0.375	1_2	-0.00268	0.258	2_1	-0.00324	0.22
FPC	14	465742	ARS-BFGL-NGS-57820	rs109146371	43375	rs109146371	PPP1R16A	PPP1R16A	16	59718830	BovineHD1600017151	rs109190058	50237	RASAL2	RASAL2	RASAL2	AA	0.014	7.64	13.6676	44171	1_1	0.00493	0.172	2_1	0.000259	0.526	2_2	-0.000504	0.213	1_2	-0.00979	0.0894
FPC	11	20975049	BovineHD1100006312	rs133774241	35564	rs133774241	rs133774241	U6_ENSBTAG00000026809	14	2840340	BovineHD1400000788	rs109870371	43463	rs109870371	rs109870371	ENSBTAG00000051587_PTK2	AA	0.0128	7.64	13.6716	44149	2_2	0.0043	0.148	1_1	0.00198	0.369	1_2	-0.00197	0.323	2_1	-0.00457	0.16
FPC	8	39330695	Hapmap46544-BTA-94974	rs41597442	26523	rs41597442	rs41597442	PLGRKT_INSL6	14	3749537	BovineHD1400001103	rs136017274	43512	rs136017274	rs136017274	KCNK9(d)	AA	0.0225	7.64	13.6757	44113	1_1	0.0133	0.0502	2_2	0.000468	0.532	2_1	-0.00175	0.383	1_2	-0.00697	0.0352
FPC	7	78279380	BovineHD0700023524	rs137358434	24477	rs137358434	rs137358434	U6(d)	14	2840340	BovineHD1400000788	rs109870371	43463	rs109870371	rs109870371	ENSBTAG00000051587_PTK2	AA	0.0135	7.65	13.6799	44090	1_1	0.00541	0.153	2_2	0.00152	0.352	2_1	-0.00224	0.376	1_2	-0.00438	0.119
FPC	11	20599612	Hapmap38198-BTA-117515	rs41600091	35551	rs41600091	rs41600091	CYP1B1_ATL2	14	2929132	UA-IFASA-9288	rs41624797	43469	PTK2	PTK2	PTK2	AA	-0.012	7.65	13.6819	44076	1_2	0.00405	0.186	2_1	0.00202	0.308	1_1	-0.00196	0.318	2_2	-0.00398	0.188
FPC	7	68341603	BovineHD0700020674	rs133755238	24237	rs133755238	rs133755238	TIMD4_ENSBTAG00000050582	14	2350879	BovineHD1400000684	rs108943329	43446	rs108943329	rs108943329	ENSBTAG00000048964_ENSBTAG00000046739	AA	0.0185	7.65	13.6861	44053	1_1	0.0112	0.0517	2_2	0.000671	0.632	2_1	-0.00268	0.203	1_2	-0.004	0.114
FPC	11	21461302	BovineHD1100006436	rs133819254	35583	rs133819254	rs133819254	SOS1_CDKL4	14	3568280	BovineHD1400001053	rs133715308	43500	TRAPPC9	TRAPPC9	TRAPPC9	AA	-0.0124	7.65	13.6925	44021	1_2	0.00415	0.214	2_1	0.00199	0.307	1_1	-0.00305	0.201	2_2	-0.0032	0.278
FPC	11	9543870	BovineHD1100003350	rs133692975	35165	TACR1	TACR1	TACR1	14	3106715	BovineHD1400000870	rs110850524	43478	AGO2	AGO2	AGO2	AA	0.0122	7.65	13.6968	43998	1_1	0.00379	0.22	2_2	0.00229	0.292	1_2	-0.00273	0.241	2_1	-0.00344	0.246
FPC	5	30392425	Hapmap38536-BTA-85959	rs41590288	15901	rs41590288	SPATS2	SPATS2	14	494621	BovineHD1400000206	rs137472016	43379	rs137472016	rs137472016	CYHR1_TONSL	AA	-0.0186	7.65	13.7011	43978	1_2	0.00404	0.209	1_1	0.000494	0.654	2_1	-0.00335	0.0894	2_2	-0.0184	0.0471
FPC	8	53844809	BTA-38269-no-rs	rs41634692	26901	GNAQ	GNAQ	GNAQ	14	2350879	BovineHD1400000684	rs108943329	43446	rs108943329	rs108943329	ENSBTAG00000048964_ENSBTAG00000046739	AA	-0.0243	7.65	13.7055	43950	2_1	0.0141	0.0387	1_2	0.000528	0.7	1_1	-0.00275	0.216	2_2	-0.00701	0.0457
FPC	11	6158182	BovineHD1100002294	rs41900966	35055	rs41900966	rs41900966	TBC1D8_CNOT11	14	487527	BovineHD1400000204	rs137727465	43377	CYHR1	CYHR1	CYHR1	AA	0.0133	7.65	13.71	43918	1_1	0.00611	0.125	2_2	0.000656	0.358	1_2	-0.000567	0.385	2_1	-0.00596	0.131
FPC	11	8158686	ARS-BFGL-BAC-11154	rs109908910	35124	rs109908910	rs109908910	U6(d)	14	487527	BovineHD1400000204	rs137727465	43377	CYHR1	CYHR1	CYHR1	AA	-0.0135	7.65	13.71	43919	2_1	0.00632	0.1	1_2	0.00125	0.451	2_2	-0.00192	0.293	1_1	-0.00405	0.156
FPC	14	468124	Chr14_1653693	rs110984572	43376	rs110984572	rs110984572	PPP1R16A_FOXH1	17	2370851	BovineHD1700000525	rs133821646	51008	rs133821646	LOC112441988	LOC112441988	AA	-0.0145	7.66	13.7122	43902	2_1	0.00936	0.0737	1_2	0.000445	0.512	1_1	-0.00104	0.232	2_2	-0.00371	0.183
FPC	14	5490651	BovineHD1400001735	rs110820681	43602	rs110820681	rs110820681	blank	27	45081630	BovineHD2700013088	rs42293868	73089	rs42293868	rs42293868	5S_rRNA_U6	AA	-0.0135	7.66	13.7122	43903	1_2	0.00476	0.153	2_1	0.00176	0.366	2_2	-0.00197	0.344	1_1	-0.00506	0.137
FPC	11	20599612	Hapmap38198-BTA-117515	rs41600091	35551	rs41600091	rs41600091	CYP1B1_ATL2	14	3710917	BovineHD1400001098	rs110822835	43508	KCNK9	KCNK9	KCNK9	AA	-0.012	7.66	13.7167	43879	1_2	0.00437	0.188	2_1	0.00183	0.297	1_1	-0.00174	0.316	2_2	-0.0041	0.199
FPC	11	13361392	BovineHD1100004366	rs43666474	35307	PAIP2B	PAIP2B	PAIP2B	14	468124	Chr14_1653693	rs110984572	43376	rs110984572	rs110984572	PPP1R16A_FOXH1	AA	0.0211	7.66	13.7258	43827	2_2	0.0133	0.0293	1_1	0.000667	0.661	1_2	-0.0017	0.227	2_1	-0.00538	0.0828
FPC	5	29651199	BovineHD0500008720	rs135126530	15871	LIMA1	LIMA1	LIMA1	14	494621	BovineHD1400000206	rs137472016	43379	rs137472016	rs137472016	CYHR1_TONSL	AA	0.0166	7.66	13.7258	43826	2_2	0.004	0.198	2_1	0.000352	0.616	1_1	-0.00138	0.128	1_2	-0.0143	0.0582
FPC	14	487527	BovineHD1400000204	rs137727465	43377	CYHR1	CYHR1	CYHR1	18	12226542	ARS-BFGL-NGS-13427	rs110713046	53868	rs110713046	rs110713046	ENSBTAG00000054270_FOXF1	AA	0.0161	7.66	13.7282	43810	1_1	0.00427	0.193	2_1	0.000363	0.602	2_2	-0.00129	0.142	1_2	-0.0135	0.0635
FPC	11	12790767	BovineHD1100004182	rs137662280	35283	rs137662280	LOC107131325	LOC107131325	14	490055	ARS-BFGL-NGS-34135	rs109968515	43378	CYHR1	CYHR1	CYHR1	AA	-0.0119	7.66	13.7352	43764	2_1	0.00393	0.212	1_2	0.00216	0.279	2_2	-0.00213	0.283	1_1	-0.00368	0.226
FPC	14	5490651	BovineHD1400001735	rs110820681	43602	rs110820681	rs110820681	blank	30	134106444	ARS-BFGL-NGS-12185	rs110723222	76446	rs110723222	rs110723222	bta-mir-584-8_ANOS1	AA	0.0151	7.66	13.7352	43765	1_1	0.00772	0.0806	2_2	0.00118	0.521	1_2	-0.00299	0.209	2_1	-0.00322	0.189
FPC	7	57753560	BovineHD0700017106	rs43520457	23969	rs43520457	rs43520457	GPR151_PPP2R2B	14	3336128	ARS-BFGL-NGS-100480	rs110017379	43486	TRAPPC9	TRAPPC9	TRAPPC9	AA	-0.0143	7.66	13.7399	43736	1_2	0.00709	0.124	2_1	0.000933	0.401	2_2	-0.00226	0.372	1_1	-0.00401	0.103
FPC	8	49831082	BovineHD0800015003	rs133378215	26790	rs133378215	rs133378215	ENSBTAG00000053207(d)	14	3106715	BovineHD1400000870	rs110850524	43478	AGO2	AGO2	AGO2	AA	0.0173	7.66	13.7423	43711	1_1	0.00961	0.0847	2_2	0.000734	0.466	2_1	-0.00217	0.382	1_2	-0.00484	0.0674
FPC	14	465742	ARS-BFGL-NGS-57820	rs109146371	43375	rs109146371	PPP1R16A	PPP1R16A	17	2370851	BovineHD1700000525	rs133821646	51008	rs133821646	LOC112441988	LOC112441988	AA	0.0144	7.66	13.7423	43712	1_1	0.00909	0.0753	2_2	0.000494	0.509	2_1	-0.00114	0.231	1_2	-0.00363	0.186
FPC	8	75740079	ARS-BFGL-NGS-8384	rs109145510	27410	SMRP1	rs109145510	SMRP1	14	2421119	BovineHD1400019481	rs134537992	43449	rs134537992	rs134537992	ENSBTAG00000048964_ENSBTAG00000046739	AA	-0.0168	7.67	13.7447	43699	2_1	0.00936	0.0662	1_2	0.000705	0.62	1_1	-0.00331	0.17	2_2	-0.00343	0.144
FPC	11	21488959	BovineHD1100006445	rs110246258	35586	rs110246258	rs110246258	SOS1_CDKL4	14	3239650	ARS-BFGL-NGS-118081	rs109248069	43483	TRAPPC9	TRAPPC9	TRAPPC9	AA	-0.0121	7.67	13.7447	43700	2_1	0.00377	0.193	1_2	0.00239	0.313	1_1	-0.00295	0.246	2_2	-0.00301	0.248
FPC	11	6543030	ARS-BFGL-NGS-118420	rs109885718	35068	ENSBTAG00000054755	MAP4K4	ENSBTAG00000054755	14	465742	ARS-BFGL-NGS-57820	rs109146371	43375	rs109146371	PPP1R16A	PPP1R16A	AA	-0.0157	7.67	13.7496	43678	2_1	0.00344	0.199	1_2	0.000901	0.154	2_2	-0.000225	0.586	1_1	-0.0111	0.0621
FPC	8	54981156	ARS-BFGL-NGS-36380	rs110733724	26929	rs110733724	rs110733724	ENSBTAG00000024233_U6	14	2350879	BovineHD1400000684	rs108943329	43446	rs108943329	rs108943329	ENSBTAG00000048964_ENSBTAG00000046739	AA	-0.0168	7.67	13.7496	43677	2_1	0.00948	0.0656	1_2	0.000745	0.608	2_2	-0.0032	0.138	1_1	-0.00335	0.189
FPC	14	3336128	ARS-BFGL-NGS-100480	rs110017379	43486	TRAPPC9	TRAPPC9	TRAPPC9	21	44347619	ARS-BFGL-NGS-41594	rs110406639	61755	rs110406639	rs110406639	NPAS3_EGLN3	AA	0.0163	7.67	13.7496	43679	2_2	0.00783	0.0827	1_1	0.00102	0.431	2_1	-0.0016	0.414	1_2	-0.00582	0.0729
FPC	8	63214488	BTA-09061-rs29025228	rs29025228	27111	rs29025228	rs29025228	NANS_TRIM14	14	2350879	BovineHD1400000684	rs108943329	43446	rs108943329	rs108943329	ENSBTAG00000048964_ENSBTAG00000046739	AA	-0.0198	7.67	13.752	43659	2_1	0.0119	0.0505	1_2	0.000488	0.666	1_1	-0.00269	0.204	2_2	-0.00474	0.0796
FPC	11	9775693	BTB-01569510	rs42688135	35175	HK2	HK2	HK2	14	468124	Chr14_1653693	rs110984572	43376	rs110984572	rs110984572	PPP1R16A_FOXH1	AA	-0.0145	7.67	13.7545	43653	1_2	0.00537	0.172	1_1	0.000403	0.546	2_1	-0.0012	0.198	2_2	-0.0108	0.0843
FPC	11	9522250	BovineHD1100003346	rs109438541	35164	TACR1	TACR1	TACR1	14	511247	ARS-BFGL-NGS-94706	rs17870736	43380	VPS28	VPS28	VPS28	AA	0.0126	7.67	13.7545	43652	1_1	0.00647	0.142	2_2	0.0011	0.359	1_2	-0.00168	0.223	2_1	-0.0034	0.276
FPC	9	99600572	Hapmap51770-BTA-85181	rs41589255	31448	rs41589255	rs41589255	ENSBTAG00000053539_ENSBTAG00000050769	14	2372575	BovineHD1400000693	rs136475864	43447	rs136475864	rs136475864	ENSBTAG00000048964_ENSBTAG00000046739	AA	-0.0185	7.67	13.7595	43621	2_1	0.0111	0.0604	1_2	0.000474	0.571	1_1	-0.00194	0.296	2_2	-0.00504	0.0728
FPC	2	70072759	Hapmap38837-BTA-43552	rs41571870	6051	rs41571870	rs41571870	ENSBTAG00000050057_ENSBTAG00000050695	14	4188954	ARS-BFGL-NGS-3571	rs110351374	43538	rs110351374	COL22A1	COL22A1	AA	-0.0258	7.67	13.7696	43555	1_2	0.0138	0.0404	2_1	0.000265	0.508	2_2	-0.00104	0.428	1_1	-0.0107	0.0233
FPC	8	37934650	BovineHD0800011384	rs135835014	26503	KDM4C	KDM4C	KDM4C	14	3749537	BovineHD1400001103	rs136017274	43512	rs136017274	rs136017274	KCNK9(d)	AA	0.0235	7.67	13.7773	43504	1_1	0.0137	0.0468	2_2	0.000513	0.535	2_1	-0.00175	0.386	1_2	-0.0075	0.032
FPC	14	465742	ARS-BFGL-NGS-57820	rs109146371	43375	rs109146371	PPP1R16A	PPP1R16A	19	11982006	Hapmap43381-BTA-86488	rs41592131	56220	rs41592131	BCAS3	BCAS3	AA	0.0136	7.68	13.7825	43465	1_1	0.00755	0.091	2_2	0.000726	0.467	2_1	-0.00125	0.272	1_2	-0.00405	0.17
FPC	11	20798608	ARS-BFGL-NGS-113404	rs108999705	35558	rs108999705	rs108999705	ATL2_ENSBTAG00000049310	14	3749537	BovineHD1400001103	rs136017274	43512	rs136017274	rs136017274	KCNK9(d)	AA	-0.0119	7.68	13.7852	43449	2_1	0.00338	0.207	1_2	0.00265	0.291	2_2	-0.00279	0.276	1_1	-0.0031	0.226
FPC	11	13361392	BovineHD1100004366	rs43666474	35307	PAIP2B	PAIP2B	PAIP2B	14	465742	ARS-BFGL-NGS-57820	rs109146371	43375	rs109146371	PPP1R16A	PPP1R16A	AA	-0.0209	7.68	13.7905	43404	2_1	0.0131	0.0299	1_2	0.000674	0.657	1_1	-0.00167	0.231	2_2	-0.00545	0.0823
FPC	2	62117471	ARS-BFGL-NGS-12099	rs109193448	5887	rs109193448	rs109193448	ENSBTAG00000050570_RAB3GAP1	14	3687442	BovineHD1400001090	rs135838690	43506	KCNK9	KCNK9	KCNK9	AA	-0.0207	7.68	13.7932	43382	2_1	0.0126	0.049	1_2	0.000401	0.604	1_1	-0.00178	0.288	2_2	-0.00591	0.0588
FPC	14	468124	Chr14_1653693	rs110984572	43376	rs110984572	rs110984572	PPP1R16A_FOXH1	16	65810386	BovineHD1600019074	rs42205680	50420	rs42205680	rs42205680	EDEM3_NIBAN1	AA	-0.0277	7.68	13.7932	43383	1_2	0.00444	0.0418	2_1	0.00148	0.24	1_1	-0.000253	0.702	2_2	-0.0215	0.0169
FPC	5	30392425	Hapmap38536-BTA-85959	rs41590288	15901	rs41590288	SPATS2	SPATS2	14	468124	Chr14_1653693	rs110984572	43376	rs110984572	rs110984572	PPP1R16A_FOXH1	AA	-0.0188	7.68	13.7986	43356	1_2	0.00407	0.209	1_1	0.000488	0.654	2_1	-0.00333	0.0892	2_2	-0.0185	0.0472
FPC	10	21148477	BovineHD1000006821	rs110591944	32419	rs110591944	rs110591944	DHRS4_ENSBTAG00000055002	14	572120	Chr14_1757935	rs211309638	43383	rs211309638	rs211309638	ADCK5_SLC52A2	AA	-0.0223	7.68	13.8069	43311	1_2	0.00298	0.204	1_1	0.000117	0.694	2_1	-0.00097	0.0718	2_2	-0.0204	0.0304
FPC	7	55290187	BovineHD0700016399	rs43148110	23906	rs43148110	rs43148110	YIPF5_ENSBTAG00000051444	14	3106715	BovineHD1400000870	rs110850524	43478	AGO2	AGO2	AGO2	AA	-0.0166	7.68	13.8069	43310	2_1	0.00857	0.0833	1_2	0.000845	0.455	1_1	-0.00176	0.384	2_2	-0.00544	0.0778
FPC	11	29929724	ARS-BFGL-NGS-68010	rs110452703	35870	KCNK12	KCNK12	KCNK12	14	3106715	BovineHD1400000870	rs110850524	43478	AGO2	AGO2	AGO2	AA	-0.0163	7.69	13.8153	43245	2_1	0.00888	0.0944	1_2	0.000779	0.455	1_1	-0.00229	0.373	2_2	-0.00433	0.0779
FPC	2	70072759	Hapmap38837-BTA-43552	rs41571870	6051	rs41571870	rs41571870	ENSBTAG00000050057_ENSBTAG00000050695	14	3336128	ARS-BFGL-NGS-100480	rs110017379	43486	TRAPPC9	TRAPPC9	TRAPPC9	AA	-0.0258	7.69	13.8153	43244	1_2	0.0147	0.0409	2_1	0.000252	0.481	2_2	-0.0011	0.456	1_1	-0.00975	0.0228
FPC	11	6999893	BovineHD1100002618	rs43666267	35080	rs43666267	rs43666267	5S_rRNA_IL1RL2	14	468124	Chr14_1653693	rs110984572	43376	rs110984572	rs110984572	PPP1R16A_FOXH1	AA	-0.0134	7.69	13.821	43215	1_2	0.00743	0.133	1_1	0.000782	0.441	2_1	-0.00117	0.303	2_2	-0.00797	0.123
FPC	11	5821776	BTB-00343922	rs43547057	35042	rs43547057	NPAS2	NPAS2	14	3336128	ARS-BFGL-NGS-100480	rs110017379	43486	TRAPPC9	TRAPPC9	TRAPPC9	AA	0.013	7.69	13.821	43214	2_2	0.00489	0.149	1_1	0.00176	0.358	1_2	-0.00209	0.348	2_1	-0.0043	0.146
FPC	11	8016015	BTB-00455305	rs43657228	35119	rs43657228	rs43657228	U6(d)	14	3106715	BovineHD1400000870	rs110850524	43478	AGO2	AGO2	AGO2	AA	-0.0133	7.69	13.8297	43167	2_1	0.00448	0.133	1_2	0.00214	0.369	1_1	-0.00178	0.334	2_2	-0.00485	0.163
FPC	14	3687442	BovineHD1400001090	rs135838690	43506	KCNK9	KCNK9	KCNK9	27	16424372	ARS-BFGL-NGS-75787	rs109771331	72035	FAT1	FAT1	FAT1	AA	0.0189	7.69	13.8297	43168	1_1	0.0111	0.0584	2_2	0.000616	0.589	1_2	-0.00234	0.278	2_1	-0.00485	0.0744
FPC	11	21041090	BovineHD1100006319	rs43672408	35566	GALM	GALM	GALM	14	3687442	BovineHD1400001090	rs135838690	43506	KCNK9	KCNK9	KCNK9	AA	-0.0131	7.7	13.8447	43079	2_1	0.00392	0.19	1_2	0.00224	0.3	2_2	-0.00182	0.363	1_1	-0.00516	0.146
FPC	7	57699520	BTB-00311957	rs43517716	23967	rs43517716	rs43517716	TCERG1_GPR151	14	3687442	BovineHD1400001090	rs135838690	43506	KCNK9	KCNK9	KCNK9	AA	-0.0155	7.7	13.8477	43064	2_1	0.00834	0.0905	1_2	0.000824	0.525	1_1	-0.00292	0.246	2_2	-0.00339	0.138
FPC	11	7257740	ARS-BFGL-NGS-96933	rs110864071	35091	SLC9A4	SLC9A4	SLC9A4	14	465742	ARS-BFGL-NGS-57820	rs109146371	43375	rs109146371	PPP1R16A	PPP1R16A	AA	-0.0132	7.7	13.857	43006	2_1	0.00652	0.126	1_2	0.000234	0.35	2_2	-0.000165	0.389	1_1	-0.00626	0.134
FPC	11	21187541	BTA-120835-no-rs	rs41623475	35572	DHX57	DHX57	DHX57	14	3778536	ARS-BFGL-NGS-110993	rs110891564	43514	rs110891564	rs110891564	KCNK9_U6	AA	-0.012	7.7	13.8633	42972	2_1	0.00343	0.21	1_2	0.00258	0.289	1_1	-0.00254	0.284	2_2	-0.00342	0.217
FPC	10	21148477	BovineHD1000006821	rs110591944	32419	rs110591944	rs110591944	DHRS4_ENSBTAG00000055002	14	550784	BovineHD1400000216	rs134432442	43382	CPSF1	CPSF1	CPSF1	AA	-0.0222	7.7	13.8665	42950	1_2	0.00298	0.206	1_1	0.000126	0.692	2_1	-0.00107	0.0715	2_2	-0.0204	0.0307
FPC	2	70072759	Hapmap38837-BTA-43552	rs41571870	6051	rs41571870	rs41571870	ENSBTAG00000050057_ENSBTAG00000050695	14	5490651	BovineHD1400001735	rs110820681	43602	rs110820681	rs110820681	blank	AA	0.027	7.7	13.8697	42930	1_1	0.0143	0.0305	2_2	0.000364	0.677	2_1	-0.0012	0.259	1_2	-0.0112	0.0334
FPC	14	2616322	ARS-BFGL-NGS-74378	rs110411273	43451	rs110411273	GPR20	GPR20	31	31165535	Hapmap60265-rs29024291	rs29024291	77547	AFF2	AFF2	AFF2	AA	0.013	7.7	13.8697	42931	2_2	0.00523	0.129	1_1	0.0017	0.41	2_1	-0.00266	0.254	1_2	-0.00337	0.207
FPC	4	59132820	BTB-00190444	rs43400533	13040	rs43400533	rs43400533	ENSBTAG00000042183(u)	14	609870	ARS-BFGL-NGS-4939	rs109421300	43384	DGAT1	DGAT1	DGAT1	AA	0.0172	7.7	13.8729	42911	1_1	0.00369	0.186	1_2	7.54e-05	0.629	2_2	-0.000252	0.134	2_1	-0.0139	0.0505
FPC	8	42579916	BTB-01044663	rs42201048	26623	rs42201048	rs42201048	SMARCA2(d)	14	5503028	BovineHD1400001739	rs133793575	43603	rs133793575	rs133793575	blank	AA	-0.0227	7.7	13.8729	42912	2_1	0.0124	0.0384	1_2	0.000608	0.657	1_1	-0.00183	0.252	2_2	-0.00784	0.0528
FPC	14	494621	BovineHD1400000206	rs137472016	43379	rs137472016	rs137472016	CYHR1_TONSL	27	33734490	ARS-BFGL-NGS-35260	rs111005259	72638	rs111005259	rs111005259	FGFR1_TACC1	AA	0.0133	7.7	13.8761	42895	2_2	0.0084	0.12	1_2	0.000851	0.404	1_1	-0.00121	0.339	2_1	-0.00696	0.136
FPC	8	62295921	ARS-BFGL-NGS-43821	rs42591079	27095	rs42591079	rs42591079	ENSBTAG00000038411_ALDH1B1	14	2421119	BovineHD1400019481	rs134537992	43449	rs134537992	rs134537992	ENSBTAG00000048964_ENSBTAG00000046739	AA	0.0236	7.71	13.8827	42872	1_1	0.0139	0.0349	2_2	0.000528	0.708	2_1	-0.00238	0.201	1_2	-0.0068	0.0557
FPC	5	87744694	BovineHD4100003927	rs133402440	17489	C2CD5	C2CD5	C2CD5	14	3336128	ARS-BFGL-NGS-100480	rs110017379	43486	TRAPPC9	TRAPPC9	TRAPPC9	AA	0.0119	7.71	13.8827	42871	1_1	0.00368	0.249	2_2	0.00245	0.235	1_2	-0.0022	0.262	2_1	-0.0036	0.255
FPC	11	7226332	ARS-BFGL-NGS-14899	rs109926462	35090	IL18RAP	IL18RAP	IL18RAP	14	3687442	BovineHD1400001090	rs135838690	43506	KCNK9	KCNK9	KCNK9	AA	0.0145	7.71	13.8861	42855	1_1	0.00713	0.0971	2_2	0.0012	0.487	2_1	-0.00288	0.24	1_2	-0.00332	0.177
FPC	5	29651199	BovineHD0500008720	rs135126530	15871	LIMA1	LIMA1	LIMA1	14	468124	Chr14_1653693	rs110984572	43376	rs110984572	rs110984572	PPP1R16A_FOXH1	AA	0.0167	7.71	13.8894	42834	2_2	0.00406	0.198	2_1	0.000351	0.616	1_1	-0.0014	0.128	1_2	-0.0144	0.0584
FPC	5	119074417	BovineHD0500035258	rs109765003	18771	rs109765003	rs109765003	ENSBTAG00000014987(u)	14	859251	BovineHD1400000282	rs136051530	43394	PLEC	PLEC,LOC112449561	PLEC	AA	0.0131	7.71	13.8928	42806	2_2	0.00471	0.139	1_1	0.00172	0.349	2_1	-0.00157	0.384	1_2	-0.00512	0.128
FPC	7	57753560	BovineHD0700017106	rs43520457	23969	rs43520457	rs43520457	GPR151_PPP2R2B	14	3687442	BovineHD1400001090	rs135838690	43506	KCNK9	KCNK9	KCNK9	AA	0.0155	7.71	13.8962	42779	1_1	0.00838	0.09	2_2	0.00082	0.526	2_1	-0.0029	0.247	1_2	-0.00342	0.137
FPC	8	50899264	Hapmap29314-BTA-156827	rs42806892	26820	TRPM6	TRPM6	TRPM6	14	3740944	BovineHD1400001101	rs133414561	43511	rs133414561	rs133414561	KCNK9(d)	AA	-0.0223	7.71	13.8962	42780	2_1	0.0113	0.0616	1_2	0.000652	0.461	1_1	-0.0016	0.445	2_2	-0.00873	0.0325
FPC	10	21148477	BovineHD1000006821	rs110591944	32419	rs110591944	rs110591944	DHRS4_ENSBTAG00000055002	14	609870	ARS-BFGL-NGS-4939	rs109421300	43384	DGAT1	DGAT1	DGAT1	AA	0.0222	7.71	13.9031	42749	1_1	0.00298	0.206	1_2	0.000123	0.692	2_2	-0.00104	0.0716	2_1	-0.0204	0.0307
FPC	8	37364984	BovineHD0800011195	rs43549297	26493	rs43549297	rs43549297	DMAC1_KDM4C	14	2421119	BovineHD1400019481	rs134537992	43449	rs134537992	rs134537992	ENSBTAG00000048964_ENSBTAG00000046739	AA	-0.0246	7.71	13.9031	42748	2_1	0.014	0.0354	1_2	0.000565	0.713	1_1	-0.00262	0.201	2_2	-0.00736	0.0509
FPC	11	10375999	BovineHD1100003560	rs109625974	35193	SLC4A5	SLC4A5	SLC4A5	14	465742	ARS-BFGL-NGS-57820	rs109146371	43375	rs109146371	PPP1R16A	PPP1R16A	AA	0.0132	7.71	13.9101	42714	1_1	0.00551	0.132	2_2	0.00103	0.35	1_2	-0.000862	0.389	2_1	-0.00581	0.129
FPC	14	487527	BovineHD1400000204	rs137727465	43377	CYHR1	CYHR1	CYHR1	19	11864672	ARS-BFGL-NGS-28151	rs109197381	56215	rs109197381	BCAS3	BCAS3	AA	-0.0143	7.72	13.9136	42692	1_2	0.00969	0.0778	2_1	0.000152	0.491	2_2	-0.000345	0.253	1_1	-0.00415	0.178
FPC	14	465742	ARS-BFGL-NGS-57820	rs109146371	43375	rs109146371	PPP1R16A	PPP1R16A	21	44347619	ARS-BFGL-NGS-41594	rs110406639	61755	rs110406639	rs110406639	NPAS3_EGLN3	AA	0.0177	7.72	13.9172	42678	1_1	0.00453	0.206	2_1	0.000671	0.638	2_2	-0.00384	0.101	1_2	-0.0177	0.0551
FPC	14	2421119	BovineHD1400019481	rs134537992	43449	rs134537992	rs134537992	ENSBTAG00000048964_ENSBTAG00000046739	22	60156700	BovineHD2200017718	rs43507008	64661	rs43507008	rs43507008	7SK_PLXNA1	AA	0.0209	7.72	13.9208	42667	1_1	0.0132	0.0366	2_2	0.000562	0.68	1_2	-0.00223	0.199	2_1	-0.00498	0.0843
FPC	14	2330431	ARS-BFGL-NGS-96957	rs109175191	43445	rs109175191	rs109175191	ENSBTAG00000048964_ENSBTAG00000046739	31	1539152	BovineHD3000000015	rs135872093	76714	rs135872093	rs135872093	blank	AA	0.0165	7.72	13.9208	42666	2_2	0.00386	0.144	1_1	0.00197	0.269	1_2	-0.001	0.53	2_1	-0.00965	0.0573
FPC	11	20975049	BovineHD1100006312	rs133774241	35564	rs133774241	rs133774241	U6_ENSBTAG00000026809	14	2867641	BovineHD1400000792	rs132788949	43464	PTK2	PTK2	PTK2	AA	-0.0133	7.72	13.9318	42599	2_1	0.00556	0.127	1_2	0.00164	0.402	1_1	-0.00245	0.289	2_2	-0.00364	0.181
FPC	11	15559063	BovineHD1100004968	rs132825776	35386	LTBP1	LTBP1	LTBP1	14	2840340	BovineHD1400000788	rs109870371	43463	rs109870371	rs109870371	ENSBTAG00000051587_PTK2	AA	-0.0129	7.72	13.9355	42576	2_1	0.00449	0.182	1_2	0.00192	0.32	1_1	-0.00236	0.347	2_2	-0.00408	0.15
FPC	7	37554192	ARS-BFGL-NGS-17959	rs42489560	23540	rs42489560	rs42489560	SEMA6A_ENSBTAG00000054664	14	3336128	ARS-BFGL-NGS-100480	rs110017379	43486	TRAPPC9	TRAPPC9	TRAPPC9	AA	-0.0161	7.72	13.9393	42558	1_2	0.0078	0.087	2_1	0.000987	0.427	2_2	-0.00162	0.409	1_1	-0.00571	0.0764
FPC	7	57699520	BTB-00311957	rs43517716	23967	rs43517716	rs43517716	TCERG1_GPR151	14	3336128	ARS-BFGL-NGS-100480	rs110017379	43486	TRAPPC9	TRAPPC9	TRAPPC9	AA	0.0144	7.73	13.9508	42475	2_2	0.0071	0.125	1_1	0.000956	0.4	1_2	-0.00229	0.372	2_1	-0.00403	0.104
FPC	11	13361392	BovineHD1100004366	rs43666474	35307	PAIP2B	PAIP2B	PAIP2B	14	494621	BovineHD1400000206	rs137472016	43379	rs137472016	rs137472016	CYHR1_TONSL	AA	0.0212	7.73	13.9547	42458	2_2	0.0134	0.0293	1_1	0.00067	0.661	1_2	-0.00171	0.227	2_1	-0.0054	0.0829
FPC	11	20941473	BTB-00464777	rs43673273	35562	HNRNPLL	HNRNPLL	HNRNPLL	14	3439565	UA-IFASA-5306	rs55617160	43491	TRAPPC9	TRAPPC9	TRAPPC9	AA	0.0133	7.73	13.9586	42434	2_2	0.00602	0.114	1_1	0.00144	0.432	1_2	-0.00263	0.261	2_1	-0.0032	0.194
FPC	5	87688257	BovineHD0500024992	rs134087542	17487	rs134087542	rs134087542	ETNK1_C2CD5	14	3336128	ARS-BFGL-NGS-100480	rs110017379	43486	TRAPPC9	TRAPPC9	TRAPPC9	AA	-0.012	7.73	13.9626	42407	2_1	0.0037	0.25	1_2	0.00247	0.233	2_2	-0.00219	0.264	1_1	-0.00365	0.253
FPC	8	50899264	Hapmap29314-BTA-156827	rs42806892	26820	TRPM6	TRPM6	TRPM6	14	3687442	BovineHD1400001090	rs135838690	43506	KCNK9	KCNK9	KCNK9	AA	-0.0226	7.73	13.9666	42383	2_1	0.0134	0.0463	1_2	0.000528	0.615	1_1	-0.00218	0.291	2_2	-0.0065	0.0478
FPC	14	465742	ARS-BFGL-NGS-57820	rs109146371	43375	rs109146371	PPP1R16A	PPP1R16A	16	66635693	BovineHD1600019284	rs110372570	50448	rs110372570	rs110372570	ENSBTAG00000045729_HMCN1	AA	-0.0171	7.73	13.9706	42359	1_2	0.00402	0.204	2_2	0.000272	0.617	2_1	-0.00123	0.122	1_1	-0.0146	0.0574
FPC	11	21041090	BovineHD1100006319	rs43672408	35566	GALM	GALM	GALM	14	3050984	BovineHD1400000846	rs136880486	43476	rs136880486	rs136880486	PTK2_AGO2	AA	0.0123	7.73	13.9747	42341	2_2	0.00305	0.255	1_1	0.00296	0.245	2_1	-0.00241	0.298	1_2	-0.00389	0.201
FPC	5	86982599	ARS-BFGL-NGS-85748	rs109593099	17453	rs109593099	rs109593099	SOX5(d)	14	468124	Chr14_1653693	rs110984572	43376	rs110984572	rs110984572	PPP1R16A_FOXH1	AA	0.0135	7.73	13.9788	42318	2_2	0.00672	0.138	2_1	0.000958	0.454	1_1	-0.00106	0.29	1_2	-0.00884	0.119
FPC	14	513203	Chr14_1699016	rs136784996	43381	rs136784996	rs136784996	VPS28_ENSBTAG00000053637	27	28892335	BovineHD2700007868	rs42219468	72442	rs42219468	rs42219468	NRG1_ENSBTAG00000008325	AA	0.0141	7.73	13.9788	42319	2_2	0.00761	0.0978	1_1	0.00054	0.429	1_2	-0.000722	0.333	2_1	-0.00525	0.14
FPC	14	2421119	BovineHD1400019481	rs134537992	43449	rs134537992	rs134537992	ENSBTAG00000048964_ENSBTAG00000046739	30	135283533	BovineHD3000042823	rs135869056	76503	rs135869056	rs135869056	ENSBTAG00000049637_U6	AA	-0.0153	7.74	13.983	42291	1_2	0.00707	0.0941	2_1	0.00124	0.496	2_2	-0.00226	0.267	1_1	-0.00475	0.143
FPC	14	3749537	BovineHD1400001103	rs136017274	43512	rs136017274	rs136017274	KCNK9(d)	20	35354207	BovineHD2000010113	rs41940594	59419	rs41940594	rs41940594	FYB1_RICTOR	AA	0.0244	7.74	13.9914	42247	1_1	0.0141	0.0408	2_2	0.0004	0.537	1_2	-0.00137	0.392	2_1	-0.0085	0.0301
FPC	11	10375999	BovineHD1100003560	rs109625974	35193	SLC4A5	SLC4A5	SLC4A5	14	468124	Chr14_1653693	rs110984572	43376	rs110984572	rs110984572	PPP1R16A_FOXH1	AA	-0.0134	7.74	13.9957	42226	1_2	0.00564	0.13	2_1	0.00101	0.352	1_1	-0.000845	0.391	2_2	-0.00593	0.127
FPC	5	46077158	ARS-BFGL-NGS-22009	rs110623693	16294	rs110623693	rs110623693	IFNG_DYRK2	14	487527	BovineHD1400000204	rs137727465	43377	CYHR1	CYHR1	CYHR1	AA	0.0178	7.74	13.9957	42225	1_1	0.00505	0.201	1_2	0.000728	0.642	2_2	-0.00465	0.101	2_1	-0.0182	0.0556
FPC	11	24255103	BTA-88608-no-rs	rs41597697	35694	rs41597697	rs41597697	bta-mir-12030_U4	14	2330431	ARS-BFGL-NGS-96957	rs109175191	43445	rs109175191	rs109175191	ENSBTAG00000048964_ENSBTAG00000046739	AA	0.015	7.74	13.9957	42227	2_2	0.00552	0.107	1_1	0.00152	0.393	2_1	-0.00144	0.406	1_2	-0.00652	0.0935
FPC	14	487527	BovineHD1400000204	rs137727465	43377	CYHR1	CYHR1	CYHR1	19	11982006	Hapmap43381-BTA-86488	rs41592131	56220	rs41592131	BCAS3	BCAS3	AA	0.0138	7.74	13.9957	42228	1_1	0.00783	0.089	2_2	0.000678	0.47	2_1	-0.00116	0.274	1_2	-0.00417	0.167
FPC	14	3687442	BovineHD1400001090	rs135838690	43506	KCNK9	KCNK9	KCNK9	31	20026893	BovineHD3000006544	rs137758821	77272	rs137758821	LOC787088	LOC787088	AA	-0.0138	7.74	14.0004	42188	1_2	0.00419	0.176	2_1	0.00269	0.305	2_2	-0.00228	0.359	1_1	-0.00461	0.16
FPC	8	43116151	BovineHD0800012948	rs133855773	26645	rs133855773	rs133855773	DMRT2(u)	14	2350879	BovineHD1400000684	rs108943329	43446	rs108943329	rs108943329	ENSBTAG00000048964_ENSBTAG00000046739	AA	-0.0242	7.74	14.0022	42182	2_1	0.0142	0.0391	1_2	0.00058	0.693	1_1	-0.00284	0.216	2_2	-0.00662	0.0523
FPC	14	3749537	BovineHD1400001103	rs136017274	43512	rs136017274	rs136017274	KCNK9(d)	21	44912887	ARS-BFGL-NGS-86276	rs109353542	61773	rs109353542	rs109353542	SPTSSA_ENSBTAG00000053208	AA	0.0244	7.74	14.0052	42163	1_1	0.0141	0.0403	2_2	0.000436	0.537	1_2	-0.00141	0.393	2_1	-0.00846	0.0296
FPC	14	465742	ARS-BFGL-NGS-57820	rs109146371	43375	rs109146371	PPP1R16A	PPP1R16A	27	28892335	BovineHD2700007868	rs42219468	72442	rs42219468	rs42219468	NRG1_ENSBTAG00000008325	AA	-0.0135	7.74	14.0061	42158	1_2	0.00761	0.106	2_1	0.000331	0.413	2_2	-0.000458	0.326	1_1	-0.00509	0.156
FPC	11	13361392	BovineHD1100004366	rs43666474	35307	PAIP2B	PAIP2B	PAIP2B	14	487527	BovineHD1400000204	rs137727465	43377	CYHR1	CYHR1	CYHR1	AA	-0.0213	7.74	14.007	42153	2_1	0.0134	0.0294	1_2	0.000674	0.661	1_1	-0.00171	0.227	2_2	-0.00544	0.0828
FPC	11	1504742	BovineHD1100000506	rs110023761	34882	ACOXL	ACOXL	ACOXL	14	3336128	ARS-BFGL-NGS-100480	rs110017379	43486	TRAPPC9	TRAPPC9	TRAPPC9	AA	-0.0141	7.74	14.0083	42140	1_2	0.00657	0.126	2_1	0.00113	0.394	2_2	-0.00221	0.37	1_1	-0.00415	0.11
FPC	14	2840340	BovineHD1400000788	rs109870371	43463	rs109870371	rs109870371	ENSBTAG00000051587_PTK2	31	33274244	BovineHD3000010904	rs110372359	77580	MTM1	MTM1	MTM1	AA	-0.0137	7.74	14.015	42106	1_2	0.00478	0.146	2_1	0.00192	0.343	1_1	-0.00183	0.383	2_2	-0.00514	0.127
FPC	5	46077158	ARS-BFGL-NGS-22009	rs110623693	16294	rs110623693	rs110623693	IFNG_DYRK2	14	468124	Chr14_1653693	rs110984572	43376	rs110984572	rs110984572	PPP1R16A_FOXH1	AA	-0.0179	7.75	14.025	42065	1_2	0.00508	0.201	1_1	0.000729	0.642	2_1	-0.00466	0.101	2_2	-0.0182	0.0557
FPC	8	37934650	BovineHD0800011384	rs135835014	26503	KDM4C	KDM4C	KDM4C	14	3106715	BovineHD1400000870	rs110850524	43478	AGO2	AGO2	AGO2	AA	0.0244	7.75	14.0414	42001	1_1	0.014	0.0495	2_2	0.000539	0.504	2_1	-0.00174	0.418	1_2	-0.00813	0.0292
FPC	11	6506848	BovineHD1100002472	rs137688610	35067	ENSBTAG00000054755	MAP4K4	ENSBTAG00000054755	14	2840340	BovineHD1400000788	rs109870371	43463	rs109870371	rs109870371	ENSBTAG00000051587_PTK2	AA	-0.0126	7.75	14.0487	41964	2_1	0.0041	0.217	1_2	0.00212	0.292	1_1	-0.00281	0.313	2_2	-0.00354	0.178
FPC	11	22970721	BovineHD1100006969	rs43669259	35653	rs43669259	rs43669259	ENSBTAG00000051275_5S_rRNA	14	3336128	ARS-BFGL-NGS-100480	rs110017379	43486	TRAPPC9	TRAPPC9	TRAPPC9	AA	-0.0126	7.76	14.0535	41935	1_2	0.00472	0.175	2_1	0.00175	0.337	2_2	-0.00258	0.321	1_1	-0.00355	0.166
FPC	14	3106715	BovineHD1400000870	rs110850524	43478	AGO2	AGO2	AGO2	21	44347619	ARS-BFGL-NGS-41594	rs110406639	61755	rs110406639	rs110406639	NPAS3_EGLN3	AA	-0.0168	7.76	14.0545	41928	1_2	0.00824	0.0783	2_1	0.00102	0.455	1_1	-0.00169	0.389	2_2	-0.00581	0.0777
FPC	14	468124	Chr14_1653693	rs110984572	43376	rs110984572	rs110984572	PPP1R16A_FOXH1	16	66632754	BovineHD1600019282	rs137124100	50447	rs137124100	rs137124100	ENSBTAG00000045729_HMCN1	AA	-0.0172	7.76	14.0555	41922	2_1	0.00413	0.2	1_1	0.000313	0.619	1_2	-0.00141	0.124	2_2	-0.0148	0.0571
FPC	8	37934650	BovineHD0800011384	rs135835014	26503	KDM4C	KDM4C	KDM4C	14	2350879	BovineHD1400000684	rs108943329	43446	rs108943329	rs108943329	ENSBTAG00000048964_ENSBTAG00000046739	AA	0.0256	7.76	14.0615	41887	1_1	0.0147	0.0372	2_2	0.000521	0.704	2_1	-0.00272	0.218	1_2	-0.00772	0.0416
FPC	14	2330431	ARS-BFGL-NGS-96957	rs109175191	43445	rs109175191	rs109175191	ENSBTAG00000048964_ENSBTAG00000046739	20	35354207	BovineHD2000010113	rs41940594	59419	rs41940594	rs41940594	FYB1_RICTOR	AA	-0.0282	7.77	14.0835	41748	2_1	0.0157	0.0287	1_2	0.000471	0.757	2_2	-0.00229	0.172	1_1	-0.0097	0.0425
FPC	11	8016015	BTB-00455305	rs43657228	35119	rs43657228	rs43657228	U6(d)	14	3336128	ARS-BFGL-NGS-100480	rs110017379	43486	TRAPPC9	TRAPPC9	TRAPPC9	AA	0.0131	7.77	14.0851	41738	2_2	0.00405	0.141	1_1	0.00227	0.349	1_2	-0.00161	0.355	2_1	-0.00514	0.154
FPC	14	487527	BovineHD1400000204	rs137727465	43377	CYHR1	CYHR1	CYHR1	16	65810386	BovineHD1600019074	rs42205680	50420	rs42205680	rs42205680	EDEM3_NIBAN1	AA	0.0279	7.77	14.0942	41694	2_2	0.0046	0.0419	1_1	0.00149	0.239	2_1	-0.000264	0.702	1_2	-0.0216	0.0168
FPC	14	494621	BovineHD1400000206	rs137472016	43379	rs137472016	rs137472016	CYHR1_TONSL	16	65810386	BovineHD1600019074	rs42205680	50420	rs42205680	rs42205680	EDEM3_NIBAN1	AA	-0.0279	7.77	14.0969	41678	1_2	0.00457	0.0418	2_1	0.00149	0.239	1_1	-0.000262	0.702	2_2	-0.0216	0.0168
FPC	7	55374282	BovineHD4100006084	rs41614778	23909	KCTD16	KCTD16	KCTD16	14	3106715	BovineHD1400000870	rs110850524	43478	AGO2	AGO2	AGO2	AA	-0.0166	7.77	14.1018	41648	2_1	0.00853	0.086	1_2	0.000879	0.453	1_1	-0.00182	0.381	2_2	-0.00542	0.0805
FPC	5	111198351	ARS-BFGL-NGS-3924	rs109071490	18397	ENTHD1	ENTHD1	ENTHD1	14	3369874	BovineHD4100010617	rs109917734	43488	TRAPPC9	TRAPPC9	TRAPPC9	AA	-0.0135	7.77	14.1029	41645	2_1	0.00463	0.147	1_2	0.00198	0.341	1_1	-0.00178	0.382	2_2	-0.00515	0.131
FPC	14	487527	BovineHD1400000204	rs137727465	43377	CYHR1	CYHR1	CYHR1	17	2370851	BovineHD1700000525	rs133821646	51008	rs133821646	LOC112441988	LOC112441988	AA	0.0147	7.77	14.1051	41634	1_1	0.00945	0.0737	2_2	0.000463	0.512	2_1	-0.00107	0.232	1_2	-0.00375	0.183
FPC	14	3439565	UA-IFASA-5306	rs55617160	43491	TRAPPC9	TRAPPC9	TRAPPC9	31	31158714	BovineHD3000010091	rs136575873	77546	AFF2	AFF2	AFF2	AA	0.0129	7.77	14.1051	41635	2_2	0.00539	0.144	1_1	0.00165	0.375	1_2	-0.00245	0.249	2_1	-0.00339	0.231
FPC	2	70072759	Hapmap38837-BTA-43552	rs41571870	6051	rs41571870	rs41571870	ENSBTAG00000050057_ENSBTAG00000050695	14	5064210	BovineHD4100010744	rs42311928	43579	rs42311928	rs42311928	FAM135B(d)	AA	0.0266	7.77	14.1073	41618	1_1	0.0137	0.0348	2_2	0.000371	0.599	2_1	-0.00107	0.337	1_2	-0.0115	0.0291
FPC	3	107445270	Hapmap48054-BTA-69366	rs41668907	10885	rs41668907	rs41668907	RRAGC_ENSBTAG00000051294	14	5490651	BovineHD1400001735	rs110820681	43602	rs110820681	rs110820681	blank	AA	0.02	7.78	14.1215	41552	1_1	0.0109	0.0487	2_2	0.000752	0.633	2_1	-0.00223	0.241	1_2	-0.00608	0.0773
FPC	14	494621	BovineHD1400000206	rs137472016	43379	rs137472016	rs137472016	CYHR1_TONSL	16	66632754	BovineHD1600019282	rs137124100	50447	rs137124100	rs137124100	ENSBTAG00000045729_HMCN1	AA	-0.0172	7.78	14.1226	41546	2_1	0.00414	0.199	1_1	0.000314	0.62	1_2	-0.00143	0.124	2_2	-0.0148	0.057
FPC	14	494621	BovineHD1400000206	rs137472016	43379	rs137472016	rs137472016	CYHR1_TONSL	19	9302775	ARS-BFGL-NGS-77925	rs110279256	56118	rs110279256	rs110279256	bta-mir-142_SUPT4H1	AA	0.0157	7.78	14.1226	41545	2_2	0.00977	0.0601	1_1	0.000729	0.562	1_2	-0.00228	0.182	2_1	-0.00297	0.196
FPC	14	468124	Chr14_1653693	rs110984572	43376	rs110984572	rs110984572	PPP1R16A_FOXH1	19	11982006	Hapmap43381-BTA-86488	rs41592131	56220	rs41592131	BCAS3	BCAS3	AA	-0.0139	7.78	14.1308	41492	2_1	0.00782	0.0893	1_2	0.000718	0.47	1_1	-0.00124	0.274	2_2	-0.00417	0.167
FPC	14	3687442	BovineHD1400001090	rs135838690	43506	KCNK9	KCNK9	KCNK9	31	31158714	BovineHD3000010091	rs136575873	77546	AFF2	AFF2	AFF2	AA	0.0137	7.78	14.1361	41467	1_1	0.00353	0.2	2_2	0.0031	0.256	2_1	-0.00197	0.408	1_2	-0.00506	0.137
FPC	7	43967466	BovineHD0700013097	rs43513357	23682	MBD3	MBD3	MBD3	14	3106715	BovineHD1400000870	rs110850524	43478	AGO2	AGO2	AGO2	AA	-0.0173	7.78	14.1403	41452	2_1	0.00843	0.0738	1_2	0.00103	0.457	1_1	-0.00157	0.393	2_2	-0.00629	0.0755
FPC	11	6999893	BovineHD1100002618	rs43666267	35080	rs43666267	rs43666267	5S_rRNA_IL1RL2	14	494621	BovineHD1400000206	rs137472016	43379	rs137472016	rs137472016	CYHR1_TONSL	AA	-0.0136	7.78	14.1421	41445	1_2	0.00748	0.133	1_1	0.000772	0.441	2_1	-0.00116	0.303	2_2	-0.00802	0.123
FPC	7	19556429	ARS-BFGL-NGS-37888	rs110276398	22968	rs110276398	SEMA6B	SEMA6B	14	2421119	BovineHD1400019481	rs134537992	43449	rs134537992	rs134537992	ENSBTAG00000048964_ENSBTAG00000046739	AA	-0.0155	7.78	14.1433	41434	2_1	0.00805	0.0777	1_2	0.00102	0.542	2_2	-0.00257	0.222	1_1	-0.00383	0.159
FPC	11	20975049	BovineHD1100006312	rs133774241	35564	rs133774241	rs133774241	U6_ENSBTAG00000026809	14	3040885	Hapmap24986-BTC-065021	rs110251237	43475	rs110251237	rs110251237	PTK2_AGO2	AA	-0.0131	7.78	14.1433	41436	2_1	0.00535	0.13	1_2	0.00168	0.398	1_1	-0.00237	0.294	2_2	-0.00374	0.178
FPC	7	43953672	BovineHD0700013093	rs109692357	23680	MEX3D	MEX3D	MEX3D	14	3106715	BovineHD1400000870	rs110850524	43478	AGO2	AGO2	AGO2	AA	-0.0173	7.78	14.1433	41435	2_1	0.00843	0.0738	1_2	0.00103	0.457	1_1	-0.00157	0.393	2_2	-0.00629	0.0754
FPC	8	59380108	BovineHD0800017840	rs109554367	27021	UNC13B	rs109554367	UNC13B	14	2421119	BovineHD1400019481	rs134537992	43449	rs134537992	rs134537992	ENSBTAG00000048964_ENSBTAG00000046739	AA	-0.0203	7.78	14.1487	41421	2_1	0.0122	0.043	1_2	0.000626	0.674	1_1	-0.00265	0.193	2_2	-0.00482	0.0901
FPC	14	494621	BovineHD1400000206	rs137472016	43379	rs137472016	rs137472016	CYHR1_TONSL	17	2370851	BovineHD1700000525	rs133821646	51008	rs133821646	LOC112441988	LOC112441988	AA	-0.0148	7.79	14.1618	41344	2_1	0.00945	0.0737	1_2	0.000469	0.512	1_1	-0.00108	0.232	2_2	-0.00375	0.183
FPC	5	46077158	ARS-BFGL-NGS-22009	rs110623693	16294	rs110623693	rs110623693	IFNG_DYRK2	14	494621	BovineHD1400000206	rs137472016	43379	rs137472016	rs137472016	CYHR1_TONSL	AA	-0.0179	7.79	14.163	41336	1_2	0.00507	0.201	1_1	0.000727	0.642	2_1	-0.00463	0.101	2_2	-0.0182	0.0556
FPC	11	6506848	BovineHD1100002472	rs137688610	35067	ENSBTAG00000054755	MAP4K4	ENSBTAG00000054755	14	5064210	BovineHD4100010744	rs42311928	43579	rs42311928	rs42311928	FAM135B(d)	AA	-0.0132	7.79	14.1649	41326	2_1	0.00506	0.151	1_2	0.00184	0.384	2_2	-0.00292	0.244	1_1	-0.00342	0.221
FPC	14	468124	Chr14_1653693	rs110984572	43376	rs110984572	rs110984572	PPP1R16A_FOXH1	16	66291498	BovineHD1600019192	rs42465693	50436	IVNS1ABP	IVNS1ABP	IVNS1ABP	AA	-0.015	7.79	14.1694	41297	2_1	0.00508	0.178	1_1	0.000258	0.557	1_2	-0.000902	0.186	2_2	-0.0111	0.079
FPC	14	2350879	BovineHD1400000684	rs108943329	43446	rs108943329	rs108943329	ENSBTAG00000048964_ENSBTAG00000046739	21	62483474	Hapmap39756-BTA-52915	rs41637735	62400	rs41637735	rs41637735	U1_5S_rRNA	AA	-0.0202	7.79	14.1694	41296	1_2	0.0123	0.0472	2_1	0.000527	0.662	1_1	-0.00257	0.208	2_2	-0.00479	0.0829
FPC	5	46249078	ARS-BFGL-NGS-98210	rs109477201	16302	rs109477201	rs109477201	DYRK2_CAND1	14	609870	ARS-BFGL-NGS-4939	rs109421300	43384	DGAT1	DGAT1	DGAT1	AA	-0.0174	7.79	14.172	41285	2_1	0.00528	0.181	2_2	0.00075	0.641	1_2	-0.00407	0.122	1_1	-0.017	0.0553
FPC	11	22970721	BovineHD1100006969	rs43669259	35653	rs43669259	rs43669259	ENSBTAG00000051275_5S_rRNA	14	3040885	Hapmap24986-BTC-065021	rs110251237	43475	rs110251237	rs110251237	PTK2_AGO2	AA	-0.0129	7.79	14.1733	41278	1_2	0.00431	0.204	2_1	0.002	0.287	2_2	-0.00237	0.371	1_1	-0.0042	0.137
FPC	11	10375999	BovineHD1100003560	rs109625974	35193	SLC4A5	SLC4A5	SLC4A5	14	494621	BovineHD1400000206	rs137472016	43379	rs137472016	rs137472016	CYHR1_TONSL	AA	-0.0135	7.79	14.1785	41250	1_2	0.00566	0.129	2_1	0.00101	0.352	1_1	-0.000847	0.391	2_2	-0.00596	0.127
FPC	11	20941473	BTB-00464777	rs43673273	35562	HNRNPLL	HNRNPLL	HNRNPLL	14	3749537	BovineHD1400001103	rs136017274	43512	rs136017274	rs136017274	KCNK9(d)	AA	0.0132	7.79	14.1785	41251	2_2	0.00389	0.175	1_1	0.00231	0.3	1_2	-0.00173	0.392	2_1	-0.00523	0.133
FPC	7	57602292	ARS-BFGL-NGS-33432	rs109939693	23965	rs109939693	rs109939693	POU4F3_U6	14	3687442	BovineHD1400001090	rs135838690	43506	KCNK9	KCNK9	KCNK9	AA	-0.0143	7.79	14.1791	41246	2_1	0.00698	0.118	1_2	0.001	0.471	2_2	-0.00278	0.193	1_1	-0.00349	0.218
FPC	8	46251778	BovineHD0800013936	rs109390252	26713	MAMDC2	MAMDC2	MAMDC2	14	4392498	ARS-BFGL-NGS-110563	rs110622450	43550	FAM135B	FAM135B	FAM135B	AA	0.0148	7.79	14.1805	41236	2_2	0.00673	0.0905	1_1	0.00128	0.453	1_2	-0.00182	0.341	2_1	-0.00494	0.115
FPC	14	468124	Chr14_1653693	rs110984572	43376	rs110984572	rs110984572	PPP1R16A_FOXH1	18	12226542	ARS-BFGL-NGS-13427	rs110713046	53868	rs110713046	rs110713046	ENSBTAG00000054270_FOXF1	AA	-0.0165	7.79	14.1811	41231	2_1	0.00432	0.193	1_1	0.000344	0.602	1_2	-0.00121	0.142	2_2	-0.0137	0.0635
FPC	14	494621	BovineHD1400000206	rs137472016	43379	rs137472016	rs137472016	CYHR1_TONSL	16	66291498	BovineHD1600019192	rs42465693	50436	IVNS1ABP	IVNS1ABP	IVNS1ABP	AA	-0.015	7.79	14.1824	41224	2_1	0.00507	0.177	1_1	0.000263	0.557	1_2	-0.000912	0.187	2_2	-0.0111	0.0789
FPC	7	57753560	BovineHD0700017106	rs43520457	23969	rs43520457	rs43520457	GPR151_PPP2R2B	14	3749537	BovineHD1400001103	rs136017274	43512	rs136017274	rs136017274	KCNK9(d)	AA	0.0147	7.79	14.1844	41217	1_1	0.00794	0.115	2_2	0.000704	0.455	2_1	-0.0027	0.318	1_2	-0.00337	0.112
FPC	11	10375999	BovineHD1100003560	rs109625974	35193	SLC4A5	SLC4A5	SLC4A5	14	487527	BovineHD1400000204	rs137727465	43377	CYHR1	CYHR1	CYHR1	AA	0.0135	7.8	14.1898	41185	1_1	0.00568	0.129	2_2	0.00101	0.352	1_2	-0.000838	0.391	2_1	-0.00598	0.127
FPC	14	487527	BovineHD1400000204	rs137727465	43377	CYHR1	CYHR1	CYHR1	16	66632754	BovineHD1600019282	rs137124100	50447	rs137124100	rs137124100	ENSBTAG00000045729_HMCN1	AA	0.0172	7.8	14.1925	41166	1_1	0.00413	0.199	2_1	0.000306	0.62	2_2	-0.00139	0.124	1_2	-0.0148	0.0569
FPC	14	9519745	Hapmap26606-BTC-063486	rs110802384	43790	rs110802384	rs110802384	ENSBTAG00000052596_ENSBTAG00000003838	23	20447570	BovineHD2300005333	rs135206968	65400	TNFRSF21	TNFRSF21	TNFRSF21	AA	-0.0265	7.8	14.1952	41158	2_1	0.0125	0.0297	1_2	0.000707	0.659	2_2	-0.00148	0.275	1_1	-0.0118	0.0366
FPC	14	487527	BovineHD1400000204	rs137727465	43377	CYHR1	CYHR1	CYHR1	20	40060386	ARS-BFGL-NGS-44763	rs109985119	59568	ADAMTS12	ADAMTS12	ADAMTS12	AA	0.0202	7.8	14.2041	41108	1_1	0.00285	0.219	2_2	0.000343	0.0835	2_1	-3.37e-05	0.66	1_2	-0.017	0.0371
FPC	11	5570448	ARS-BFGL-NGS-114595	rs109387718	35034	rs109387718	rs109387718	NMS_PDCL3	14	465742	ARS-BFGL-NGS-57820	rs109146371	43375	rs109146371	PPP1R16A	PPP1R16A	AA	0.0135	7.8	14.214	41059	1_1	0.00608	0.141	2_2	0.00019	0.307	1_2	-0.000156	0.432	2_1	-0.0071	0.12
FPC	11	21041090	BovineHD1100006319	rs43672408	35566	GALM	GALM	GALM	14	3749537	BovineHD1400001103	rs136017274	43512	rs136017274	rs136017274	KCNK9(d)	AA	-0.0123	7.8	14.2161	41048	2_1	0.00335	0.246	1_2	0.00246	0.259	2_2	-0.00202	0.308	1_1	-0.0045	0.187
FPC	11	5368017	BovineHD1100001938	rs43655195	35025	rs43655195	rs43655195	AFF3_CHST10	14	490055	ARS-BFGL-NGS-34135	rs109968515	43378	CYHR1	CYHR1	CYHR1	AA	0.0122	7.8	14.2175	41041	1_1	0.00474	0.207	2_2	0.00167	0.27	1_2	-0.0015	0.292	2_1	-0.0043	0.231
FPC	14	572120	Chr14_1757935	rs211309638	43383	rs211309638	rs211309638	ADCK5_SLC52A2	19	11864672	ARS-BFGL-NGS-28151	rs109197381	56215	rs109197381	BCAS3	BCAS3	AA	0.0149	7.81	14.2248	41003	2_2	0.00976	0.0721	1_1	0.000269	0.508	1_2	-0.000571	0.258	2_1	-0.00429	0.162
FPC	7	68341603	BovineHD0700020674	rs133755238	24237	rs133755238	rs133755238	TIMD4_ENSBTAG00000050582	14	3106715	BovineHD1400000870	rs110850524	43478	AGO2	AGO2	AGO2	AA	0.0169	7.81	14.2403	40927	1_1	0.00809	0.0815	2_2	0.00111	0.449	2_1	-0.00168	0.385	1_2	-0.00604	0.0845
FPC	14	2350879	BovineHD1400000684	rs108943329	43446	rs108943329	rs108943329	ENSBTAG00000048964_ENSBTAG00000046739	21	61757503	BovineHD2100018584	rs109853977	62366	rs109853977	rs109853977	VRK1_U1	AA	-0.0179	7.81	14.2403	40928	1_2	0.0103	0.0657	2_1	0.000638	0.625	1_1	-0.00339	0.189	2_2	-0.00362	0.12
FPC	11	20599612	Hapmap38198-BTA-117515	rs41600091	35551	rs41600091	rs41600091	CYP1B1_ATL2	14	3050984	BovineHD1400000846	rs136880486	43476	rs136880486	rs136880486	PTK2_AGO2	AA	0.0122	7.81	14.2411	40921	1_1	0.00325	0.266	2_2	0.00305	0.219	1_2	-0.00283	0.238	2_1	-0.0031	0.277
FPC	11	20599612	Hapmap38198-BTA-117515	rs41600091	35551	rs41600091	rs41600091	CYP1B1_ATL2	14	3040885	Hapmap24986-BTC-065021	rs110251237	43475	rs110251237	rs110251237	PTK2_AGO2	AA	0.0121	7.81	14.2495	40879	1_1	0.00377	0.21	2_2	0.00234	0.282	1_2	-0.00227	0.293	2_1	-0.0037	0.214
FPC	5	86982599	ARS-BFGL-NGS-85748	rs109593099	17453	rs109593099	rs109593099	SOX5(d)	14	487527	BovineHD1400000204	rs137727465	43377	CYHR1	CYHR1	CYHR1	AA	-0.0136	7.81	14.2557	40844	2_1	0.00675	0.137	2_2	0.000964	0.454	1_2	-0.00106	0.29	1_1	-0.00892	0.119
FPC	4	11415399	BovineHD0400003414	rs43104793	11798	rs43104793	rs43104793	BET1_COL1A2	14	487527	BovineHD1400000204	rs137727465	43377	CYHR1	CYHR1	CYHR1	AA	0.0186	7.82	14.262	40806	1_1	0.0113	0.0403	2_2	0.000804	0.629	2_1	-0.0021	0.216	1_2	-0.0044	0.115
FPC	14	494621	BovineHD1400000206	rs137472016	43379	rs137472016	rs137472016	CYHR1_TONSL	19	11982006	Hapmap43381-BTA-86488	rs41592131	56220	rs41592131	BCAS3	BCAS3	AA	-0.014	7.82	14.2644	40800	2_1	0.00787	0.0891	1_2	0.000701	0.47	1_1	-0.0012	0.274	2_2	-0.0042	0.167
FPC	14	494621	BovineHD1400000206	rs137472016	43379	rs137472016	rs137472016	CYHR1_TONSL	18	12226542	ARS-BFGL-NGS-13427	rs110713046	53868	rs110713046	rs110713046	ENSBTAG00000054270_FOXF1	AA	-0.0165	7.82	14.27	40777	2_1	0.00433	0.193	1_1	0.000349	0.602	1_2	-0.00123	0.142	2_2	-0.0137	0.0635
FPC	14	3106715	BovineHD1400000870	rs110850524	43478	AGO2	AGO2	AGO2	21	61931689	BovineHD2100018637	rs136381280	62372	rs136381280	rs136381280	VRK1_U1	AA	-0.0154	7.82	14.2708	40771	1_2	0.007	0.111	2_1	0.00131	0.42	1_1	-0.00215	0.355	2_2	-0.0049	0.114
FPC	11	654715	BovineHD1100000192	rs42755937	34834	rs42755937	rs42755937	ANAPC1_ENSBTAG00000051068	14	2330431	ARS-BFGL-NGS-96957	rs109175191	43445	rs109175191	rs109175191	ENSBTAG00000048964_ENSBTAG00000046739	AA	-0.0229	7.82	14.2716	40765	1_2	0.0137	0.0346	2_1	0.000642	0.719	2_2	-0.00295	0.166	1_1	-0.00556	0.0802
FPC	14	2867641	BovineHD1400000792	rs132788949	43464	PTK2	PTK2	PTK2	21	44912887	ARS-BFGL-NGS-86276	rs109353542	61773	rs109353542	rs109353542	SPTSSA_ENSBTAG00000053208	AA	-0.0256	7.82	14.2823	40705	2_1	0.0118	0.048	1_2	0.000654	0.394	2_2	-0.00103	0.536	1_1	-0.0122	0.0222
FPC	7	61546861	BTB-00312091	rs43520350	24067	SLC6A7	SLC6A7	SLC6A7	14	3106715	BovineHD1400000870	rs110850524	43478	AGO2	AGO2	AGO2	AA	-0.0123	7.82	14.2832	40695	1_2	0.00356	0.257	2_1	0.0028	0.225	1_1	-0.00246	0.242	2_2	-0.00345	0.275
FPC	14	2421119	BovineHD1400019481	rs134537992	43449	rs134537992	rs134537992	ENSBTAG00000048964_ENSBTAG00000046739	18	43066565	BovineHD1800012786	rs41877893	54941	rs41877893	rs41877893	DPY19L3_PDCD5	AA	0.0164	7.82	14.2865	40677	1_1	0.00345	0.174	2_2	0.00238	0.23	2_1	-0.00103	0.534	1_2	-0.00951	0.0626
FPC	14	487527	BovineHD1400000204	rs137727465	43377	CYHR1	CYHR1	CYHR1	16	66291498	BovineHD1600019192	rs42465693	50436	IVNS1ABP	IVNS1ABP	IVNS1ABP	AA	0.0151	7.82	14.2882	40665	1_1	0.00508	0.177	2_1	0.000256	0.557	2_2	-0.000889	0.187	1_2	-0.0111	0.0789
FPC	8	38366097	BovineHD0800011514	rs133730657	26513	UHRF2	UHRF2	UHRF2	14	2372575	BovineHD1400000693	rs136475864	43447	rs136475864	rs136475864	ENSBTAG00000048964_ENSBTAG00000046739	AA	-0.0176	7.83	14.2967	40617	2_1	0.00981	0.062	1_2	0.000831	0.552	1_1	-0.00213	0.294	2_2	-0.00477	0.0919
FPC	14	494621	BovineHD1400000206	rs137472016	43379	rs137472016	rs137472016	CYHR1_TONSL	20	40060386	ARS-BFGL-NGS-44763	rs109985119	59568	ADAMTS12	ADAMTS12	ADAMTS12	AA	-0.0202	7.83	14.2993	40602	2_1	0.00286	0.219	1_2	0.000346	0.0835	1_1	-3.42e-05	0.66	2_2	-0.017	0.0372
FPC	10	26693150	ARS-BFGL-NGS-3406	rs43618223	32518	KLHL33	KLHL33	KLHL33	14	572120	Chr14_1757935	rs211309638	43383	rs211309638	rs211309638	ADCK5_SLC52A2	AA	-0.0216	7.83	14.3036	40584	1_2	0.00302	0.202	1_1	0.000107	0.688	2_1	-0.000747	0.078	2_2	-0.0195	0.0321
FPC	11	6999893	BovineHD1100002618	rs43666267	35080	rs43666267	rs43666267	5S_rRNA_IL1RL2	14	487527	BovineHD1400000204	rs137727465	43377	CYHR1	CYHR1	CYHR1	AA	0.0137	7.83	14.3063	40574	1_1	0.00752	0.133	1_2	0.000762	0.441	2_2	-0.00114	0.303	2_1	-0.00805	0.123
FPC	14	468124	Chr14_1653693	rs110984572	43376	rs110984572	rs110984572	PPP1R16A_FOXH1	19	11864672	ARS-BFGL-NGS-28151	rs109197381	56215	rs109197381	BCAS3	BCAS3	AA	0.0146	7.83	14.308	40567	2_2	0.0098	0.0779	1_1	0.00018	0.491	1_2	-0.000404	0.253	2_1	-0.0042	0.179
FPC	11	20599612	Hapmap38198-BTA-117515	rs41600091	35551	rs41600091	rs41600091	CYP1B1_ATL2	14	2616322	ARS-BFGL-NGS-74378	rs110411273	43451	rs110411273	GPR20	GPR20	AA	-0.0123	7.83	14.317	40516	1_2	0.00407	0.191	2_1	0.00213	0.303	1_1	-0.00207	0.313	2_2	-0.004	0.193
FPC	11	9775693	BTB-01569510	rs42688135	35175	HK2	HK2	HK2	14	3336128	ARS-BFGL-NGS-100480	rs110017379	43486	TRAPPC9	TRAPPC9	TRAPPC9	AA	0.0134	7.83	14.3206	40494	2_2	0.00596	0.15	1_1	0.00126	0.371	1_2	-0.00254	0.346	2_1	-0.00365	0.132
FPC	14	5831015	UA-IFASA-6228	rs110718625	43616	rs110718625	rs110718625	ENSBTAG00000045100(u)	31	31165535	Hapmap60265-rs29024291	rs29024291	77547	AFF2	AFF2	AFF2	AA	-0.013	7.84	14.3261	40459	1_2	0.00512	0.155	2_1	0.0019	0.335	1_1	-0.00245	0.329	2_2	-0.00348	0.181
FPC	8	37458257	BTB-00342185	rs43548029	26497	rs43548029	rs43548029	DMAC1_KDM4C	14	6768594	BovineHD4100010887	rs109444900	43669	rs109444900	rs109444900	KHDRBS3_ENSBTAG00000052897	AA	-0.02	7.84	14.3279	40451	2_1	0.01	0.047	1_2	0.00081	0.615	1_1	-0.00165	0.268	2_2	-0.00756	0.0696
FPC	11	9775693	BTB-01569510	rs42688135	35175	HK2	HK2	HK2	14	487527	BovineHD1400000204	rs137727465	43377	CYHR1	CYHR1	CYHR1	AA	0.0148	7.84	14.3316	40428	1_1	0.00544	0.172	1_2	0.000387	0.546	2_2	-0.00115	0.198	2_1	-0.0109	0.0842
FPC	14	465742	ARS-BFGL-NGS-57820	rs109146371	43375	rs109146371	PPP1R16A	PPP1R16A	16	59731379	BTA-65815-no-rs	rs41652316	50238	RASAL2	RASAL2	RASAL2	AA	0.0156	7.84	14.3382	40390	2_2	0.00333	0.174	1_1	0.00262	0.2	2_1	-0.00103	0.565	1_2	-0.00866	0.0606
FPC	14	2350879	BovineHD1400000684	rs108943329	43446	rs108943329	rs108943329	ENSBTAG00000048964_ENSBTAG00000046739	18	7571766	ARS-BFGL-NGS-54767	rs109218210	53678	rs109218210	rs109218210	CDYL2_CMC2	AA	-0.0215	7.84	14.3449	40353	1_2	0.0133	0.0398	2_1	0.00056	0.672	1_1	-0.00241	0.215	2_2	-0.00525	0.0735
FPC	5	111198351	ARS-BFGL-NGS-3924	rs109071490	18397	ENTHD1	ENTHD1	ENTHD1	14	3308936	ARS-BFGL-NGS-56327	rs111018678	43484	TRAPPC9	TRAPPC9	TRAPPC9	AA	0.0135	7.84	14.3487	40329	2_2	0.00425	0.156	1_1	0.00212	0.315	1_2	-0.00163	0.408	2_1	-0.00552	0.121
FPC	14	5485143	BovineHD4100010777	rs42216140	43601	rs42216140	rs42216140	blank	30	134106444	ARS-BFGL-NGS-12185	rs110723222	76446	rs110723222	rs110723222	bta-mir-584-8_ANOS1	AA	0.0173	7.84	14.3497	40324	1_1	0.0104	0.0508	2_2	0.000942	0.58	2_1	-0.00254	0.218	1_2	-0.00343	0.152
FPC	5	86982599	ARS-BFGL-NGS-85748	rs109593099	17453	rs109593099	rs109593099	SOX5(d)	14	494621	BovineHD1400000206	rs137472016	43379	rs137472016	rs137472016	CYHR1_TONSL	AA	0.0137	7.84	14.3536	40306	2_2	0.00676	0.137	2_1	0.000957	0.454	1_1	-0.00105	0.29	1_2	-0.00893	0.119
FPC	14	2350879	BovineHD1400000684	rs108943329	43446	rs108943329	rs108943329	ENSBTAG00000048964_ENSBTAG00000046739	21	62759201	BovineHD2100018956	rs134074874	62410	rs134074874	rs134074874	5S_rRNA(u)	AA	-0.0207	7.84	14.3575	40293	1_2	0.0125	0.0491	2_1	0.000557	0.661	1_1	-0.00274	0.205	2_2	-0.00493	0.0846
FPC	7	17975362	BovineHD0700005346	rs110560495	22922	rs110560495	LOC101905992	LOC101905992	14	5503028	BovineHD1400001739	rs133793575	43603	rs133793575	rs133793575	blank	AA	-0.0233	7.84	14.3585	40287	2_1	0.0125	0.0415	1_2	0.000618	0.656	1_1	-0.00194	0.249	2_2	-0.00823	0.0538
FPC	14	494621	BovineHD1400000206	rs137472016	43379	rs137472016	rs137472016	CYHR1_TONSL	19	11864672	ARS-BFGL-NGS-28151	rs109197381	56215	rs109197381	BCAS3	BCAS3	AA	0.0146	7.85	14.3605	40272	2_2	0.0098	0.0778	1_1	0.000172	0.491	1_2	-0.000385	0.253	2_1	-0.00421	0.178
FPC	14	3687442	BovineHD1400001090	rs135838690	43506	KCNK9	KCNK9	KCNK9	15	23200008	ARS-BFGL-NGS-11605	rs110640440	46563	rs110640440	rs110640440	ENSBTAG00000054743(d)	AA	-0.024	7.85	14.3747	40195	1_2	0.0143	0.0447	2_1	0.000429	0.622	1_1	-0.00205	0.292	2_2	-0.00731	0.0415
FPC	4	11415399	BovineHD0400003414	rs43104793	11798	rs43104793	rs43104793	BET1_COL1A2	14	494621	BovineHD1400000206	rs137472016	43379	rs137472016	rs137472016	CYHR1_TONSL	AA	-0.0186	7.85	14.3757	40189	1_2	0.0113	0.0403	2_1	0.00081	0.629	2_2	-0.00211	0.216	1_1	-0.00444	0.115
FPC	11	9775693	BTB-01569510	rs42688135	35175	HK2	HK2	HK2	14	494621	BovineHD1400000206	rs137472016	43379	rs137472016	rs137472016	CYHR1_TONSL	AA	-0.0148	7.85	14.3788	40172	1_2	0.00545	0.172	1_1	0.000392	0.546	2_1	-0.00116	0.198	2_2	-0.0109	0.0842
FPC	11	21041090	BovineHD1100006319	rs43672408	35566	GALM	GALM	GALM	14	3369874	BovineHD4100010617	rs109917734	43488	TRAPPC9	TRAPPC9	TRAPPC9	AA	-0.0124	7.85	14.3788	40173	1_2	0.00339	0.213	2_1	0.00275	0.295	2_2	-0.00277	0.258	1_1	-0.00351	0.233
FPC	14	3336128	ARS-BFGL-NGS-100480	rs110017379	43486	TRAPPC9	TRAPPC9	TRAPPC9	21	44912887	ARS-BFGL-NGS-86276	rs109353542	61773	rs109353542	rs109353542	SPTSSA_ENSBTAG00000053208	AA	-0.0246	7.85	14.3788	40174	2_1	0.0135	0.0425	1_2	0.00051	0.476	2_2	-0.00124	0.454	1_1	-0.00932	0.0274
FPC	11	20941473	BTB-00464777	rs43673273	35562	HNRNPLL	HNRNPLL	HNRNPLL	14	3687442	BovineHD1400001090	rs135838690	43506	KCNK9	KCNK9	KCNK9	AA	0.0143	7.85	14.3809	40162	2_2	0.00344	0.203	1_1	0.0029	0.232	1_2	-0.00152	0.46	2_1	-0.00642	0.105
FPC	11	18241010	Hapmap55223-rs29012734	rs29012734	35471	rs29012734	rs29012734	blank	14	3336128	ARS-BFGL-NGS-100480	rs110017379	43486	TRAPPC9	TRAPPC9	TRAPPC9	AA	0.0125	7.85	14.3872	40124	2_2	0.00419	0.184	1_1	0.00209	0.321	1_2	-0.00246	0.312	2_1	-0.00371	0.182
FPC	8	35548976	BovineHD0800010592	rs132769635	26435	rs132769635	LOC101904827	LOC101904827	14	465742	ARS-BFGL-NGS-57820	rs109146371	43375	rs109146371	PPP1R16A	PPP1R16A	AA	0.0144	7.85	14.3925	40097	1_1	0.00663	0.163	1_2	0.000944	0.525	2_2	-0.00228	0.214	2_1	-0.011	0.0983
FPC	14	490055	ARS-BFGL-NGS-34135	rs109968515	43378	CYHR1	CYHR1	CYHR1	16	58664360	BovineHD1600016812	rs43313158	50196	rs43313158	rs43313158	ENSBTAG00000054279(d)	AA	0.0129	7.85	14.3925	40098	2_2	0.00298	0.182	1_1	0.00298	0.285	2_1	-0.00144	0.379	1_2	-0.0055	0.154
FPC	14	2372575	BovineHD1400000693	rs136475864	43447	rs136475864	rs136475864	ENSBTAG00000048964_ENSBTAG00000046739	21	45055427	ARS-BFGL-NGS-56625	rs110857329	61776	rs110857329	rs110857329	SNX6_CFL2	AA	0.0246	7.86	14.3958	40083	1_1	0.0146	0.0399	2_2	0.000393	0.608	1_2	-0.00171	0.316	2_1	-0.00787	0.0356
FPC	14	468124	Chr14_1653693	rs110984572	43376	rs110984572	rs110984572	PPP1R16A_FOXH1	20	40060386	ARS-BFGL-NGS-44763	rs109985119	59568	ADAMTS12	ADAMTS12	ADAMTS12	AA	-0.0204	7.86	14.3969	40074	2_1	0.00287	0.219	1_2	0.000411	0.0835	1_1	-4.36e-05	0.66	2_2	-0.0171	0.0372
FPC	7	43967466	BovineHD0700013097	rs43513357	23682	MBD3	MBD3	MBD3	14	3336128	ARS-BFGL-NGS-100480	rs110017379	43486	TRAPPC9	TRAPPC9	TRAPPC9	AA	0.0171	7.86	14.4023	40049	2_2	0.00785	0.0763	1_1	0.00112	0.432	1_2	-0.00142	0.42	2_1	-0.00676	0.072
FPC	11	21041090	BovineHD1100006319	rs43672408	35566	GALM	GALM	GALM	14	2840340	BovineHD1400000788	rs109870371	43463	rs109870371	rs109870371	ENSBTAG00000051587_PTK2	AA	-0.0124	7.86	14.4067	40019	1_2	0.00359	0.21	2_1	0.00261	0.293	2_2	-0.0029	0.26	1_1	-0.00325	0.236
FPC	3	120105991	BovineHD0300035258	rs110812058	11396	KIF1A	KIF1A	KIF1A	14	465742	ARS-BFGL-NGS-57820	rs109146371	43375	rs109146371	PPP1R16A	PPP1R16A	AA	0.0179	7.86	14.4145	39982	1_1	0.00384	0.21	1_2	0.000192	0.631	2_2	-0.00124	0.108	2_1	-0.0155	0.0513
FPC	7	43953672	BovineHD0700013093	rs109692357	23680	MEX3D	MEX3D	MEX3D	14	3336128	ARS-BFGL-NGS-100480	rs110017379	43486	TRAPPC9	TRAPPC9	TRAPPC9	AA	0.0172	7.86	14.4168	39969	2_2	0.00785	0.0763	1_1	0.00112	0.432	1_2	-0.00142	0.42	2_1	-0.00676	0.072
FPC	9	88168918	BovineHD0900025195	rs43615623	31024	rs43615623	rs43615623	MTHFD1L_AKAP12	14	2350879	BovineHD1400000684	rs108943329	43446	rs108943329	rs108943329	ENSBTAG00000048964_ENSBTAG00000046739	AA	-0.0233	7.86	14.4191	39964	2_1	0.0145	0.0366	1_2	0.000429	0.688	1_1	-0.0021	0.218	2_2	-0.00632	0.0578
FPC	5	46249078	ARS-BFGL-NGS-98210	rs109477201	16302	rs109477201	rs109477201	DYRK2_CAND1	14	550784	BovineHD1400000216	rs134432442	43382	CPSF1	CPSF1	CPSF1	AA	0.0176	7.86	14.4214	39951	2_2	0.00531	0.181	2_1	0.000742	0.641	1_1	-0.00402	0.122	1_2	-0.0171	0.0552
FPC	11	14825944	BovineHD1100004774	rs135367836	35358	NLRC4	NLRC4	NLRC4	14	3336128	ARS-BFGL-NGS-100480	rs110017379	43486	TRAPPC9	TRAPPC9	TRAPPC9	AA	-0.0141	7.86	14.4248	39929	1_2	0.00607	0.13	2_1	0.00139	0.385	2_2	-0.00215	0.366	1_1	-0.00446	0.119
FPC	8	35760671	BovineHD0800010650	rs136925372	26441	rs136925372	LOC101904827	LOC101904827	14	465742	ARS-BFGL-NGS-57820	rs109146371	43375	rs109146371	PPP1R16A	PPP1R16A	AA	0.0257	7.86	14.426	39923	2_2	0.004	0.0484	1_1	0.00166	0.241	1_2	-0.000287	0.691	2_1	-0.0197	0.02
FPC	4	11415399	BovineHD0400003414	rs43104793	11798	rs43104793	rs43104793	BET1_COL1A2	14	468124	Chr14_1653693	rs110984572	43376	rs110984572	rs110984572	PPP1R16A_FOXH1	AA	-0.0187	7.86	14.4271	39916	1_2	0.0114	0.0403	2_1	0.000811	0.629	2_2	-0.00212	0.216	1_1	-0.00444	0.115
FPC	11	7130154	Hapmap32992-BTA-126190	rs110306403	35084	IL1RL1	IL1RL1	IL1RL1	14	468124	Chr14_1653693	rs110984572	43376	rs110984572	rs110984572	PPP1R16A_FOXH1	AA	0.015	7.86	14.4283	39909	2_2	0.00453	0.177	1_1	0.000248	0.201	2_1	-8.53e-05	0.543	1_2	-0.0101	0.0798
FPC	11	1504742	BovineHD1100000506	rs110023761	34882	ACOXL	ACOXL	ACOXL	14	5064210	BovineHD4100010744	rs42311928	43579	rs42311928	rs42311928	FAM135B(d)	AA	0.0151	7.87	14.4306	39901	1_1	0.00724	0.0938	2_2	0.00121	0.487	2_1	-0.00241	0.278	1_2	-0.00423	0.141
FPC	8	49012183	BTB-00392170	rs43597416	26768	rs43597416	rs43597416	ENSBTAG00000052698_ALDH1A1	14	3336128	ARS-BFGL-NGS-100480	rs110017379	43486	TRAPPC9	TRAPPC9	TRAPPC9	AA	-0.026	7.87	14.4318	39893	1_2	0.0153	0.0503	2_1	0.000493	0.481	2_2	-0.00183	0.446	1_1	-0.00842	0.0225
FPC	11	23372237	BovineHD1100007043	rs135625091	35663	rs135625091	rs135625091	5S_rRNA_ENSBTAG00000026034	14	3239650	ARS-BFGL-NGS-118081	rs109248069	43483	TRAPPC9	TRAPPC9	TRAPPC9	AA	-0.013	7.87	14.4572	39769	1_2	0.00443	0.198	2_1	0.00255	0.262	2_2	-0.00258	0.363	1_1	-0.00346	0.176
FPC	4	70762388	BovineHD0400019698	rs110994205	13381	rs110994205	rs110994205	CYCS_OSBPL3	14	305780	Hapmap30383-BTC-005848	rs109752439	43373	rs109752439	rs109752439	C14H8orf33_ZNF34	AA	0.0126	7.87	14.4609	39737	2_2	0.00471	0.166	1_1	0.00186	0.339	2_1	-0.00213	0.297	1_2	-0.00394	0.198
FPC	14	468124	Chr14_1653693	rs110984572	43376	rs110984572	rs110984572	PPP1R16A_FOXH1	16	59718830	BovineHD1600017151	rs109190058	50237	RASAL2	RASAL2	RASAL2	AA	-0.0146	7.87	14.4609	39738	2_1	0.00519	0.168	1_1	0.000281	0.529	1_2	-0.000561	0.214	2_2	-0.0102	0.0883
FPC	14	2421119	BovineHD1400019481	rs134537992	43449	rs134537992	rs134537992	ENSBTAG00000048964_ENSBTAG00000046739	26	39050907	BTA-93527-no-rs	rs41593516	71124	rs41593516	rs41593516	CACUL1_ENSBTAG00000051003	AA	-0.024	7.87	14.4622	39730	1_2	0.0145	0.0334	2_1	0.000516	0.706	1_1	-0.00225	0.203	2_2	-0.00677	0.0577
FPC	14	3106715	BovineHD1400000870	rs110850524	43478	AGO2	AGO2	AGO2	21	59219385	BovineHD2100017308	rs109997195	62272	SERPINA12	SERPINA12	SERPINA12	AA	-0.0182	7.88	14.4634	39721	1_2	0.0104	0.0812	2_1	0.000522	0.471	1_1	-0.00199	0.386	2_2	-0.00529	0.0615
FPC	14	2840340	BovineHD1400000788	rs109870371	43463	rs109870371	rs109870371	ENSBTAG00000051587_PTK2	31	74682621	BovineHD3000022162	rs136872034	78040	ATRX	ATRX	ATRX	AA	0.0132	7.88	14.4634	39722	2_2	0.00488	0.151	1_1	0.00194	0.357	2_1	-0.0023	0.32	1_2	-0.00403	0.172
FPC	14	5587750	ARS-BFGL-BAC-10375	rs110963547	43605	rs110963547	rs110963547	blank	23	42250225	ARS-BFGL-NGS-19612	rs42028785	66136	rs42028785	rs42028785	ENSBTAG00000053577_CD83	AA	-0.024	7.88	14.4763	39660	2_1	0.0145	0.0281	1_2	0.000619	0.666	1_1	-0.00163	0.247	2_2	-0.00722	0.058
FPC	14	5587750	ARS-BFGL-BAC-10375	rs110963547	43605	rs110963547	rs110963547	blank	23	42314056	ARS-BFGL-NGS-19401	rs110754129	66140	rs110754129	rs110754129	ENSBTAG00000053577_CD83	AA	0.0242	7.88	14.4828	39627	2_2	0.0147	0.0277	1_1	0.000618	0.669	1_2	-0.00165	0.245	2_1	-0.00718	0.0584
FPC	5	87744694	BovineHD4100003927	rs133402440	17489	C2CD5	C2CD5	C2CD5	14	3308936	ARS-BFGL-NGS-56327	rs111018678	43484	TRAPPC9	TRAPPC9	TRAPPC9	AA	0.0123	7.88	14.4881	39595	1_1	0.00369	0.219	2_2	0.00251	0.273	1_2	-0.00236	0.291	2_1	-0.00374	0.216
FPC	14	2421119	BovineHD1400019481	rs134537992	43449	rs134537992	rs134537992	ENSBTAG00000048964_ENSBTAG00000046739	26	4745144	BTB-01806486	rs42920379	70319	PCDH15	PCDH15	PCDH15	AA	0.0246	7.88	14.4881	39596	1_1	0.0151	0.031	2_2	0.000478	0.709	1_2	-0.00206	0.205	2_1	-0.00701	0.0548
FPC	8	35760671	BovineHD0800010650	rs136925372	26441	rs136925372	LOC101904827	LOC101904827	14	494621	BovineHD1400000206	rs137472016	43379	rs137472016	rs137472016	CYHR1_TONSL	AA	-0.026	7.88	14.4949	39562	2_1	0.00389	0.0487	1_2	0.00169	0.237	1_1	-0.000279	0.695	2_2	-0.0201	0.0197
FPC	11	21461302	BovineHD1100006436	rs133819254	35583	rs133819254	rs133819254	SOS1_CDKL4	14	3308936	ARS-BFGL-NGS-56327	rs111018678	43484	TRAPPC9	TRAPPC9	TRAPPC9	AA	-0.0125	7.89	14.5058	39507	1_2	0.00355	0.239	2_1	0.00256	0.26	2_2	-0.00261	0.325	1_1	-0.00377	0.176
FPC	14	3040885	Hapmap24986-BTC-065021	rs110251237	43475	rs110251237	rs110251237	PTK2_AGO2	21	44912887	ARS-BFGL-NGS-86276	rs109353542	61773	rs109353542	rs109353542	SPTSSA_ENSBTAG00000053208	AA	-0.0255	7.89	14.5058	39508	2_1	0.0117	0.0475	1_2	0.000646	0.402	2_2	-0.00103	0.528	1_1	-0.0121	0.0225
FPC	8	35760671	BovineHD0800010650	rs136925372	26441	rs136925372	LOC101904827	LOC101904827	14	487527	BovineHD1400000204	rs137727465	43377	CYHR1	CYHR1	CYHR1	AA	0.026	7.89	14.51	39487	2_2	0.00396	0.0488	1_1	0.00169	0.237	1_2	-0.000284	0.695	2_1	-0.0201	0.0196
FPC	14	2421119	BovineHD1400019481	rs134537992	43449	rs134537992	rs134537992	ENSBTAG00000048964_ENSBTAG00000046739	17	45927602	BovineHD4100013102	rs41618101	52344	rs41618101	rs41618101	ADGRD1(u)	AA	-0.0201	7.89	14.5157	39456	1_2	0.0121	0.0448	2_1	0.000649	0.666	1_1	-0.00269	0.191	2_2	-0.00466	0.0981
FPC	8	43857195	BovineHD0800013179	rs135366770	26660	KANK1	KANK1	KANK1	14	2840340	BovineHD1400000788	rs109870371	43463	rs109870371	rs109870371	ENSBTAG00000051587_PTK2	AA	0.0125	7.89	14.52	39430	1_1	0.0033	0.287	2_2	0.00264	0.235	1_2	-0.00255	0.236	2_1	-0.00399	0.242
FPC	11	20975049	BovineHD1100006312	rs133774241	35564	rs133774241	rs133774241	U6_ENSBTAG00000026809	14	3687442	BovineHD1400001090	rs135838690	43506	KCNK9	KCNK9	KCNK9	AA	0.0144	7.89	14.5302	39371	2_2	0.00346	0.204	1_1	0.00293	0.232	1_2	-0.00153	0.46	2_1	-0.00645	0.105
FPC	12	1445283	BovineHD1200000362	rs42485934	38147	rs42485934	rs42485934	ENSBTAG00000054721_TDRD3	14	5503028	BovineHD1400001739	rs133793575	43603	rs133793575	rs133793575	blank	AA	0.022	7.89	14.5317	39364	1_1	0.0124	0.0396	2_2	0.000661	0.646	2_1	-0.00191	0.251	1_2	-0.00697	0.0631
FPC	12	47058444	ARS-BFGL-NGS-29737	rs109548158	39405	rs109548158	rs109548158	ENSBTAG00000053316_MZT1	14	2330431	ARS-BFGL-NGS-96957	rs109175191	43445	rs109175191	rs109175191	ENSBTAG00000048964_ENSBTAG00000046739	AA	-0.0218	7.9	14.5331	39350	1_2	0.0121	0.0443	2_1	0.000692	0.71	2_2	-0.00343	0.157	1_1	-0.00554	0.0887
FPC	10	26693150	ARS-BFGL-NGS-3406	rs43618223	32518	KLHL33	KLHL33	KLHL33	14	550784	BovineHD1400000216	rs134432442	43382	CPSF1	CPSF1	CPSF1	AA	-0.0216	7.9	14.5436	39293	1_2	0.00305	0.204	1_1	0.000115	0.686	2_1	-0.000832	0.0776	2_2	-0.0195	0.0325
FPC	14	2867641	BovineHD1400000792	rs132788949	43464	PTK2	PTK2	PTK2	31	31165535	Hapmap60265-rs29024291	rs29024291	77547	AFF2	AFF2	AFF2	AA	-0.0134	7.9	14.5467	39268	1_2	0.0053	0.139	2_1	0.00183	0.387	1_1	-0.00266	0.277	2_2	-0.00358	0.197
FPC	7	37554192	ARS-BFGL-NGS-17959	rs42489560	23540	rs42489560	rs42489560	SEMA6A_ENSBTAG00000054664	14	2350879	BovineHD1400000684	rs108943329	43446	rs108943329	rs108943329	ENSBTAG00000048964_ENSBTAG00000046739	AA	0.0187	7.9	14.5498	39246	1_1	0.0112	0.053	2_2	0.000659	0.635	2_1	-0.00281	0.202	1_2	-0.00402	0.11
FPC	11	22970721	BovineHD1100006969	rs43669259	35653	rs43669259	rs43669259	ENSBTAG00000051275_5S_rRNA	14	2929132	UA-IFASA-9288	rs41624797	43469	PTK2	PTK2	PTK2	AA	0.0132	7.9	14.5513	39239	1_1	0.00409	0.221	2_2	0.00222	0.253	2_1	-0.00223	0.405	1_2	-0.0047	0.12
FPC	5	30950409	BovineHD0500009077	rs133923253	15916	CACNB3	CACNB3	CACNB3	14	487527	BovineHD1400000204	rs137727465	43377	CYHR1	CYHR1	CYHR1	AA	-0.0188	7.9	14.5607	39183	2_1	0.00461	0.205	2_2	0.000558	0.647	1_2	-0.00365	0.0967	1_1	-0.0185	0.0516
FPC	8	43054837	BovineHD0800012934	rs135629116	26642	rs135629116	rs135629116	DMRT2(u)	14	2421119	BovineHD1400019481	rs134537992	43449	rs134537992	rs134537992	ENSBTAG00000048964_ENSBTAG00000046739	AA	-0.0242	7.91	14.567	39138	2_1	0.014	0.0355	1_2	0.000618	0.707	1_1	-0.00271	0.201	2_2	-0.00683	0.0572
FPC	2	62117471	ARS-BFGL-NGS-12099	rs109193448	5887	rs109193448	rs109193448	ENSBTAG00000050570_RAB3GAP1	14	3106715	BovineHD1400000870	rs110850524	43478	AGO2	AGO2	AGO2	AA	-0.0205	7.91	14.567	39137	2_1	0.0116	0.0609	1_2	0.000489	0.486	1_1	-0.00152	0.406	2_2	-0.00695	0.0469
FPC	11	12484888	ARS-BFGL-NGS-33225	rs43664775	35269	rs43664775	rs43664775	CYP26B1_ENSBTAG00000054413	14	465742	ARS-BFGL-NGS-57820	rs109146371	43375	rs109146371	PPP1R16A	PPP1R16A	AA	-0.0148	7.91	14.5784	39082	2_1	0.00335	0.185	1_2	0.00242	0.212	2_2	-0.000981	0.527	1_1	-0.00805	0.0764
FPC	8	62295921	ARS-BFGL-NGS-43821	rs42591079	27095	rs42591079	rs42591079	ENSBTAG00000038411_ALDH1B1	14	2350879	BovineHD1400000684	rs108943329	43446	rs108943329	rs108943329	ENSBTAG00000048964_ENSBTAG00000046739	AA	0.024	7.91	14.5784	39081	1_1	0.0143	0.0385	2_2	0.000495	0.693	2_1	-0.00252	0.216	1_2	-0.00669	0.0521
FPC	14	550784	BovineHD1400000216	rs134432442	43382	CPSF1	CPSF1	CPSF1	19	11864672	ARS-BFGL-NGS-28151	rs109197381	56215	rs109197381	BCAS3	BCAS3	AA	0.015	7.91	14.5784	39083	2_2	0.00977	0.0729	1_1	0.000285	0.506	1_2	-0.000599	0.258	2_1	-0.0043	0.163
FPC	10	26693150	ARS-BFGL-NGS-3406	rs43618223	32518	KLHL33	KLHL33	KLHL33	14	609870	ARS-BFGL-NGS-4939	rs109421300	43384	DGAT1	DGAT1	DGAT1	AA	0.0216	7.91	14.58	39074	1_1	0.00305	0.204	1_2	0.000112	0.686	2_2	-0.000816	0.0776	2_1	-0.0195	0.0325
FPC	14	468124	Chr14_1653693	rs110984572	43376	rs110984572	rs110984572	PPP1R16A_FOXH1	16	66635693	BovineHD1600019284	rs110372570	50448	rs110372570	rs110372570	ENSBTAG00000045729_HMCN1	AA	0.0177	7.91	14.5817	39063	2_2	0.00419	0.2	1_2	0.000289	0.62	1_1	-0.0013	0.123	2_1	-0.0151	0.0568
FPC	11	6136933	ARS-BFGL-NGS-116293	rs109697605	35053	rs109697605	rs109697605	TBC1D8_CNOT11	14	468124	Chr14_1653693	rs110984572	43376	rs110984572	rs110984572	PPP1R16A_FOXH1	AA	-0.0138	7.91	14.5834	39056	1_2	0.0042	0.15	2_1	0.00219	0.312	1_1	-0.00159	0.431	2_2	-0.00585	0.107
FPC	8	75740079	ARS-BFGL-NGS-8384	rs109145510	27410	SMRP1	rs109145510	SMRP1	14	2350879	BovineHD1400000684	rs108943329	43446	rs108943329	rs108943329	ENSBTAG00000048964_ENSBTAG00000046739	AA	-0.0171	7.91	14.5986	38983	2_1	0.00966	0.0737	1_2	0.000627	0.609	2_2	-0.00331	0.137	1_1	-0.00355	0.181
FPC	14	487527	BovineHD1400000204	rs137727465	43377	CYHR1	CYHR1	CYHR1	16	59718830	BovineHD1600017151	rs109190058	50237	RASAL2	RASAL2	RASAL2	AA	0.0146	7.92	14.6038	38946	1_1	0.0052	0.168	2_1	0.000281	0.529	2_2	-0.000559	0.214	1_2	-0.0102	0.0882
FPC	8	39330695	Hapmap46544-BTA-94974	rs41597442	26523	rs41597442	rs41597442	PLGRKT_INSL6	14	2350879	BovineHD1400000684	rs108943329	43446	rs108943329	rs108943329	ENSBTAG00000048964_ENSBTAG00000046739	AA	0.0249	7.92	14.6073	38927	1_1	0.0147	0.0372	2_2	0.000503	0.697	2_1	-0.00255	0.217	1_2	-0.00715	0.0481
FPC	11	20941473	BTB-00464777	rs43673273	35562	HNRNPLL	HNRNPLL	HNRNPLL	14	2929132	UA-IFASA-9288	rs41624797	43469	PTK2	PTK2	PTK2	AA	0.0136	7.92	14.6073	38928	2_2	0.00615	0.114	1_1	0.00148	0.433	1_2	-0.00269	0.26	2_1	-0.00329	0.194
FPC	14	2330431	ARS-BFGL-NGS-96957	rs109175191	43445	rs109175191	rs109175191	ENSBTAG00000048964_ENSBTAG00000046739	28	38996008	ARS-BFGL-NGS-108324	rs110074878	74413	rs110074878	rs110074878	U6_GHITM	AA	0.0253	7.92	14.6126	38889	2_2	0.0143	0.0342	1_1	0.000572	0.741	2_1	-0.00278	0.167	1_2	-0.00769	0.0583
FPC	11	18161537	BTB-01996428	rs43099908	35470	rs43099908	rs43099908	blank	14	3050984	BovineHD1400000846	rs136880486	43476	rs136880486	rs136880486	PTK2_AGO2	AA	-0.0128	7.92	14.6234	38845	1_2	0.00443	0.169	2_1	0.00213	0.344	2_2	-0.0026	0.288	1_1	-0.00367	0.2
FPC	14	609870	ARS-BFGL-NGS-4939	rs109421300	43384	DGAT1	DGAT1	DGAT1	19	11864672	ARS-BFGL-NGS-28151	rs109197381	56215	rs109197381	BCAS3	BCAS3	AA	-0.015	7.92	14.6234	38846	1_2	0.00974	0.0731	2_1	0.000296	0.506	2_2	-0.00062	0.258	1_1	-0.0043	0.163
FPC	4	8693683	Hapmap49472-BTA-117185	rs41570133	11684	rs41570133	rs41570133	FZD1_ENSBTAG00000027319	14	468124	Chr14_1653693	rs110984572	43376	rs110984572	rs110984572	PPP1R16A_FOXH1	AA	0.0185	7.92	14.6289	38816	2_2	0.00434	0.204	2_1	0.00039	0.639	1_1	-0.00241	0.105	1_2	-0.0169	0.0522
FPC	7	57699520	BTB-00311957	rs43517716	23967	rs43517716	rs43517716	TCERG1_GPR151	14	3749537	BovineHD1400001103	rs136017274	43512	rs136017274	rs136017274	KCNK9(d)	AA	-0.0149	7.92	14.6289	38817	2_1	0.00798	0.116	1_2	0.000746	0.454	1_1	-0.00275	0.317	2_2	-0.00346	0.113
FPC	14	6725253	BovineHD1400002088	rs134486741	43667	rs134486741	rs134486741	KHDRBS3_ENSBTAG00000052897	21	45055427	ARS-BFGL-NGS-56625	rs110857329	61776	rs110857329	rs110857329	SNX6_CFL2	AA	0.0286	7.92	14.6326	38796	1_1	0.0139	0.0295	2_2	0.000653	0.769	1_2	-0.00243	0.156	2_1	-0.0115	0.0463
FPC	11	18161537	BTB-01996428	rs43099908	35470	rs43099908	rs43099908	blank	14	3749537	BovineHD1400001103	rs136017274	43512	rs136017274	rs136017274	KCNK9(d)	AA	0.0127	7.93	14.6459	38733	1_1	0.00499	0.167	2_2	0.00162	0.365	1_2	-0.00301	0.202	2_1	-0.00306	0.266
FPC	14	2421119	BovineHD1400019481	rs134537992	43449	rs134537992	rs134537992	ENSBTAG00000048964_ENSBTAG00000046739	28	34502404	BovineHD2800009386	rs42152897	74241	rs42152897	LOC112444769	LOC112444769	AA	-0.0164	7.93	14.6459	38734	1_2	0.00883	0.0706	2_1	0.000953	0.572	2_2	-0.0029	0.192	1_1	-0.00369	0.165
FPC	11	6136933	ARS-BFGL-NGS-116293	rs109697605	35053	rs109697605	rs109697605	TBC1D8_CNOT11	14	494621	BovineHD1400000206	rs137472016	43379	rs137472016	rs137472016	CYHR1_TONSL	AA	-0.0138	7.93	14.6498	38713	1_2	0.0042	0.149	2_1	0.00219	0.312	1_1	-0.00159	0.431	2_2	-0.00585	0.107
FPC	11	12790767	BovineHD1100004182	rs137662280	35283	rs137662280	LOC107131325	LOC107131325	14	468124	Chr14_1653693	rs110984572	43376	rs110984572	rs110984572	PPP1R16A_FOXH1	AA	0.0137	7.93	14.6556	38688	2_2	0.00394	0.132	1_1	0.00272	0.381	2_1	-0.00285	0.363	1_2	-0.00423	0.124
FPC	4	70506611	BovineHD0400019591	rs133073857	13371	rs133073857	LOC107132417	LOC107132417	14	305780	Hapmap30383-BTC-005848	rs109752439	43373	rs109752439	rs109752439	C14H8orf33_ZNF34	AA	0.013	7.93	14.6576	38677	2_2	0.00395	0.223	1_1	0.00183	0.226	2_1	-0.00102	0.41	1_2	-0.00618	0.142
FPC	11	22970721	BovineHD1100006969	rs43669259	35653	rs43669259	rs43669259	ENSBTAG00000051275_5S_rRNA	14	3439565	UA-IFASA-5306	rs55617160	43491	TRAPPC9	TRAPPC9	TRAPPC9	AA	0.0133	7.93	14.6596	38664	1_1	0.00411	0.221	2_2	0.00223	0.254	2_1	-0.00224	0.404	1_2	-0.00472	0.121
FPC	14	494621	BovineHD1400000206	rs137472016	43379	rs137472016	rs137472016	CYHR1_TONSL	16	66635693	BovineHD1600019284	rs110372570	50448	rs110372570	rs110372570	ENSBTAG00000045729_HMCN1	AA	0.0177	7.93	14.6596	38665	2_2	0.00419	0.2	1_2	0.00029	0.62	1_1	-0.00132	0.123	2_1	-0.0151	0.0567
FPC	14	494621	BovineHD1400000206	rs137472016	43379	rs137472016	rs137472016	CYHR1_TONSL	16	59718830	BovineHD1600017151	rs109190058	50237	RASAL2	RASAL2	RASAL2	AA	-0.0146	7.93	14.6615	38655	2_1	0.00522	0.168	1_1	0.00029	0.529	1_2	-0.000579	0.214	2_2	-0.0103	0.0882
FPC	5	30950409	BovineHD0500009077	rs133923253	15916	CACNB3	CACNB3	CACNB3	14	468124	Chr14_1653693	rs110984572	43376	rs110984572	rs110984572	PPP1R16A_FOXH1	AA	0.019	7.93	14.6635	38641	2_2	0.00463	0.205	2_1	0.000551	0.647	1_1	-0.00363	0.0966	1_2	-0.0185	0.0516
FPC	11	21187541	BTA-120835-no-rs	rs41623475	35572	DHX57	DHX57	DHX57	14	3336128	ARS-BFGL-NGS-100480	rs110017379	43486	TRAPPC9	TRAPPC9	TRAPPC9	AA	0.0122	7.94	14.6882	38538	2_2	0.00349	0.212	1_1	0.00264	0.288	1_2	-0.00259	0.285	2_1	-0.00352	0.216
FPC	11	6876724	ARS-BFGL-NGS-119328	rs110767667	35077	IL1R1	IL1R1	IL1R1	14	465742	ARS-BFGL-NGS-57820	rs109146371	43375	rs109146371	PPP1R16A	PPP1R16A	AA	-0.0154	7.94	14.6904	38529	2_1	0.0041	0.188	1_2	0.000566	0.18	2_2	-0.000181	0.559	1_1	-0.0105	0.0732
FPC	11	12790767	BovineHD1100004182	rs137662280	35283	rs137662280	LOC107131325	LOC107131325	14	465742	ARS-BFGL-NGS-57820	rs109146371	43375	rs109146371	PPP1R16A	PPP1R16A	AA	-0.0136	7.94	14.6968	38494	2_1	0.00391	0.134	1_2	0.00269	0.378	2_2	-0.00281	0.361	1_1	-0.00418	0.127
FPC	11	5570448	ARS-BFGL-NGS-114595	rs109387718	35034	rs109387718	rs109387718	NMS_PDCL3	14	487527	BovineHD1400000204	rs137727465	43377	CYHR1	CYHR1	CYHR1	AA	0.0139	7.94	14.6968	38493	1_1	0.00628	0.139	2_2	0.00017	0.309	1_2	-0.00014	0.435	2_1	-0.00733	0.118
FPC	11	21041090	BovineHD1100006319	rs43672408	35566	GALM	GALM	GALM	14	3239650	ARS-BFGL-NGS-118081	rs109248069	43483	TRAPPC9	TRAPPC9	TRAPPC9	AA	-0.0125	7.94	14.6968	38495	2_1	0.00319	0.246	1_2	0.0029	0.253	2_2	-0.00236	0.308	1_1	-0.00409	0.193
FPC	14	3198322	BovineHD1400000895	rs133798542	43482	rs133798542	rs133798542	CHRAC1_TRAPPC9	21	44912887	ARS-BFGL-NGS-86276	rs109353542	61773	rs109353542	rs109353542	SPTSSA_ENSBTAG00000053208	AA	-0.0276	7.95	14.7122	38421	2_1	0.0127	0.0375	1_2	0.000557	0.671	2_2	-0.00171	0.259	1_1	-0.0126	0.0326
FPC	8	35760671	BovineHD0800010650	rs136925372	26441	rs136925372	LOC101904827	LOC101904827	14	468124	Chr14_1653693	rs110984572	43376	rs110984572	rs110984572	PPP1R16A_FOXH1	AA	-0.0263	7.95	14.719	38384	2_1	0.00402	0.0487	1_2	0.0017	0.237	1_1	-0.000288	0.695	2_2	-0.0203	0.0197
FPC	2	70072759	Hapmap38837-BTA-43552	rs41571870	6051	rs41571870	rs41571870	ENSBTAG00000050057_ENSBTAG00000050695	14	6725253	BovineHD1400002088	rs134486741	43667	rs134486741	rs134486741	KHDRBS3_ENSBTAG00000052897	AA	0.0309	7.95	14.719	38383	1_1	0.0156	0.0256	2_2	0.000466	0.777	2_1	-0.00158	0.16	1_2	-0.0133	0.0383
FPC	14	465742	ARS-BFGL-NGS-57820	rs109146371	43375	rs109146371	PPP1R16A	PPP1R16A	19	9302775	ARS-BFGL-NGS-77925	rs110279256	56118	rs110279256	rs110279256	bta-mir-142_SUPT4H1	AA	-0.0159	7.95	14.7212	38376	1_2	0.00991	0.0611	2_1	0.000732	0.558	2_2	-0.00229	0.181	1_1	-0.003	0.2
FPC	14	5587750	ARS-BFGL-BAC-10375	rs110963547	43605	rs110963547	rs110963547	blank	21	41462728	BTB-00819524	rs41981850	61672	rs41981850	rs41981850	SCFD1_COCH	AA	-0.0333	7.95	14.7258	38355	2_1	0.0228	0.0175	1_2	0.000386	0.84	2_2	-0.0049	0.0685	1_1	-0.00523	0.0743
FPC	11	22970721	BovineHD1100006969	rs43669259	35653	rs43669259	rs43669259	ENSBTAG00000051275_5S_rRNA	14	3568280	BovineHD1400001053	rs133715308	43500	TRAPPC9	TRAPPC9	TRAPPC9	AA	-0.0134	7.95	14.7305	38325	1_2	0.00515	0.181	2_1	0.00166	0.347	2_2	-0.00298	0.312	1_1	-0.00359	0.161
FPC	11	12484888	ARS-BFGL-NGS-33225	rs43664775	35269	rs43664775	rs43664775	CYP26B1_ENSBTAG00000054413	14	468124	Chr14_1653693	rs110984572	43376	rs110984572	rs110984572	PPP1R16A_FOXH1	AA	0.0151	7.95	14.7328	38314	2_2	0.00341	0.182	1_1	0.00246	0.213	2_1	-0.000997	0.53	1_2	-0.00822	0.075
FPC	11	12790767	BovineHD1100004182	rs137662280	35283	rs137662280	LOC107131325	LOC107131325	14	494621	BovineHD1400000206	rs137472016	43379	rs137472016	rs137472016	CYHR1_TONSL	AA	0.0137	7.95	14.7399	38272	2_2	0.00396	0.132	1_1	0.00271	0.381	2_1	-0.00283	0.363	1_2	-0.00424	0.124
FPC	14	468124	Chr14_1653693	rs110984572	43376	rs110984572	rs110984572	PPP1R16A_FOXH1	16	59731379	BTA-65815-no-rs	rs41652316	50238	RASAL2	RASAL2	RASAL2	AA	-0.0161	7.96	14.7447	38239	1_2	0.00332	0.175	2_1	0.00273	0.197	1_1	-0.00102	0.569	2_2	-0.00898	0.0597
FPC	14	2840340	BovineHD1400000788	rs109870371	43463	rs109870371	rs109870371	ENSBTAG00000051587_PTK2	24	10405660	BTA-18952-no-rs	rs41576862	67007	rs41576862	rs41576862	ENSBTAG00000023270_5S_rRNA	AA	0.0141	7.96	14.7471	38227	1_1	0.00558	0.146	2_2	0.00158	0.355	1_2	-0.00214	0.383	2_1	-0.00482	0.115
FPC	14	487527	BovineHD1400000204	rs137727465	43377	CYHR1	CYHR1	CYHR1	16	66635693	BovineHD1600019284	rs110372570	50448	rs110372570	rs110372570	ENSBTAG00000045729_HMCN1	AA	-0.0177	7.96	14.752	38206	1_2	0.00419	0.2	2_2	0.000281	0.62	2_1	-0.00127	0.123	1_1	-0.0151	0.0567
FPC	11	20975049	BovineHD1100006312	rs133774241	35564	rs133774241	rs133774241	U6_ENSBTAG00000026809	14	2616322	ARS-BFGL-NGS-74378	rs110411273	43451	rs110411273	GPR20	GPR20	AA	0.0136	7.96	14.7595	38177	2_2	0.00611	0.117	1_1	0.0015	0.425	1_2	-0.00267	0.267	2_1	-0.00332	0.192
FPC	8	59394663	Hapmap23845-BTA-81285	rs41607589	27022	UNC13B	UNC13B	UNC13B	14	2372575	BovineHD1400000693	rs136475864	43447	rs136475864	rs136475864	ENSBTAG00000048964_ENSBTAG00000046739	AA	0.0262	7.96	14.7721	38124	1_1	0.0152	0.039	2_2	0.00045	0.613	2_1	-0.00191	0.317	1_2	-0.00859	0.031
FPC	11	5821776	BTB-00343922	rs43547057	35042	rs43547057	NPAS2	NPAS2	14	5064210	BovineHD4100010744	rs42311928	43579	rs42311928	rs42311928	FAM135B(d)	AA	-0.0143	7.96	14.7747	38108	2_1	0.00634	0.108	1_2	0.0016	0.441	1_1	-0.0026	0.264	2_2	-0.00378	0.187
FPC	14	5490651	BovineHD1400001735	rs110820681	43602	rs110820681	rs110820681	blank	18	47884871	BTA-43691-no-rs	rs41635766	55105	SIPA1L3	SIPA1L3	SIPA1L3	AA	-0.019	7.97	14.7852	38047	1_2	0.0106	0.0539	2_1	0.000844	0.607	1_1	-0.00236	0.236	2_2	-0.00511	0.103
FPC	14	611019	DGAT	rs109234250	43385	DGAT1	DGAT1	DGAT1	19	11864672	ARS-BFGL-NGS-28151	rs109197381	56215	rs109197381	BCAS3	BCAS3	AA	0.0152	7.97	14.7905	38022	2_2	0.00977	0.0741	1_1	0.000364	0.504	1_2	-0.000756	0.256	2_1	-0.00432	0.165
FPC	11	6543030	ARS-BFGL-NGS-118420	rs109885718	35068	ENSBTAG00000054755	MAP4K4	ENSBTAG00000054755	14	468124	Chr14_1653693	rs110984572	43376	rs110984572	rs110984572	PPP1R16A_FOXH1	AA	0.0165	7.97	14.7986	37979	2_2	0.00363	0.195	1_1	0.000966	0.155	2_1	-0.000243	0.589	1_2	-0.0117	0.0612
FPC	12	1445283	BovineHD1200000362	rs42485934	38147	rs42485934	rs42485934	ENSBTAG00000054721_TDRD3	14	5490651	BovineHD1400001735	rs110820681	43602	rs110820681	rs110820681	blank	AA	0.0225	7.97	14.8069	37939	1_1	0.0127	0.0395	2_2	0.000681	0.647	2_1	-0.00197	0.25	1_2	-0.00711	0.0632
FPC	5	30950409	BovineHD0500009077	rs133923253	15916	CACNB3	CACNB3	CACNB3	14	494621	BovineHD1400000206	rs137472016	43379	rs137472016	rs137472016	CYHR1_TONSL	AA	0.019	7.97	14.8125	37920	2_2	0.00462	0.205	2_1	0.000552	0.647	1_1	-0.00361	0.0967	1_2	-0.0185	0.0516
FPC	14	465742	ARS-BFGL-NGS-57820	rs109146371	43375	rs109146371	PPP1R16A	PPP1R16A	16	60499849	BovineHD1600017382	rs136087315	50261	ABL2	ABL2	ABL2	AA	-0.0139	7.98	14.8153	37903	1_2	0.00523	0.154	2_1	0.000701	0.276	2_2	-0.000418	0.463	1_1	-0.00759	0.107
FPC	14	2372575	BovineHD1400000693	rs136475864	43447	rs136475864	rs136475864	ENSBTAG00000048964_ENSBTAG00000046739	18	7755335	ARS-BFGL-NGS-12151	none	53690	none	LOC112442253	LOC112442253	AA	-0.0253	7.98	14.8239	37861	1_2	0.0149	0.0374	2_1	0.000492	0.608	1_1	-0.00177	0.319	2_2	-0.00816	0.0355
FPC	11	20798608	ARS-BFGL-NGS-113404	rs108999705	35558	rs108999705	rs108999705	ATL2_ENSBTAG00000049310	14	2867641	BovineHD1400000792	rs132788949	43464	PTK2	PTK2	PTK2	AA	0.0126	7.98	14.8356	37804	1_1	0.00372	0.214	2_2	0.00259	0.28	1_2	-0.00239	0.304	2_1	-0.00393	0.202
FPC	11	6136933	ARS-BFGL-NGS-116293	rs109697605	35053	rs109697605	rs109697605	TBC1D8_CNOT11	14	487527	BovineHD1400000204	rs137727465	43377	CYHR1	CYHR1	CYHR1	AA	0.0139	7.98	14.8416	37773	1_1	0.00422	0.149	2_2	0.00221	0.312	1_2	-0.0016	0.431	2_1	-0.00589	0.107
FPC	7	69815184	BTB-00318531	rs43527075	24268	rs43527075	LOC104969238	LOC104969238	14	3687442	BovineHD1400001090	rs135838690	43506	KCNK9	KCNK9	KCNK9	AA	-0.0161	7.98	14.8416	37772	2_1	0.0086	0.0829	1_2	0.000963	0.529	1_1	-0.00281	0.254	2_2	-0.00377	0.135
FPC	14	2840340	BovineHD1400000788	rs109870371	43463	rs109870371	rs109870371	ENSBTAG00000051587_PTK2	31	74835097	BovineHD3000022198	rs135391536	78041	ATRX	ATRX	ATRX	AA	-0.0135	7.99	14.8477	37748	2_1	0.00505	0.148	1_2	0.00196	0.36	2_2	-0.00233	0.322	1_1	-0.00416	0.17
FPC	9	88168918	BovineHD0900025195	rs43615623	31024	rs43615623	rs43615623	MTHFD1L_AKAP12	14	2330431	ARS-BFGL-NGS-96957	rs109175191	43445	rs109175191	rs109175191	ENSBTAG00000048964_ENSBTAG00000046739	AA	0.0253	7.99	14.857	37702	2_2	0.0146	0.0344	1_1	0.000513	0.739	1_2	-0.00251	0.167	2_1	-0.00769	0.0601
FPC	11	12790767	BovineHD1100004182	rs137662280	35283	rs137662280	LOC107131325	LOC107131325	14	487527	BovineHD1400000204	rs137727465	43377	CYHR1	CYHR1	CYHR1	AA	-0.0138	7.99	14.8729	37623	2_1	0.00398	0.132	1_2	0.00272	0.381	2_2	-0.00285	0.363	1_1	-0.00427	0.124
FPC	5	46249078	ARS-BFGL-NGS-98210	rs109477201	16302	rs109477201	rs109477201	DYRK2_CAND1	14	465742	ARS-BFGL-NGS-57820	rs109146371	43375	rs109146371	PPP1R16A	PPP1R16A	AA	-0.0175	7.99	14.8761	37600	2_1	0.00578	0.197	2_2	0.000845	0.625	1_2	-0.00485	0.114	1_1	-0.0174	0.0641
FPC	14	550784	BovineHD1400000216	rs134432442	43382	CPSF1	CPSF1	CPSF1	27	28892335	BovineHD2700007868	rs42219468	72442	rs42219468	rs42219468	NRG1_ENSBTAG00000008325	AA	0.0144	8	14.8894	37549	2_2	0.00777	0.0971	1_1	0.000537	0.43	1_2	-0.000716	0.334	2_1	-0.00536	0.139
FPC	7	57745060	BTB-00313076	none	23968	none	none	GPR151_PPP2R2B	14	3106715	BovineHD1400000870	rs110850524	43478	AGO2	AGO2	AGO2	AA	0.0126	8	14.8962	37524	2_2	0.00343	0.248	1_1	0.003	0.243	1_2	-0.00302	0.285	2_1	-0.0032	0.224
FPC	11	18161537	BTB-01996428	rs43099908	35470	rs43099908	rs43099908	blank	14	3336128	ARS-BFGL-NGS-100480	rs110017379	43486	TRAPPC9	TRAPPC9	TRAPPC9	AA	-0.0126	8	14.8996	37504	1_2	0.00424	0.185	2_1	0.00213	0.32	2_2	-0.00251	0.311	1_1	-0.00376	0.183
FPC	8	59394663	Hapmap23845-BTA-81285	rs41607589	27022	UNC13B	UNC13B	UNC13B	14	3749537	BovineHD1400001103	rs136017274	43512	rs136017274	rs136017274	KCNK9(d)	AA	0.0258	8	14.9066	37468	1_1	0.0149	0.0428	2_2	0.000457	0.54	2_1	-0.00165	0.39	1_2	-0.00883	0.0271
FPC	11	7444969	Hapmap38994-BTA-101073	rs41569388	35099	ENSBTAG00000053455	TMEM182	ENSBTAG00000053455	14	490055	ARS-BFGL-NGS-34135	rs109968515	43378	CYHR1	CYHR1	CYHR1	AA	0.013	8	14.9172	37418	1_1	0.00669	0.147	2_2	0.00113	0.344	1_2	-0.00171	0.218	2_1	-0.00342	0.292
FPC	8	35548976	BovineHD0800010592	rs132769635	26435	rs132769635	LOC101904827	LOC101904827	14	487527	BovineHD1400000204	rs137727465	43377	CYHR1	CYHR1	CYHR1	AA	0.0149	8.01	14.9208	37399	1_1	0.00691	0.159	1_2	0.00101	0.528	2_2	-0.00244	0.216	2_1	-0.0114	0.0971
FPC	4	8693683	Hapmap49472-BTA-117185	rs41570133	11684	rs41570133	rs41570133	FZD1_ENSBTAG00000027319	14	494621	BovineHD1400000206	rs137472016	43379	rs137472016	rs137472016	CYHR1_TONSL	AA	0.0186	8.01	14.9208	37398	2_2	0.00437	0.204	2_1	0.000388	0.639	1_1	-0.00239	0.105	1_2	-0.017	0.0521
FPC	14	2350879	BovineHD1400000684	rs108943329	43446	rs108943329	rs108943329	ENSBTAG00000048964_ENSBTAG00000046739	20	35354207	BovineHD2000010113	rs41940594	59419	rs41940594	rs41940594	FYB1_RICTOR	AA	0.0274	8.01	14.9245	37384	1_1	0.0165	0.0306	2_2	0.000413	0.705	1_2	-0.00203	0.224	2_1	-0.00844	0.0404
FPC	14	5490651	BovineHD1400001735	rs110820681	43602	rs110820681	rs110820681	blank	20	41868369	BovineHD2000012038	rs132881817	59631	PDZD2	PDZD2	PDZD2	AA	0.017	8.01	14.9393	37319	1_1	0.00883	0.0693	2_2	0.00106	0.574	1_2	-0.00301	0.22	2_1	-0.00412	0.136
FPC	11	7286313	BovineHD1100002688	rs109722627	35092	SLC9A4	SLC9A4	SLC9A4	14	468124	Chr14_1653693	rs110984572	43376	rs110984572	rs110984572	PPP1R16A_FOXH1	AA	-0.0143	8.02	14.9547	37245	1_2	0.00837	0.0928	2_1	0.000453	0.45	1_1	-0.000633	0.293	2_2	-0.00486	0.164
FPC	14	494621	BovineHD1400000206	rs137472016	43379	rs137472016	rs137472016	CYHR1_TONSL	16	59731379	BTA-65815-no-rs	rs41652316	50238	RASAL2	RASAL2	RASAL2	AA	-0.0161	8.02	14.9547	37246	1_2	0.00331	0.175	2_1	0.00275	0.196	1_1	-0.00102	0.569	2_2	-0.00905	0.0597
FPC	11	7130154	Hapmap32992-BTA-126190	rs110306403	35084	IL1RL1	IL1RL1	IL1RL1	14	494621	BovineHD1400000206	rs137472016	43379	rs137472016	rs137472016	CYHR1_TONSL	AA	0.0152	8.02	14.9666	37192	2_2	0.00459	0.177	1_1	0.000297	0.201	2_1	-0.000105	0.543	1_2	-0.0102	0.0797
FPC	8	39330695	Hapmap46544-BTA-94974	rs41597442	26523	rs41597442	rs41597442	PLGRKT_INSL6	14	5490651	BovineHD1400001735	rs110820681	43602	rs110820681	rs110820681	blank	AA	0.0247	8.02	14.9706	37175	1_1	0.0132	0.0372	2_2	0.000654	0.662	2_1	-0.00198	0.252	1_2	-0.00885	0.0481
FPC	14	487527	BovineHD1400000204	rs137727465	43377	CYHR1	CYHR1	CYHR1	16	59731379	BTA-65815-no-rs	rs41652316	50238	RASAL2	RASAL2	RASAL2	AA	0.0162	8.02	14.9706	37178	2_2	0.00334	0.175	1_1	0.00275	0.197	2_1	-0.00103	0.569	1_2	-0.00904	0.0596
FPC	14	609870	ARS-BFGL-NGS-4939	rs109421300	43384	DGAT1	DGAT1	DGAT1	27	28892335	BovineHD2700007868	rs42219468	72442	rs42219468	rs42219468	NRG1_ENSBTAG00000008325	AA	-0.0144	8.02	14.9706	37176	1_2	0.00778	0.0972	2_1	0.000537	0.43	2_2	-0.000716	0.334	1_1	-0.00537	0.139
FPC	14	2929132	UA-IFASA-9288	rs41624797	43469	PTK2	PTK2	PTK2	31	31165535	Hapmap60265-rs29024291	rs29024291	77547	AFF2	AFF2	AFF2	AA	0.0135	8.02	14.9706	37177	2_2	0.00596	0.124	1_1	0.00157	0.414	2_1	-0.00296	0.25	1_2	-0.00305	0.212
FPC	7	57745060	BTB-00313076	none	23968	none	none	GPR151_PPP2R2B	14	2840340	BovineHD1400000788	rs109870371	43463	rs109870371	rs109870371	ENSBTAG00000051587_PTK2	AA	0.0125	8.02	14.9788	37119	1_1	0.00314	0.287	2_2	0.00287	0.23	1_2	-0.00266	0.24	2_1	-0.0038	0.243
FPC	11	18241010	Hapmap55223-rs29012734	rs29012734	35471	rs29012734	rs29012734	blank	14	3050984	BovineHD1400000846	rs136880486	43476	rs136880486	rs136880486	PTK2_AGO2	AA	0.013	8.02	14.9788	37120	2_2	0.00451	0.168	1_1	0.00215	0.345	1_2	-0.00262	0.289	2_1	-0.00374	0.198
FPC	11	5570448	ARS-BFGL-NGS-114595	rs109387718	35034	rs109387718	rs109387718	NMS_PDCL3	14	468124	Chr14_1653693	rs110984572	43376	rs110984572	rs110984572	PPP1R16A_FOXH1	AA	-0.0141	8.02	14.9872	37073	1_2	0.00635	0.139	2_1	0.000186	0.308	1_1	-0.000149	0.435	2_2	-0.00741	0.118
FPC	12	47058444	ARS-BFGL-NGS-29737	rs109548158	39405	rs109548158	rs109548158	ENSBTAG00000053316_MZT1	14	3106715	BovineHD1400000870	rs110850524	43478	AGO2	AGO2	AGO2	AA	0.0191	8.02	14.9872	37074	1_1	0.0107	0.0757	2_2	0.000675	0.475	2_1	-0.00205	0.392	1_2	-0.00568	0.0575
FPC	14	3106715	BovineHD1400000870	rs110850524	43478	AGO2	AGO2	AGO2	24	10405660	BTA-18952-no-rs	rs41576862	67007	rs41576862	rs41576862	ENSBTAG00000023270_5S_rRNA	AA	0.0144	8.03	14.9957	37019	1_1	0.00552	0.12	2_2	0.00184	0.392	1_2	-0.00191	0.347	2_1	-0.00513	0.141
FPC	11	17062733	BTB-01391272	rs42513279	35442	rs42513279	rs42513279	ENSBTAG00000053165(u)	14	3106715	BovineHD1400000870	rs110850524	43478	AGO2	AGO2	AGO2	AA	-0.013	8.03	15	37006	2_1	0.00449	0.177	1_2	0.00215	0.335	1_1	-0.00274	0.29	2_2	-0.00366	0.198
FPC	14	2372575	BovineHD1400000693	rs136475864	43447	rs136475864	rs136475864	ENSBTAG00000048964_ENSBTAG00000046739	18	7571766	ARS-BFGL-NGS-54767	rs109218210	53678	rs109218210	rs109218210	CDYL2_CMC2	AA	-0.0205	8.03	15.0026	36982	1_2	0.012	0.0506	2_1	0.000618	0.581	1_1	-0.00196	0.306	2_2	-0.00588	0.0627
FPC	14	3239650	ARS-BFGL-NGS-118081	rs109248069	43483	TRAPPC9	TRAPPC9	TRAPPC9	18	42996010	ARS-BFGL-NGS-113068	rs110159717	54939	rs110159717	rs110159717	DPY19L3_PDCD5	AA	0.0138	8.03	15.0074	36958	2_2	0.00432	0.162	1_1	0.00224	0.313	2_1	-0.00175	0.399	1_2	-0.00554	0.126
FPC	3	120080542	BovineHD0300035253	rs136224161	11395	KIF1A	KIF1A	KIF1A	14	465742	ARS-BFGL-NGS-57820	rs109146371	43375	rs109146371	PPP1R16A	PPP1R16A	AA	0.0184	8.03	15.0101	36945	1_1	0.00386	0.21	1_2	0.000151	0.63	2_2	-0.000946	0.109	2_1	-0.0156	0.0514
FPC	4	8693683	Hapmap49472-BTA-117185	rs41570133	11684	rs41570133	rs41570133	FZD1_ENSBTAG00000027319	14	487527	BovineHD1400000204	rs137727465	43377	CYHR1	CYHR1	CYHR1	AA	-0.0187	8.03	15.0123	36935	2_1	0.00438	0.204	2_2	0.000384	0.639	1_2	-0.00237	0.105	1_1	-0.0171	0.0521
FPC	14	5490651	BovineHD1400001735	rs110820681	43602	rs110820681	rs110820681	blank	23	20447570	BovineHD2300005333	rs135206968	65400	TNFRSF21	TNFRSF21	TNFRSF21	AA	0.0284	8.03	15.0155	36925	1_1	0.0145	0.032	2_2	0.000645	0.675	1_2	-0.00195	0.258	2_1	-0.0114	0.0346
FPC	11	9775693	BTB-01569510	rs42688135	35175	HK2	HK2	HK2	14	3106715	BovineHD1400000870	rs110850524	43478	AGO2	AGO2	AGO2	AA	-0.0141	8.03	15.0168	36914	2_1	0.00619	0.141	1_2	0.00138	0.392	1_1	-0.00266	0.326	2_2	-0.00386	0.141
FPC	11	6543030	ARS-BFGL-NGS-118420	rs109885718	35068	ENSBTAG00000054755	MAP4K4	ENSBTAG00000054755	14	494621	BovineHD1400000206	rs137472016	43379	rs137472016	rs137472016	CYHR1_TONSL	AA	0.0166	8.03	15.0177	36911	2_2	0.00364	0.195	1_1	0.00099	0.155	2_1	-0.000249	0.589	1_2	-0.0117	0.0611
FPC	14	2840340	BovineHD1400000788	rs109870371	43463	rs109870371	rs109870371	ENSBTAG00000051587_PTK2	21	61931689	BovineHD2100018637	rs136381280	62372	rs136381280	rs136381280	VRK1_U1	AA	-0.0157	8.03	15.0214	36898	1_2	0.00665	0.128	2_1	0.00141	0.375	1_1	-0.00211	0.401	2_2	-0.00555	0.0963
FPC	11	5570448	ARS-BFGL-NGS-114595	rs109387718	35034	rs109387718	rs109387718	NMS_PDCL3	14	494621	BovineHD1400000206	rs137472016	43379	rs137472016	rs137472016	CYHR1_TONSL	AA	-0.0141	8.04	15.0329	36844	1_2	0.00635	0.139	2_1	0.000178	0.308	1_1	-0.000146	0.435	2_2	-0.00741	0.118
FPC	7	17975362	BovineHD0700005346	rs110560495	22922	rs110560495	LOC101905992	LOC101905992	14	5490651	BovineHD1400001735	rs110820681	43602	rs110820681	rs110820681	blank	AA	-0.0242	8.04	15.0334	36842	2_1	0.0129	0.0415	1_2	0.000649	0.657	1_1	-0.00203	0.248	2_2	-0.00857	0.0536
FPC	5	45888884	Hapmap39118-BTA-73484	rs41657452	16286	rs41657452	rs41657452	IFNG_DYRK2	14	487527	BovineHD1400000204	rs137727465	43377	CYHR1	CYHR1	CYHR1	AA	0.0191	8.04	15.0386	36821	1_1	0.00501	0.203	1_2	0.000657	0.649	2_2	-0.00455	0.0944	2_1	-0.0193	0.0527
FPC	11	12484888	ARS-BFGL-NGS-33225	rs43664775	35269	rs43664775	rs43664775	CYP26B1_ENSBTAG00000054413	14	494621	BovineHD1400000206	rs137472016	43379	rs137472016	rs137472016	CYHR1_TONSL	AA	0.0152	8.04	15.0386	36822	2_2	0.00346	0.181	1_1	0.00244	0.214	2_1	-0.000994	0.53	1_2	-0.0083	0.075
FPC	11	7130154	Hapmap32992-BTA-126190	rs110306403	35084	IL1RL1	IL1RL1	IL1RL1	14	487527	BovineHD1400000204	rs137727465	43377	CYHR1	CYHR1	CYHR1	AA	-0.0153	8.04	15.0414	36806	2_1	0.0046	0.177	1_2	0.000319	0.201	2_2	-0.000114	0.543	1_1	-0.0102	0.0796
FPC	8	35548976	BovineHD0800010592	rs132769635	26435	rs132769635	LOC101904827	LOC101904827	14	494621	BovineHD1400000206	rs137472016	43379	rs137472016	rs137472016	CYHR1_TONSL	AA	-0.0149	8.04	15.0429	36803	1_2	0.0069	0.159	1_1	0.000997	0.528	2_1	-0.00241	0.216	2_2	-0.0114	0.097
FPC	11	7226332	ARS-BFGL-NGS-14899	rs109926462	35090	IL18RAP	IL18RAP	IL18RAP	14	5064210	BovineHD4100010744	rs42311928	43579	rs42311928	rs42311928	FAM135B(d)	AA	0.0148	8.05	15.06	36725	1_1	0.00674	0.102	2_2	0.0015	0.456	2_1	-0.00254	0.27	1_2	-0.00399	0.172
FPC	1	111960854	ARS-BFGL-NGS-104897	rs43257282	2830	PLCH1	PLCH1	PLCH1	14	2330431	ARS-BFGL-NGS-96957	rs109175191	43445	rs109175191	rs109175191	ENSBTAG00000048964_ENSBTAG00000046739	AA	0.0175	8.05	15.0645	36705	2_2	0.00933	0.0682	1_1	0.000903	0.596	2_1	-0.00295	0.203	1_2	-0.00432	0.133
FPC	7	37554192	ARS-BFGL-NGS-17959	rs42489560	23540	rs42489560	rs42489560	SEMA6A_ENSBTAG00000054664	14	3106715	BovineHD1400000870	rs110850524	43478	AGO2	AGO2	AGO2	AA	0.0172	8.05	15.0696	36686	1_1	0.00861	0.084	2_2	0.000979	0.453	2_1	-0.00184	0.383	1_2	-0.00574	0.0801
FPC	14	465742	ARS-BFGL-NGS-57820	rs109146371	43375	rs109146371	PPP1R16A	PPP1R16A	16	59897334	ARS-BFGL-NGS-29032	rs42615382	50242	rs42615382	rs42615382	RASAL2_TEX35	AA	-0.0139	8.05	15.0726	36673	1_2	0.00539	0.154	2_1	0.000476	0.275	2_2	-0.000269	0.464	1_1	-0.0078	0.107
FPC	8	39330695	Hapmap46544-BTA-94974	rs41597442	26523	rs41597442	rs41597442	PLGRKT_INSL6	14	5503028	BovineHD1400001739	rs133793575	43603	rs133793575	rs133793575	blank	AA	0.0245	8.05	15.0788	36647	1_1	0.0132	0.0372	2_2	0.000639	0.662	2_1	-0.00193	0.253	1_2	-0.00879	0.0482
FPC	14	5503028	BovineHD1400001739	rs133793575	43603	rs133793575	rs133793575	blank	20	41868369	BovineHD2000012038	rs132881817	59631	PDZD2	PDZD2	PDZD2	AA	0.0169	8.05	15.0825	36627	1_1	0.00878	0.0695	2_2	0.00106	0.574	1_2	-0.00299	0.221	2_1	-0.00411	0.136
FPC	11	8916196	BovineHD1100003166	rs134444815	35141	rs134444815	rs134444815	ENSBTAG00000052915_ENSBTAG00000049738	14	3106715	BovineHD1400000870	rs110850524	43478	AGO2	AGO2	AGO2	AA	0.0139	8.05	15.0904	36599	1_1	0.00574	0.168	2_2	0.00154	0.365	2_1	-0.0032	0.298	1_2	-0.00337	0.169
FPC	4	72854801	BovineHD0400020303	rs136982619	13439	rs136982619	rs136982619	U6_ENSBTAG00000050357	14	305780	Hapmap30383-BTC-005848	rs109752439	43373	rs109752439	rs109752439	C14H8orf33_ZNF34	AA	-0.0131	8.06	15.098	36567	1_2	0.00372	0.214	2_1	0.00244	0.255	1_1	-0.00163	0.381	2_2	-0.00529	0.151
FPC	11	21461302	BovineHD1100006436	rs133819254	35583	rs133819254	rs133819254	SOS1_CDKL4	14	3239650	ARS-BFGL-NGS-118081	rs109248069	43483	TRAPPC9	TRAPPC9	TRAPPC9	AA	0.0128	8.06	15.129	36432	1_1	0.00437	0.187	2_2	0.00211	0.333	1_2	-0.00309	0.228	2_1	-0.00326	0.252
FPC	7	68341603	BovineHD0700020674	rs133755238	24237	rs133755238	rs133755238	TIMD4_ENSBTAG00000050582	14	3336128	ARS-BFGL-NGS-100480	rs110017379	43486	TRAPPC9	TRAPPC9	TRAPPC9	AA	-0.0171	8.07	15.1361	36403	1_2	0.00785	0.0861	2_1	0.00118	0.425	2_2	-0.00162	0.409	1_1	-0.00645	0.0798
FPC	11	7286313	BovineHD1100002688	rs109722627	35092	SLC9A4	SLC9A4	SLC9A4	14	494621	BovineHD1400000206	rs137472016	43379	rs137472016	rs137472016	CYHR1_TONSL	AA	-0.0144	8.07	15.1403	36382	1_2	0.0084	0.0928	2_1	0.000454	0.45	1_1	-0.000636	0.293	2_2	-0.00488	0.163
FPC	14	2350879	BovineHD1400000684	rs108943329	43446	rs108943329	rs108943329	ENSBTAG00000048964_ENSBTAG00000046739	18	7755335	ARS-BFGL-NGS-12151	none	53690	none	LOC112442253	LOC112442253	AA	-0.027	8.07	15.1506	36336	1_2	0.0161	0.0313	2_1	0.000495	0.704	1_1	-0.00229	0.223	2_2	-0.00813	0.0416
FPC	14	468124	Chr14_1653693	rs110984572	43376	rs110984572	rs110984572	PPP1R16A_FOXH1	21	44347619	ARS-BFGL-NGS-41594	rs110406639	61755	rs110406639	rs110406639	NPAS3_EGLN3	AA	-0.0188	8.07	15.153	36325	2_1	0.00476	0.202	1_1	0.000673	0.642	1_2	-0.00382	0.101	2_2	-0.0185	0.0544
FPC	14	465742	ARS-BFGL-NGS-57820	rs109146371	43375	rs109146371	PPP1R16A	PPP1R16A	16	61767877	BTB-01090859	rs42248296	50301	rs42248296	rs42248296	ACBD6_XPR1	AA	-0.0146	8.07	15.1624	36287	1_2	0.00469	0.171	2_1	0.000685	0.229	2_2	-0.000308	0.51	1_1	-0.0089	0.0901
FPC	14	487527	BovineHD1400000204	rs137727465	43377	CYHR1	CYHR1	CYHR1	27	28892335	BovineHD2700007868	rs42219468	72442	rs42219468	rs42219468	NRG1_ENSBTAG00000008325	AA	-0.0142	8.07	15.1624	36286	1_2	0.00806	0.103	2_1	0.000336	0.416	2_2	-0.000464	0.328	1_1	-0.00537	0.153
FPC	14	572120	Chr14_1757935	rs211309638	43383	rs211309638	rs211309638	ADCK5_SLC52A2	27	28892335	BovineHD2700007868	rs42219468	72442	rs42219468	rs42219468	NRG1_ENSBTAG00000008325	AA	0.0146	8.08	15.1759	36238	2_2	0.00799	0.0958	1_1	0.000505	0.431	1_2	-0.000674	0.335	2_1	-0.00548	0.138
FPC	14	487527	BovineHD1400000204	rs137727465	43377	CYHR1	CYHR1	CYHR1	21	44347619	ARS-BFGL-NGS-41594	rs110406639	61755	rs110406639	rs110406639	NPAS3_EGLN3	AA	0.0187	8.08	15.1805	36217	1_1	0.00476	0.202	2_1	0.000676	0.642	2_2	-0.00386	0.101	1_2	-0.0185	0.0544
FPC	11	20798608	ARS-BFGL-NGS-113404	rs108999705	35558	rs108999705	rs108999705	ATL2_ENSBTAG00000049310	14	3369874	BovineHD4100010617	rs109917734	43488	TRAPPC9	TRAPPC9	TRAPPC9	AA	-0.0126	8.08	15.1871	36192	2_1	0.00324	0.257	1_2	0.003	0.247	1_1	-0.00307	0.271	2_2	-0.0033	0.225
FPC	11	21461302	BovineHD1100006436	rs133819254	35583	rs133819254	rs133819254	SOS1_CDKL4	14	3106715	BovineHD1400000870	rs110850524	43478	AGO2	AGO2	AGO2	AA	0.013	8.08	15.1918	36172	1_1	0.00398	0.193	2_2	0.00258	0.311	2_1	-0.0028	0.274	1_2	-0.00362	0.222
FPC	11	12274257	ARS-BFGL-NGS-115446	rs110068756	35260	EXOC6B	EXOC6B	EXOC6B	14	465742	ARS-BFGL-NGS-57820	rs109146371	43375	rs109146371	PPP1R16A	PPP1R16A	AA	-0.015	8.09	15.202	36123	2_1	0.00326	0.185	1_2	0.00272	0.214	2_2	-0.0011	0.526	1_1	-0.00797	0.0757
FPC	11	5899228	ARS-BFGL-BAC-14947	rs109788658	35045	NPAS2	NPAS2	NPAS2	14	465742	ARS-BFGL-NGS-57820	rs109146371	43375	rs109146371	PPP1R16A	PPP1R16A	AA	-0.0145	8.09	15.2034	36120	2_1	0.00901	0.0875	1_2	0.000343	0.465	2_2	-0.000556	0.274	1_1	-0.00459	0.174
FPC	2	70072759	Hapmap38837-BTA-43552	rs41571870	6051	rs41571870	rs41571870	ENSBTAG00000050057_ENSBTAG00000050695	14	5503028	BovineHD1400001739	rs133793575	43603	rs133793575	rs133793575	blank	AA	0.0281	8.09	15.2048	36113	1_1	0.0148	0.0304	2_2	0.000374	0.676	2_1	-0.00122	0.26	1_2	-0.0117	0.0333
FPC	7	57745060	BTB-00313076	none	23968	none	none	GPR151_PPP2R2B	14	3336128	ARS-BFGL-NGS-100480	rs110017379	43486	TRAPPC9	TRAPPC9	TRAPPC9	AA	-0.0125	8.09	15.2083	36097	2_1	0.0036	0.235	1_2	0.00275	0.258	2_2	-0.00294	0.238	1_1	-0.00317	0.269
FPC	14	2840340	BovineHD1400000788	rs109870371	43463	rs109870371	rs109870371	ENSBTAG00000051587_PTK2	31	60116582	BovineHD3000019085	rs134942945	77937	TRPC5	TRPC5	TRPC5	AA	-0.0154	8.09	15.214	36075	1_2	0.00522	0.121	2_1	0.00208	0.356	1_1	-0.0015	0.408	2_2	-0.00661	0.115
FPC	11	20975049	BovineHD1100006312	rs133774241	35564	rs133774241	rs133774241	U6_ENSBTAG00000026809	14	3106715	BovineHD1400000870	rs110850524	43478	AGO2	AGO2	AGO2	AA	0.0138	8.09	15.2154	36062	2_2	0.00425	0.166	1_1	0.00233	0.324	1_2	-0.00192	0.367	2_1	-0.0053	0.143
FPC	14	468124	Chr14_1653693	rs110984572	43376	rs110984572	rs110984572	PPP1R16A_FOXH1	27	28892335	BovineHD2700007868	rs42219468	72442	rs42219468	rs42219468	NRG1_ENSBTAG00000008325	AA	0.0143	8.09	15.2314	35985	2_2	0.00813	0.103	1_1	0.000321	0.416	1_2	-0.000444	0.328	2_1	-0.00541	0.153
FPC	11	4455334	BovineHD1100001585	rs42835815	34993	rs42835815	EIF5B	EIF5B	14	5064210	BovineHD4100010744	rs42311928	43579	rs42311928	rs42311928	FAM135B(d)	AA	-0.0136	8.09	15.2343	35964	2_1	0.00497	0.158	1_2	0.00205	0.367	2_2	-0.0029	0.261	1_1	-0.00365	0.214
FPC	11	20798608	ARS-BFGL-NGS-113404	rs108999705	35558	rs108999705	rs108999705	ATL2_ENSBTAG00000049310	14	3710917	BovineHD1400001098	rs110822835	43508	KCNK9	KCNK9	KCNK9	AA	-0.0128	8.1	15.2418	35935	1_2	0.0044	0.194	2_1	0.00209	0.289	1_1	-0.00189	0.323	2_2	-0.00439	0.193
FPC	5	45888884	Hapmap39118-BTA-73484	rs41657452	16286	rs41657452	rs41657452	IFNG_DYRK2	14	494621	BovineHD1400000206	rs137472016	43379	rs137472016	rs137472016	CYHR1_TONSL	AA	-0.0192	8.1	15.2441	35921	1_2	0.00503	0.203	1_1	0.000654	0.649	2_1	-0.00453	0.0943	2_2	-0.0193	0.0528
FPC	11	3442414	BTA-93031-no-rs	rs41592408	34959	VWA3B	VWA3B	VWA3B	14	5064210	BovineHD4100010744	rs42311928	43579	rs42311928	rs42311928	FAM135B(d)	AA	0.0135	8.1	15.2441	35922	1_1	0.00499	0.165	2_2	0.00183	0.375	1_2	-0.00278	0.253	2_1	-0.0039	0.207
FPC	11	654715	BovineHD1100000192	rs42755937	34834	rs42755937	rs42755937	ANAPC1_ENSBTAG00000051068	14	3687442	BovineHD1400001090	rs135838690	43506	KCNK9	KCNK9	KCNK9	AA	0.0211	8.1	15.2464	35905	1_1	0.0123	0.0458	2_2	0.000718	0.594	2_1	-0.00199	0.291	1_2	-0.006	0.069
FPC	11	20798608	ARS-BFGL-NGS-113404	rs108999705	35558	rs108999705	rs108999705	ATL2_ENSBTAG00000049310	14	3308936	ARS-BFGL-NGS-56327	rs111018678	43484	TRAPPC9	TRAPPC9	TRAPPC9	AA	0.0125	8.1	15.2549	35860	1_1	0.00328	0.227	2_2	0.00292	0.273	1_2	-0.00274	0.291	2_1	-0.00357	0.209
FPC	11	1504742	BovineHD1100000506	rs110023761	34882	ACOXL	ACOXL	ACOXL	14	3106715	BovineHD1400000870	rs110850524	43478	AGO2	AGO2	AGO2	AA	0.015	8.1	15.2604	35831	1_1	0.00693	0.118	2_2	0.00126	0.415	2_1	-0.00232	0.349	1_2	-0.00452	0.117
FPC	11	22970721	BovineHD1100006969	rs43669259	35653	rs43669259	rs43669259	ENSBTAG00000051275_5S_rRNA	14	2616322	ARS-BFGL-NGS-74378	rs110411273	43451	rs110411273	GPR20	GPR20	AA	0.0135	8.1	15.262	35821	1_1	0.00417	0.217	2_2	0.0023	0.259	2_1	-0.00227	0.399	1_2	-0.0048	0.124
FPC	7	61571997	BovineHD0700018390	rs43519108	24069	rs43519108	rs43519108	SLC6A7_CAMK2A	14	3336128	ARS-BFGL-NGS-100480	rs110017379	43486	TRAPPC9	TRAPPC9	TRAPPC9	AA	-0.0128	8.11	15.2807	35723	2_1	0.00406	0.245	1_2	0.00258	0.234	2_2	-0.00218	0.262	1_1	-0.00398	0.259
FPC	11	7286313	BovineHD1100002688	rs109722627	35092	SLC9A4	SLC9A4	SLC9A4	14	487527	BovineHD1400000204	rs137727465	43377	CYHR1	CYHR1	CYHR1	AA	0.0144	8.11	15.2832	35715	1_1	0.00843	0.0928	2_2	0.000462	0.45	1_2	-0.000648	0.293	2_1	-0.0049	0.163
FPC	14	494621	BovineHD1400000206	rs137472016	43379	rs137472016	rs137472016	CYHR1_TONSL	21	44347619	ARS-BFGL-NGS-41594	rs110406639	61755	rs110406639	rs110406639	NPAS3_EGLN3	AA	-0.0188	8.11	15.284	35713	2_1	0.00477	0.202	1_1	0.000672	0.642	1_2	-0.00384	0.101	2_2	-0.0185	0.0544
FPC	8	52361183	BTB-00348139	rs43553252	26863	PCSK5	PCSK5	PCSK5	14	2350879	BovineHD1400000684	rs108943329	43446	rs108943329	rs108943329	ENSBTAG00000048964_ENSBTAG00000046739	AA	-0.0213	8.11	15.2865	35703	2_1	0.0127	0.0497	1_2	0.00055	0.668	1_1	-0.00289	0.205	2_2	-0.00521	0.0777
FPC	5	36012922	BovineHD0500010383	rs135725571	16061	rs135725571	rs135725571	NELL2_TMEM117	14	3336128	ARS-BFGL-NGS-100480	rs110017379	43486	TRAPPC9	TRAPPC9	TRAPPC9	AA	-0.015	8.11	15.2874	35693	1_2	0.00598	0.111	2_1	0.00162	0.392	2_2	-0.00173	0.385	1_1	-0.00569	0.112
FPC	11	20975049	BovineHD1100006312	rs133774241	35564	rs133774241	rs133774241	U6_ENSBTAG00000026809	14	3749537	BovineHD1400001103	rs136017274	43512	rs136017274	rs136017274	KCNK9(d)	AA	0.0137	8.11	15.2874	35694	2_2	0.00404	0.175	1_1	0.00241	0.3	1_2	-0.0018	0.392	2_1	-0.00543	0.133
FPC	3	120105991	BovineHD0300035258	rs110812058	11396	KIF1A	KIF1A	KIF1A	14	468124	Chr14_1653693	rs110984572	43376	rs110984572	rs110984572	PPP1R16A_FOXH1	AA	-0.0187	8.11	15.2941	35666	1_2	0.00405	0.206	1_1	0.000212	0.635	2_1	-0.00135	0.108	2_2	-0.0162	0.0509
FPC	2	70072759	Hapmap38837-BTA-43552	rs41571870	6051	rs41571870	rs41571870	ENSBTAG00000050057_ENSBTAG00000050695	14	3687442	BovineHD1400001090	rs135838690	43506	KCNK9	KCNK9	KCNK9	AA	0.0283	8.11	15.2984	35649	1_1	0.0167	0.0334	2_2	0.000282	0.633	2_1	-0.00142	0.303	1_2	-0.00997	0.0304
FPC	14	465742	ARS-BFGL-NGS-57820	rs109146371	43375	rs109146371	PPP1R16A	PPP1R16A	16	58664360	BovineHD1600016812	rs43313158	50196	rs43313158	rs43313158	ENSBTAG00000054279(d)	AA	0.0147	8.11	15.301	35638	2_2	0.00335	0.251	1_1	0.00313	0.176	2_1	-0.00172	0.488	1_2	-0.00653	0.0846
FPC	11	6543030	ARS-BFGL-NGS-118420	rs109885718	35068	ENSBTAG00000054755	MAP4K4	ENSBTAG00000054755	14	487527	BovineHD1400000204	rs137727465	43377	CYHR1	CYHR1	CYHR1	AA	-0.0168	8.11	15.3063	35615	2_1	0.00367	0.195	1_2	0.00103	0.155	2_2	-0.00026	0.589	1_1	-0.0118	0.0611
FPC	8	35548976	BovineHD0800010592	rs132769635	26435	rs132769635	LOC101904827	LOC101904827	14	468124	Chr14_1653693	rs110984572	43376	rs110984572	rs110984572	PPP1R16A_FOXH1	AA	-0.0151	8.12	15.3152	35583	1_2	0.00694	0.159	1_1	0.000973	0.528	2_1	-0.00234	0.216	2_2	-0.0115	0.097
FPC	14	468124	Chr14_1653693	rs110984572	43376	rs110984572	rs110984572	PPP1R16A_FOXH1	19	9351320	BovineHD1900002705	rs133788266	56123	RNF43	RNF43	RNF43	AA	-0.0146	8.12	15.3298	35523	2_1	0.00762	0.101	1_2	0.000837	0.434	1_1	-0.00118	0.31	2_2	-0.00494	0.155
FPC	4	58326318	BTA-119434-no-rs	rs41574165	13026	rs41574165	rs41574165	RGS2(u)	14	468124	Chr14_1653693	rs110984572	43376	rs110984572	rs110984572	PPP1R16A_FOXH1	AA	-0.0141	8.12	15.3344	35501	1_2	0.00684	0.135	1_1	0.000233	0.433	2_1	-0.000252	0.311	2_2	-0.00778	0.122
FPC	5	45888884	Hapmap39118-BTA-73484	rs41657452	16286	rs41657452	rs41657452	IFNG_DYRK2	14	468124	Chr14_1653693	rs110984572	43376	rs110984572	rs110984572	PPP1R16A_FOXH1	AA	-0.0193	8.12	15.3401	35481	1_2	0.00506	0.204	1_1	0.00065	0.649	2_1	-0.00452	0.0942	2_2	-0.0194	0.0529
FPC	8	50899264	Hapmap29314-BTA-156827	rs42806892	26820	TRPM6	TRPM6	TRPM6	14	2330431	ARS-BFGL-NGS-96957	rs109175191	43445	rs109175191	rs109175191	ENSBTAG00000048964_ENSBTAG00000046739	AA	0.0259	8.13	15.3449	35466	2_2	0.0139	0.0367	1_1	0.000673	0.741	1_2	-0.00332	0.164	2_1	-0.008	0.0579
FPC	11	7226332	ARS-BFGL-NGS-14899	rs109926462	35090	IL18RAP	IL18RAP	IL18RAP	14	465742	ARS-BFGL-NGS-57820	rs109146371	43375	rs109146371	PPP1R16A	PPP1R16A	AA	-0.0154	8.13	15.3458	35461	2_1	0.00524	0.178	2_2	0.000259	0.549	1_2	-0.000784	0.19	1_1	-0.0112	0.0827
FPC	11	7226332	ARS-BFGL-NGS-14899	rs109926462	35090	IL18RAP	IL18RAP	IL18RAP	14	3106715	BovineHD1400000870	rs110850524	43478	AGO2	AGO2	AGO2	AA	0.0144	8.13	15.3747	35333	1_1	0.00579	0.13	2_2	0.00171	0.389	2_1	-0.00223	0.337	1_2	-0.00466	0.143
FPC	14	5503028	BovineHD1400001739	rs133793575	43603	rs133793575	rs133793575	blank	23	20447570	BovineHD2300005333	rs135206968	65400	TNFRSF21	TNFRSF21	TNFRSF21	AA	0.0286	8.13	15.3788	35320	1_1	0.0145	0.0319	2_2	0.000649	0.675	1_2	-0.00196	0.259	2_1	-0.0114	0.0346
FPC	8	38366097	BovineHD0800011514	rs133730657	26513	UHRF2	UHRF2	UHRF2	14	2350879	BovineHD1400000684	rs108943329	43446	rs108943329	rs108943329	ENSBTAG00000048964_ENSBTAG00000046739	AA	-0.0198	8.13	15.3799	35316	2_1	0.0118	0.0482	1_2	0.000746	0.64	1_1	-0.00288	0.207	2_2	-0.00429	0.106
FPC	11	12274257	ARS-BFGL-NGS-115446	rs110068756	35260	EXOC6B	EXOC6B	EXOC6B	14	468124	Chr14_1653693	rs110984572	43376	rs110984572	rs110984572	PPP1R16A_FOXH1	AA	0.0154	8.14	15.382	35300	2_2	0.00333	0.182	1_1	0.00275	0.215	2_1	-0.00112	0.529	1_2	-0.00816	0.0743
FPC	11	20941473	BTB-00464777	rs43673273	35562	HNRNPLL	HNRNPLL	HNRNPLL	14	3106715	BovineHD1400000870	rs110850524	43478	AGO2	AGO2	AGO2	AA	0.0139	8.14	15.382	35301	2_2	0.00431	0.165	1_1	0.00233	0.325	1_2	-0.00194	0.368	2_1	-0.00531	0.143
FPC	14	2372575	BovineHD1400000693	rs136475864	43447	rs136475864	rs136475864	ENSBTAG00000048964_ENSBTAG00000046739	28	38996008	ARS-BFGL-NGS-108324	rs110074878	74413	rs110074878	rs110074878	U6_GHITM	AA	-0.0229	8.14	15.3851	35289	1_2	0.0136	0.0453	2_1	0.000504	0.597	1_1	-0.0019	0.311	2_2	-0.00693	0.047
FPC	8	81655976	UA-IFASA-8810	rs41658330	27593	FANCC	FANCC	FANCC	14	3917528	BovineHD4100010672	rs137698269	43523	rs137698269	rs137698269	KCNK9_U6	AA	-0.0139	8.14	15.3893	35274	1_2	0.00528	0.174	2_1	0.00168	0.374	2_2	-0.00321	0.252	1_1	-0.0037	0.2
FPC	14	487527	BovineHD1400000204	rs137727465	43377	CYHR1	CYHR1	CYHR1	16	61767877	BTB-01090859	rs42248296	50301	rs42248296	rs42248296	ACBD6_XPR1	AA	-0.0149	8.14	15.4134	35181	1_2	0.0048	0.168	2_1	0.000686	0.23	2_2	-0.000311	0.513	1_1	-0.00909	0.0884
FPC	7	68341603	BovineHD0700020674	rs133755238	24237	rs133755238	rs133755238	TIMD4_ENSBTAG00000050582	14	2840340	BovineHD1400000788	rs109870371	43463	rs109870371	rs109870371	ENSBTAG00000051587_PTK2	AA	0.0174	8.15	15.4202	35146	1_1	0.00737	0.0921	2_2	0.0013	0.397	2_1	-0.00152	0.437	1_2	-0.00723	0.0738
FPC	11	20975049	BovineHD1100006312	rs133774241	35564	rs133774241	rs133774241	U6_ENSBTAG00000026809	14	3439565	UA-IFASA-5306	rs55617160	43491	TRAPPC9	TRAPPC9	TRAPPC9	AA	0.014	8.15	15.4283	35115	2_2	0.00628	0.114	1_1	0.00154	0.431	1_2	-0.00276	0.26	2_1	-0.00342	0.194
FPC	14	465742	ARS-BFGL-NGS-57820	rs109146371	43375	rs109146371	PPP1R16A	PPP1R16A	21	53834580	BTB-01392802	rs42517574	62036	rs42517574	rs42517574	ENSBTAG00000051424_FSCB	AA	0.0184	8.15	15.4342	35088	1_1	0.00448	0.205	2_1	0.000518	0.631	2_2	-0.00266	0.108	1_2	-0.0171	0.056
FPC	14	487527	BovineHD1400000204	rs137727465	43377	CYHR1	CYHR1	CYHR1	19	9351320	BovineHD1900002705	rs133788266	56123	RNF43	RNF43	RNF43	AA	0.0146	8.15	15.4425	35052	1_1	0.00766	0.101	2_2	0.000822	0.434	2_1	-0.00116	0.31	1_2	-0.00496	0.155
FPC	11	12484888	ARS-BFGL-NGS-33225	rs43664775	35269	rs43664775	rs43664775	CYP26B1_ENSBTAG00000054413	14	487527	BovineHD1400000204	rs137727465	43377	CYHR1	CYHR1	CYHR1	AA	-0.0154	8.15	15.4498	35022	2_1	0.0035	0.181	1_2	0.0025	0.214	2_2	-0.00101	0.53	1_1	-0.00841	0.075
FPC	14	2421119	BovineHD1400019481	rs134537992	43449	rs134537992	rs134537992	ENSBTAG00000048964_ENSBTAG00000046739	20	44961873	BTB-01785140	rs42901236	59697	rs42901236	rs42901236	5S_rRNA(u)	AA	-0.026	8.16	15.4559	34992	1_2	0.0154	0.031	2_1	0.000584	0.713	1_1	-0.00247	0.205	2_2	-0.00753	0.0514
FPC	5	87688257	BovineHD0500024992	rs134087542	17487	rs134087542	rs134087542	ETNK1_C2CD5	14	3308936	ARS-BFGL-NGS-56327	rs111018678	43484	TRAPPC9	TRAPPC9	TRAPPC9	AA	-0.0128	8.16	15.4584	34983	2_1	0.00383	0.221	1_2	0.00261	0.271	2_2	-0.00241	0.293	1_1	-0.00392	0.215
FPC	4	7965121	ARS-BFGL-NGS-61702	rs110273011	11660	CDK14	CDK14	CDK14	14	3336128	ARS-BFGL-NGS-100480	rs110017379	43486	TRAPPC9	TRAPPC9	TRAPPC9	AA	-0.0205	8.16	15.4685	34930	1_2	0.0113	0.0652	2_1	0.000623	0.458	2_2	-0.00162	0.431	1_1	-0.00698	0.0457
FPC	8	44916012	ARS-BFGL-NGS-37450	rs110836343	26688	PIP5K1B	PIP5K1B	PIP5K1B	14	2330431	ARS-BFGL-NGS-96957	rs109175191	43445	rs109175191	rs109175191	ENSBTAG00000048964_ENSBTAG00000046739	AA	0.0251	8.16	15.4724	34916	2_2	0.0139	0.0379	1_1	0.000622	0.735	1_2	-0.00309	0.163	2_1	-0.00747	0.0642
FPC	14	468124	Chr14_1653693	rs110984572	43376	rs110984572	rs110984572	PPP1R16A_FOXH1	16	59897334	ARS-BFGL-NGS-29032	rs42615382	50242	rs42615382	rs42615382	RASAL2_TEX35	AA	0.0143	8.16	15.4868	34864	2_2	0.00557	0.151	1_1	0.000452	0.276	1_2	-0.000256	0.467	2_1	-0.00803	0.105
FPC	8	43116151	BovineHD0800012948	rs133855773	26645	rs133855773	rs133855773	DMRT2(u)	14	2421119	BovineHD1400019481	rs134537992	43449	rs134537992	rs134537992	ENSBTAG00000048964_ENSBTAG00000046739	AA	-0.0258	8.17	15.4976	34820	2_1	0.0149	0.0356	1_2	0.000651	0.708	1_1	-0.00288	0.201	2_2	-0.00737	0.0559
FPC	5	34992504	BovineHD0500010095	rs134571635	16037	ANO6	ANO6	ANO6	14	3336128	ARS-BFGL-NGS-100480	rs110017379	43486	TRAPPC9	TRAPPC9	TRAPPC9	AA	-0.0134	8.17	15.4989	34815	1_2	0.00449	0.165	2_1	0.00222	0.336	2_2	-0.00224	0.331	1_1	-0.00443	0.168
FPC	8	56181140	ARS-BFGL-NGS-11505	rs109376678	26951	rs109376678	rs109376678	TLE4(d)	14	2372575	BovineHD1400000693	rs136475864	43447	rs136475864	rs136475864	ENSBTAG00000048964_ENSBTAG00000046739	AA	-0.0271	8.17	15.5003	34810	2_1	0.0156	0.0401	1_2	0.000493	0.613	1_1	-0.00205	0.316	2_2	-0.00897	0.031
FPC	8	37458257	BTB-00342185	rs43548029	26497	rs43548029	rs43548029	DMAC1_KDM4C	14	3106715	BovineHD1400000870	rs110850524	43478	AGO2	AGO2	AGO2	AA	-0.0208	8.17	15.5003	34809	2_1	0.0119	0.0684	1_2	0.000556	0.485	1_1	-0.00194	0.399	2_2	-0.00644	0.0479
FPC	8	56297348	ARS-BFGL-NGS-7163	rs109489404	26954	rs109489404	rs109489404	ENSBTAG00000053348(u)	14	2372575	BovineHD1400000693	rs136475864	43447	rs136475864	rs136475864	ENSBTAG00000048964_ENSBTAG00000046739	AA	-0.027	8.17	15.5017	34803	2_1	0.0155	0.0402	1_2	0.000486	0.613	1_1	-0.00204	0.316	2_2	-0.00894	0.0311
FPC	2	70072759	Hapmap38837-BTA-43552	rs41571870	6051	rs41571870	rs41571870	ENSBTAG00000050057_ENSBTAG00000050695	14	3106715	BovineHD1400000870	rs110850524	43478	AGO2	AGO2	AGO2	AA	0.0279	8.17	15.5031	34800	1_1	0.0154	0.0391	2_2	0.000336	0.508	2_1	-0.00118	0.428	1_2	-0.0109	0.0246
FPC	11	18241010	Hapmap55223-rs29012734	rs29012734	35471	rs29012734	rs29012734	blank	14	3106715	BovineHD1400000870	rs110850524	43478	AGO2	AGO2	AGO2	AA	-0.0133	8.17	15.5229	34709	2_1	0.00468	0.174	1_2	0.00209	0.34	1_1	-0.00276	0.293	2_2	-0.00372	0.193
FPC	7	57753560	BovineHD0700017106	rs43520457	23969	rs43520457	rs43520457	GPR151_PPP2R2B	14	2350879	BovineHD1400000684	rs108943329	43446	rs108943329	rs108943329	ENSBTAG00000048964_ENSBTAG00000046739	AA	0.0174	8.18	15.5272	34696	1_1	0.00968	0.073	2_2	0.000778	0.591	1_2	-0.0033	0.154	2_1	-0.00362	0.182
FPC	11	7257740	ARS-BFGL-NGS-96933	rs110864071	35091	SLC9A4	SLC9A4	SLC9A4	14	468124	Chr14_1653693	rs110984572	43376	rs110984572	rs110984572	PPP1R16A_FOXH1	AA	0.0142	8.18	15.5467	34615	2_2	0.007	0.124	1_1	0.000292	0.352	2_1	-0.000217	0.391	1_2	-0.00668	0.132
FPC	14	5587750	ARS-BFGL-BAC-10375	rs110963547	43605	rs110963547	rs110963547	blank	21	44912887	ARS-BFGL-NGS-86276	rs109353542	61773	rs109353542	rs109353542	SPTSSA_ENSBTAG00000053208	AA	-0.0373	8.19	15.5654	34531	2_1	0.0244	0.0161	1_2	0.000423	0.86	2_2	-0.00538	0.07	1_1	-0.00706	0.054
FPC	11	20798608	ARS-BFGL-NGS-113404	rs108999705	35558	rs108999705	rs108999705	ATL2_ENSBTAG00000049310	14	3439565	UA-IFASA-5306	rs55617160	43491	TRAPPC9	TRAPPC9	TRAPPC9	AA	-0.0129	8.19	15.5735	34491	1_2	0.00409	0.192	2_1	0.00235	0.3	1_1	-0.00217	0.325	2_2	-0.0043	0.182
FPC	14	494621	BovineHD1400000206	rs137472016	43379	rs137472016	rs137472016	CYHR1_TONSL	16	58664360	BovineHD1600016812	rs43313158	50196	rs43313158	rs43313158	ENSBTAG00000054279(d)	AA	-0.015	8.19	15.5735	34492	1_2	0.00335	0.253	2_1	0.00322	0.173	1_1	-0.00172	0.491	2_2	-0.00672	0.0832
FPC	11	12274257	ARS-BFGL-NGS-115446	rs110068756	35260	EXOC6B	EXOC6B	EXOC6B	14	494621	BovineHD1400000206	rs137472016	43379	rs137472016	rs137472016	CYHR1_TONSL	AA	0.0154	8.19	15.5834	34454	2_2	0.00334	0.182	1_1	0.00275	0.215	2_1	-0.00112	0.529	1_2	-0.0082	0.0743
FPC	14	494621	BovineHD1400000206	rs137472016	43379	rs137472016	rs137472016	CYHR1_TONSL	16	59897334	ARS-BFGL-NGS-29032	rs42615382	50242	rs42615382	rs42615382	RASAL2_TEX35	AA	0.0143	8.19	15.585	34452	2_2	0.00559	0.151	1_1	0.000438	0.276	1_2	-0.000248	0.467	2_1	-0.00805	0.105
FPC	2	70072759	Hapmap38837-BTA-43552	rs41571870	6051	rs41571870	rs41571870	ENSBTAG00000050057_ENSBTAG00000050695	14	2372575	BovineHD1400000693	rs136475864	43447	rs136475864	rs136475864	ENSBTAG00000048964_ENSBTAG00000046739	AA	0.028	8.2	15.5986	34403	1_1	0.0164	0.0346	2_2	0.000265	0.615	2_1	-0.00137	0.321	1_2	-0.00996	0.0291
FPC	14	494621	BovineHD1400000206	rs137472016	43379	rs137472016	rs137472016	CYHR1_TONSL	16	60499849	BovineHD1600017382	rs136087315	50261	ABL2	ABL2	ABL2	AA	0.0145	8.2	15.5986	34404	2_2	0.00546	0.152	1_1	0.000691	0.278	1_2	-0.000414	0.465	2_1	-0.00789	0.105
FPC	14	494621	BovineHD1400000206	rs137472016	43379	rs137472016	rs137472016	CYHR1_TONSL	16	61767877	BTB-01090859	rs42248296	50301	rs42248296	rs42248296	ACBD6_XPR1	AA	0.015	8.2	15.6021	34386	2_2	0.00482	0.168	1_1	0.000689	0.23	1_2	-0.000312	0.513	2_1	-0.00914	0.0884
FPC	14	487527	BovineHD1400000204	rs137727465	43377	CYHR1	CYHR1	CYHR1	16	59897334	ARS-BFGL-NGS-29032	rs42615382	50242	rs42615382	rs42615382	RASAL2_TEX35	AA	-0.0143	8.2	15.6055	34372	1_2	0.00558	0.151	2_1	0.000455	0.276	2_2	-0.000259	0.467	1_1	-0.00805	0.105
FPC	11	18161537	BTB-01996428	rs43099908	35470	rs43099908	rs43099908	blank	14	3106715	BovineHD1400000870	rs110850524	43478	AGO2	AGO2	AGO2	AA	0.0132	8.2	15.6091	34353	1_1	0.00467	0.175	2_2	0.0021	0.339	2_1	-0.00278	0.292	1_2	-0.0037	0.194
FPC	14	3687442	BovineHD1400001090	rs135838690	43506	KCNK9	KCNK9	KCNK9	20	30612345	BovineHD2000008926	rs133536911	59256	rs133536911	rs133536911	FGF10_U6	AA	0.0276	8.2	15.6253	34278	1_1	0.016	0.0379	2_2	0.000468	0.629	1_2	-0.00197	0.299	2_1	-0.00918	0.034
FPC	11	2380671	BovineHD1100000816	rs134618910	34923	SNRNP200	SNRNP200	SNRNP200	14	5064210	BovineHD4100010744	rs42311928	43579	rs42311928	rs42311928	FAM135B(d)	AA	-0.0141	8.2	15.6289	34262	2_1	0.00586	0.14	1_2	0.00156	0.421	2_2	-0.00329	0.207	1_1	-0.00343	0.232
FPC	8	50899264	Hapmap29314-BTA-156827	rs42806892	26820	TRPM6	TRPM6	TRPM6	14	3106715	BovineHD1400000870	rs110850524	43478	AGO2	AGO2	AGO2	AA	-0.0235	8.2	15.6308	34252	2_1	0.0133	0.0575	1_2	0.000598	0.496	1_1	-0.00191	0.41	2_2	-0.00765	0.0365
FPC	14	487527	BovineHD1400000204	rs137727465	43377	CYHR1	CYHR1	CYHR1	16	58664360	BovineHD1600016812	rs43313158	50196	rs43313158	rs43313158	ENSBTAG00000054279(d)	AA	0.0151	8.21	15.6364	34226	2_2	0.00337	0.253	1_1	0.00322	0.173	2_1	-0.00174	0.491	1_2	-0.00673	0.0831
FPC	9	87610236	BovineHD0900025018	rs42026926	30999	rs42026926	rs42026926	ENSBTAG00000048114_PLEKHG1	14	2840340	BovineHD1400000788	rs109870371	43463	rs109870371	rs109870371	ENSBTAG00000051587_PTK2	AA	-0.0131	8.21	15.6498	34165	2_1	0.00346	0.272	1_2	0.00291	0.243	2_2	-0.00302	0.229	1_1	-0.00373	0.257
FPC	3	120105991	BovineHD0300035258	rs110812058	11396	KIF1A	KIF1A	KIF1A	14	487527	BovineHD1400000204	rs137727465	43377	CYHR1	CYHR1	CYHR1	AA	0.0189	8.21	15.6576	34138	1_1	0.00406	0.206	1_2	0.000193	0.635	2_2	-0.00124	0.108	2_1	-0.0162	0.0507
FPC	14	468124	Chr14_1653693	rs110984572	43376	rs110984572	rs110984572	PPP1R16A_FOXH1	16	58664360	BovineHD1600016812	rs43313158	50196	rs43313158	rs43313158	ENSBTAG00000054279(d)	AA	-0.0151	8.21	15.6635	34109	1_2	0.00337	0.253	2_1	0.00324	0.173	1_1	-0.00174	0.49	2_2	-0.00676	0.0832
FPC	14	468124	Chr14_1653693	rs110984572	43376	rs110984572	rs110984572	PPP1R16A_FOXH1	19	9346792	BovineHD1900002703	rs134985404	56122	RNF43	RNF43	RNF43	AA	-0.0151	8.21	15.6635	34108	2_1	0.00888	0.0908	1_2	0.000527	0.458	1_1	-0.000891	0.285	2_2	-0.00478	0.166
FPC	14	494621	BovineHD1400000206	rs137472016	43379	rs137472016	rs137472016	CYHR1_TONSL	27	28892335	BovineHD2700007868	rs42219468	72442	rs42219468	rs42219468	NRG1_ENSBTAG00000008325	AA	0.0145	8.22	15.6696	34081	2_2	0.0082	0.103	1_1	0.000345	0.416	1_2	-0.000476	0.328	2_1	-0.00546	0.153
FPC	14	6768594	BovineHD4100010887	rs109444900	43669	rs109444900	rs109444900	KHDRBS3_ENSBTAG00000052897	28	38996008	ARS-BFGL-NGS-108324	rs110074878	74413	rs110074878	rs110074878	U6_GHITM	AA	-0.0233	8.23	15.7055	33931	1_2	0.0118	0.0381	2_1	0.000765	0.63	1_1	-0.00157	0.277	2_2	-0.00915	0.0543
FPC	14	468124	Chr14_1653693	rs110984572	43376	rs110984572	rs110984572	PPP1R16A_FOXH1	16	60499849	BovineHD1600017382	rs136087315	50261	ABL2	ABL2	ABL2	AA	0.0146	8.23	15.7122	33906	2_2	0.00547	0.152	1_1	0.000733	0.278	1_2	-0.00044	0.465	2_1	-0.00791	0.105
FPC	14	3336128	ARS-BFGL-NGS-100480	rs110017379	43486	TRAPPC9	TRAPPC9	TRAPPC9	27	16424372	ARS-BFGL-NGS-75787	rs109771331	72035	FAT1	FAT1	FAT1	AA	-0.0189	8.23	15.7144	33894	2_1	0.00988	0.0746	1_2	0.000824	0.446	2_2	-0.00174	0.422	1_1	-0.00644	0.0576
FPC	11	21187541	BTA-120835-no-rs	rs41623475	35572	DHX57	DHX57	DHX57	14	3050984	BovineHD1400000846	rs136880486	43476	rs136880486	rs136880486	PTK2_AGO2	AA	0.013	8.23	15.7167	33882	2_2	0.00403	0.194	1_1	0.00258	0.311	1_2	-0.00299	0.262	2_1	-0.00344	0.233
FPC	7	57699520	BTB-00311957	rs43517716	23967	rs43517716	rs43517716	TCERG1_GPR151	14	2350879	BovineHD1400000684	rs108943329	43446	rs108943329	rs108943329	ENSBTAG00000048964_ENSBTAG00000046739	AA	-0.0175	8.23	15.719	33872	2_1	0.00969	0.0733	1_2	0.000796	0.59	2_2	-0.00331	0.155	1_1	-0.00367	0.181
FPC	3	120105991	BovineHD0300035258	rs110812058	11396	KIF1A	KIF1A	KIF1A	14	494621	BovineHD1400000206	rs137472016	43379	rs137472016	rs137472016	CYHR1_TONSL	AA	-0.0189	8.23	15.7235	33855	1_2	0.00407	0.206	1_1	0.000199	0.635	2_1	-0.00127	0.108	2_2	-0.0163	0.0508
FPC	8	37934650	BovineHD0800011384	rs135835014	26503	KDM4C	KDM4C	KDM4C	14	2421119	BovineHD1400019481	rs134537992	43449	rs134537992	rs134537992	ENSBTAG00000048964_ENSBTAG00000046739	AA	0.0272	8.23	15.7328	33814	1_1	0.0151	0.0342	2_2	0.000605	0.719	2_1	-0.00277	0.202	1_2	-0.00877	0.0446
FPC	14	3439565	UA-IFASA-5306	rs55617160	43491	TRAPPC9	TRAPPC9	TRAPPC9	31	31165535	Hapmap60265-rs29024291	rs29024291	77547	AFF2	AFF2	AFF2	AA	0.0139	8.24	15.7399	33781	2_2	0.0061	0.124	1_1	0.00163	0.413	2_1	-0.00303	0.25	1_2	-0.00316	0.212
FPC	11	20798608	ARS-BFGL-NGS-113404	rs108999705	35558	rs108999705	rs108999705	ATL2_ENSBTAG00000049310	14	3336128	ARS-BFGL-NGS-100480	rs110017379	43486	TRAPPC9	TRAPPC9	TRAPPC9	AA	0.0126	8.24	15.7423	33765	1_1	0.00339	0.257	2_2	0.00298	0.235	1_2	-0.00271	0.261	2_1	-0.00351	0.247
FPC	14	2350879	BovineHD1400000684	rs108943329	43446	rs108943329	rs108943329	ENSBTAG00000048964_ENSBTAG00000046739	23	20447570	BovineHD2300005333	rs135206968	65400	TNFRSF21	TNFRSF21	TNFRSF21	AA	0.0298	8.24	15.7423	33766	1_1	0.0168	0.0316	2_2	0.000558	0.71	1_2	-0.0026	0.224	2_1	-0.00993	0.0347
FPC	2	38361399	BovineHD0200011265	rs136009799	5346	rs136009799	rs136009799	UPP2_U6	14	465742	ARS-BFGL-NGS-57820	rs109146371	43375	rs109146371	PPP1R16A	PPP1R16A	AA	0.0144	8.24	15.7545	33708	1_1	0.00711	0.147	1_2	0.000519	0.469	2_2	-0.00103	0.27	2_1	-0.00887	0.114
FPC	11	21461302	BovineHD1100006436	rs133819254	35583	rs133819254	rs133819254	SOS1_CDKL4	14	3040885	Hapmap24986-BTC-065021	rs110251237	43475	rs110251237	rs110251237	PTK2_AGO2	AA	-0.0131	8.24	15.757	33701	1_2	0.00352	0.242	2_1	0.00285	0.252	2_2	-0.00256	0.333	1_1	-0.00416	0.173
FPC	14	487527	BovineHD1400000204	rs137727465	43377	CYHR1	CYHR1	CYHR1	16	60499849	BovineHD1600017382	rs136087315	50261	ABL2	ABL2	ABL2	AA	-0.0146	8.24	15.7595	33690	1_2	0.00548	0.152	2_1	0.000721	0.278	2_2	-0.000433	0.465	1_1	-0.00792	0.105
FPC	11	12274257	ARS-BFGL-NGS-115446	rs110068756	35260	EXOC6B	EXOC6B	EXOC6B	14	487527	BovineHD1400000204	rs137727465	43377	CYHR1	CYHR1	CYHR1	AA	-0.0155	8.24	15.767	33664	2_1	0.00336	0.182	1_2	0.00278	0.215	2_2	-0.00113	0.529	1_1	-0.00825	0.0742
FPC	4	58326318	BTA-119434-no-rs	rs41574165	13026	rs41574165	rs41574165	RGS2(u)	14	494621	BovineHD1400000206	rs137472016	43379	rs137472016	rs137472016	CYHR1_TONSL	AA	-0.0143	8.25	15.7799	33616	1_2	0.0069	0.135	1_1	0.000213	0.433	2_1	-0.000227	0.311	2_2	-0.00785	0.121
FPC	14	465742	ARS-BFGL-NGS-57820	rs109146371	43375	rs109146371	PPP1R16A	PPP1R16A	19	9351320	BovineHD1900002705	rs133788266	56123	RNF43	RNF43	RNF43	AA	0.0146	8.25	15.7852	33594	1_1	0.00765	0.103	2_2	0.000837	0.431	2_1	-0.00118	0.308	1_2	-0.00495	0.158
FPC	14	468124	Chr14_1653693	rs110984572	43376	rs110984572	rs110984572	PPP1R16A_FOXH1	16	61767877	BTB-01090859	rs42248296	50301	rs42248296	rs42248296	ACBD6_XPR1	AA	0.0151	8.25	15.7905	33573	2_2	0.00486	0.168	1_1	0.000713	0.23	1_2	-0.000324	0.513	2_1	-0.0092	0.0886
FPC	11	7257740	ARS-BFGL-NGS-96933	rs110864071	35091	SLC9A4	SLC9A4	SLC9A4	14	494621	BovineHD1400000206	rs137472016	43379	rs137472016	rs137472016	CYHR1_TONSL	AA	0.0143	8.25	15.7932	33566	2_2	0.00701	0.124	1_1	0.000313	0.352	2_1	-0.000237	0.391	1_2	-0.00671	0.132
FPC	4	58326318	BTA-119434-no-rs	rs41574165	13026	rs41574165	rs41574165	RGS2(u)	14	487527	BovineHD1400000204	rs137727465	43377	CYHR1	CYHR1	CYHR1	AA	0.0143	8.25	15.7986	33537	1_1	0.00692	0.135	1_2	0.000216	0.433	2_2	-0.000233	0.311	2_1	-0.00786	0.121
FPC	11	5821776	BTB-00343922	rs43547057	35042	rs43547057	NPAS2	NPAS2	14	3106715	BovineHD1400000870	rs110850524	43478	AGO2	AGO2	AGO2	AA	-0.0143	8.25	15.8069	33503	2_1	0.00545	0.139	1_2	0.00192	0.376	1_1	-0.0023	0.328	2_2	-0.00462	0.156
FPC	11	6876724	ARS-BFGL-NGS-119328	rs110767667	35077	IL1R1	IL1R1	IL1R1	14	468124	Chr14_1653693	rs110984572	43376	rs110984572	rs110984572	PPP1R16A_FOXH1	AA	0.0162	8.26	15.8153	33455	2_2	0.00431	0.184	1_1	0.000642	0.181	2_1	-0.000205	0.562	1_2	-0.0111	0.072
FPC	8	56297348	ARS-BFGL-NGS-7163	rs109489404	26954	rs109489404	rs109489404	ENSBTAG00000053348(u)	14	3749537	BovineHD1400001103	rs136017274	43512	rs136017274	rs136017274	KCNK9(d)	AA	-0.0267	8.26	15.8386	33372	2_1	0.0152	0.0441	1_2	0.000499	0.54	1_1	-0.00178	0.389	2_2	-0.00924	0.0271
FPC	8	39330695	Hapmap46544-BTA-94974	rs41597442	26523	rs41597442	rs41597442	PLGRKT_INSL6	14	2421119	BovineHD1400019481	rs134537992	43449	rs134537992	rs134537992	ENSBTAG00000048964_ENSBTAG00000046739	AA	0.0262	8.27	15.8539	33313	1_1	0.0149	0.0351	2_2	0.000578	0.714	2_1	-0.00263	0.201	1_2	-0.00809	0.0503
FPC	14	5490651	BovineHD1400001735	rs110820681	43602	rs110820681	rs110820681	blank	20	42113227	Hapmap35044-BES8_Contig309_741	rs43706905	59638	DROSHA	DROSHA	DROSHA	AA	-0.0213	8.27	15.8761	33213	1_2	0.0116	0.0499	2_1	0.000765	0.634	1_1	-0.00232	0.24	2_2	-0.00666	0.0761
FPC	14	487527	BovineHD1400000204	rs137727465	43377	CYHR1	CYHR1	CYHR1	19	9346792	BovineHD1900002703	rs134985404	56122	RNF43	RNF43	RNF43	AA	0.0152	8.27	15.8827	33196	1_1	0.00895	0.0907	2_2	0.000518	0.458	2_1	-0.000875	0.285	1_2	-0.00482	0.166
FPC	14	468124	Chr14_1653693	rs110984572	43376	rs110984572	rs110984572	PPP1R16A_FOXH1	19	9323775	BovineHD1900002696	rs133556873	56120	RNF43	RNF43	RNF43	AA	0.0151	8.28	15.8861	33185	2_2	0.0089	0.0908	1_1	0.000537	0.458	1_2	-0.000907	0.285	2_1	-0.0048	0.166
FPC	14	5503028	BovineHD1400001739	rs133793575	43603	rs133793575	rs133793575	blank	15	23200008	ARS-BFGL-NGS-11605	rs110640440	46563	rs110640440	rs110640440	ENSBTAG00000054743(d)	AA	-0.025	8.28	15.8996	33142	1_2	0.0132	0.0388	2_1	0.00061	0.662	1_1	-0.00189	0.252	2_2	-0.0093	0.0473
FPC	8	56181140	ARS-BFGL-NGS-11505	rs109376678	26951	rs109376678	rs109376678	TLE4(d)	14	3749537	BovineHD1400001103	rs136017274	43512	rs136017274	rs136017274	KCNK9(d)	AA	-0.0269	8.28	15.9031	33124	2_1	0.0153	0.044	1_2	0.000508	0.54	1_1	-0.00178	0.389	2_2	-0.00931	0.0271
FPC	14	2840340	BovineHD1400000788	rs109870371	43463	rs109870371	rs109870371	ENSBTAG00000051587_PTK2	20	21571627	BovineHD2000006468	rs134432090	58978	rs134432090	rs134432090	ACTBL2(u)	AA	0.0145	8.28	15.9031	33125	1_1	0.0058	0.164	2_2	0.00154	0.345	1_2	-0.00243	0.366	2_1	-0.00473	0.125
FPC	14	2330431	ARS-BFGL-NGS-96957	rs109175191	43445	rs109175191	rs109175191	ENSBTAG00000048964_ENSBTAG00000046739	18	7755335	ARS-BFGL-NGS-12151	none	53690	none	LOC112442253	LOC112442253	AA	0.0294	8.28	15.9101	33098	2_2	0.0162	0.029	1_1	0.000592	0.755	2_1	-0.00281	0.172	1_2	-0.00982	0.044
FPC	14	3239650	ARS-BFGL-NGS-118081	rs109248069	43483	TRAPPC9	TRAPPC9	TRAPPC9	31	131912413	BovineHD3000041172	rs137609931	79013	rs137609931	rs137609931	MSL3_MID1	AA	-0.014	8.28	15.9101	33099	2_1	0.00331	0.218	1_2	0.00309	0.28	2_2	-0.00208	0.344	1_1	-0.00549	0.158
FPC	11	8628565	ARS-BFGL-NGS-83556	rs110491515	35136	rs110491515	rs110491515	ENSBTAG00000052915(u)	14	3106715	BovineHD1400000870	rs110850524	43478	AGO2	AGO2	AGO2	AA	-0.0135	8.28	15.9136	33085	2_1	0.00447	0.175	1_2	0.00239	0.332	1_1	-0.00268	0.292	2_2	-0.00396	0.2
FPC	2	62117471	ARS-BFGL-NGS-12099	rs109193448	5887	rs109193448	rs109193448	ENSBTAG00000050570_RAB3GAP1	14	3749537	BovineHD1400001103	rs136017274	43512	rs136017274	rs136017274	KCNK9(d)	AA	-0.021	8.29	15.9393	32998	2_1	0.0118	0.0557	1_2	0.000571	0.515	1_1	-0.00154	0.377	2_2	-0.00708	0.0522
FPC	8	37458257	BTB-00342185	rs43548029	26497	rs43548029	rs43548029	DMAC1_KDM4C	14	2330431	ARS-BFGL-NGS-96957	rs109175191	43445	rs109175191	rs109175191	ENSBTAG00000048964_ENSBTAG00000046739	AA	0.0242	8.29	15.9431	32985	2_2	0.0137	0.0404	1_1	0.00065	0.723	1_2	-0.0032	0.161	2_1	-0.00667	0.0762
FPC	11	21461302	BovineHD1100006436	rs133819254	35583	rs133819254	rs133819254	SOS1_CDKL4	14	3439565	UA-IFASA-5306	rs55617160	43491	TRAPPC9	TRAPPC9	TRAPPC9	AA	0.0134	8.29	15.9431	32986	1_1	0.00327	0.263	2_2	0.00314	0.223	2_1	-0.00237	0.362	1_2	-0.00461	0.152
FPC	11	20975049	BovineHD1100006312	rs133774241	35564	rs133774241	rs133774241	U6_ENSBTAG00000026809	14	2929132	UA-IFASA-9288	rs41624797	43469	PTK2	PTK2	PTK2	AA	0.0143	8.3	15.9706	32883	2_2	0.0064	0.114	1_1	0.00157	0.432	1_2	-0.00281	0.26	2_1	-0.00348	0.194
FPC	2	38442344	ARS-BFGL-NGS-20574	rs109649065	5347	rs109649065	LOC101907729	LOC101907729	14	465742	ARS-BFGL-NGS-57820	rs109146371	43375	rs109146371	PPP1R16A	PPP1R16A	AA	0.0147	8.3	15.9788	32852	1_1	0.00677	0.153	1_2	0.00042	0.483	2_2	-0.000931	0.256	2_1	-0.00925	0.108
FPC	7	57753560	BovineHD0700017106	rs43520457	23969	rs43520457	rs43520457	GPR151_PPP2R2B	14	3106715	BovineHD1400000870	rs110850524	43478	AGO2	AGO2	AGO2	AA	0.0158	8.31	15.9957	32797	1_1	0.0077	0.118	2_2	0.00109	0.423	2_1	-0.0025	0.35	1_2	-0.00451	0.11
FPC	11	7988627	Hapmap54394-rs29020725	rs29020725	35117	rs29020725	rs29020725	U6(d)	14	3336128	ARS-BFGL-NGS-100480	rs110017379	43486	TRAPPC9	TRAPPC9	TRAPPC9	AA	-0.0135	8.31	16.0017	32770	1_2	0.00443	0.167	2_1	0.00233	0.332	2_2	-0.00225	0.329	1_1	-0.00452	0.171
FPC	11	17217588	Hapmap26417-BTA-147042	rs43088729	35450	rs43088729	rs43088729	ENSBTAG00000053165(u)	14	465742	ARS-BFGL-NGS-57820	rs109146371	43375	rs109146371	PPP1R16A	PPP1R16A	AA	-0.0143	8.31	16.0079	32749	2_1	0.0068	0.109	1_2	0.00114	0.418	2_2	-0.00148	0.321	1_1	-0.00492	0.152
FPC	11	7257740	ARS-BFGL-NGS-96933	rs110864071	35091	SLC9A4	SLC9A4	SLC9A4	14	487527	BovineHD1400000204	rs137727465	43377	CYHR1	CYHR1	CYHR1	AA	-0.0144	8.31	16.0097	32743	2_1	0.00706	0.124	1_2	0.000323	0.352	2_2	-0.000245	0.392	1_1	-0.00675	0.132
FPC	14	3106715	BovineHD1400000870	rs110850524	43478	AGO2	AGO2	AGO2	21	44912887	ARS-BFGL-NGS-86276	rs109353542	61773	rs109353542	rs109353542	SPTSSA_ENSBTAG00000053208	AA	0.0263	8.31	16.0114	32739	1_1	0.0142	0.0403	2_2	0.000574	0.503	1_2	-0.00131	0.427	2_1	-0.0102	0.0297
FPC	14	494621	BovineHD1400000206	rs137472016	43379	rs137472016	rs137472016	CYHR1_TONSL	19	9351320	BovineHD1900002705	rs133788266	56123	RNF43	RNF43	RNF43	AA	-0.0149	8.31	16.0283	32674	2_1	0.00778	0.101	1_2	0.000854	0.434	1_1	-0.0012	0.31	2_2	-0.00505	0.155
FPC	7	61579999	BovineHD0700018394	rs110264078	24070	CAMK2A	CAMK2A	CAMK2A	14	3336128	ARS-BFGL-NGS-100480	rs110017379	43486	TRAPPC9	TRAPPC9	TRAPPC9	AA	-0.0128	8.32	16.0491	32602	2_1	0.00375	0.258	1_2	0.00277	0.224	2_2	-0.00217	0.272	1_1	-0.00406	0.246
FPC	11	29929724	ARS-BFGL-NGS-68010	rs110452703	35870	KCNK12	KCNK12	KCNK12	14	2350879	BovineHD1400000684	rs108943329	43446	rs108943329	rs108943329	ENSBTAG00000048964_ENSBTAG00000046739	AA	-0.0193	8.32	16.0521	32581	2_1	0.011	0.0607	1_2	0.000742	0.634	1_1	-0.00356	0.194	2_2	-0.00404	0.111
FPC	11	5821776	BTB-00343922	rs43547057	35042	rs43547057	NPAS2	NPAS2	14	2840340	BovineHD1400000788	rs109870371	43463	rs109870371	rs109870371	ENSBTAG00000051587_PTK2	AA	-0.0143	8.32	16.0615	32546	2_1	0.00537	0.164	1_2	0.00182	0.34	1_1	-0.00241	0.365	2_2	-0.0047	0.131
FPC	14	487527	BovineHD1400000204	rs137727465	43377	CYHR1	CYHR1	CYHR1	19	9323775	BovineHD1900002696	rs133556873	56120	RNF43	RNF43	RNF43	AA	-0.0152	8.33	16.0762	32491	1_2	0.00896	0.0907	2_1	0.000528	0.458	2_2	-0.00089	0.286	1_1	-0.00483	0.166
FPC	4	7965121	ARS-BFGL-NGS-61702	rs110273011	11660	CDK14	CDK14	CDK14	14	2840340	BovineHD1400000788	rs109870371	43463	rs109870371	rs109870371	ENSBTAG00000051587_PTK2	AA	0.0212	8.34	16.1079	32383	1_1	0.0101	0.0677	2_2	0.000824	0.427	2_1	-0.00141	0.462	1_2	-0.00883	0.0433
FPC	8	64035947	ARS-BFGL-NGS-83954	rs110072661	27136	COL15A1	COL15A1	COL15A1	14	2350879	BovineHD1400000684	rs108943329	43446	rs108943329	rs108943329	ENSBTAG00000048964_ENSBTAG00000046739	AA	0.0236	8.34	16.1163	32356	1_1	0.0139	0.045	2_2	0.000518	0.685	2_1	-0.00282	0.21	1_2	-0.0064	0.0606
FPC	14	5503028	BovineHD1400001739	rs133793575	43603	rs133793575	rs133793575	blank	20	42113227	Hapmap35044-BES8_Contig309_741	rs43706905	59638	DROSHA	DROSHA	DROSHA	AA	-0.0213	8.34	16.129	32317	1_2	0.0115	0.0501	2_1	0.000761	0.633	1_1	-0.0023	0.24	2_2	-0.00665	0.0763
FPC	8	53844809	BTA-38269-no-rs	rs41634692	26901	GNAQ	GNAQ	GNAQ	14	5490651	BovineHD1400001735	rs110820681	43602	rs110820681	rs110820681	blank	AA	-0.0258	8.34	16.1319	32305	2_1	0.0135	0.038	1_2	0.000724	0.664	1_1	-0.0022	0.252	2_2	-0.00945	0.0464
FPC	14	5222562	UA-IFASA-6370	rs41594556	43588	rs41594556	rs41594556	blank	28	38996008	ARS-BFGL-NGS-108324	rs110074878	74413	rs110074878	rs110074878	U6_GHITM	AA	-0.0237	8.34	16.1361	32294	1_2	0.00988	0.0438	2_1	0.000864	0.624	1_1	-0.00144	0.284	2_2	-0.0116	0.0486
FPC	11	29929724	ARS-BFGL-NGS-68010	rs110452703	35870	KCNK12	KCNK12	KCNK12	14	3336128	ARS-BFGL-NGS-100480	rs110017379	43486	TRAPPC9	TRAPPC9	TRAPPC9	AA	0.0173	8.35	16.1433	32277	2_2	0.00921	0.0991	1_1	0.000873	0.43	1_2	-0.00234	0.397	2_1	-0.00489	0.0733
FPC	8	59394663	Hapmap23845-BTA-81285	rs41607589	27022	UNC13B	UNC13B	UNC13B	14	2330431	ARS-BFGL-NGS-96957	rs109175191	43445	rs109175191	rs109175191	ENSBTAG00000048964_ENSBTAG00000046739	AA	-0.0303	8.35	16.1518	32252	1_2	0.0154	0.0314	2_1	0.000597	0.76	2_2	-0.00295	0.17	1_1	-0.0113	0.0387
FPC	11	6876724	ARS-BFGL-NGS-119328	rs110767667	35077	IL1R1	IL1R1	IL1R1	14	494621	BovineHD1400000206	rs137472016	43379	rs137472016	rs137472016	CYHR1_TONSL	AA	0.0163	8.35	16.1555	32236	2_2	0.00434	0.184	1_1	0.000662	0.181	2_1	-0.000212	0.563	1_2	-0.0111	0.0719
FPC	11	6876724	ARS-BFGL-NGS-119328	rs110767667	35077	IL1R1	IL1R1	IL1R1	14	487527	BovineHD1400000204	rs137727465	43377	CYHR1	CYHR1	CYHR1	AA	-0.0164	8.35	16.1637	32205	2_1	0.00433	0.184	1_2	0.000681	0.181	2_2	-0.000218	0.563	1_1	-0.0111	0.0719
FPC	14	6253961	Hapmap25718-BTC-048274	rs110420715	43637	rs110420715	rs110420715	ENSBTAG00000045100(u)	23	20447570	BovineHD2300005333	rs135206968	65400	TNFRSF21	TNFRSF21	TNFRSF21	AA	-0.0303	8.35	16.1643	32200	2_1	0.0141	0.0299	1_2	0.000739	0.721	2_2	-0.00222	0.213	1_1	-0.0133	0.0363
FPC	3	120080542	BovineHD0300035253	rs136224161	11395	KIF1A	KIF1A	KIF1A	14	468124	Chr14_1653693	rs110984572	43376	rs110984572	rs110984572	PPP1R16A_FOXH1	AA	-0.0193	8.35	16.1649	32196	1_2	0.00408	0.206	1_1	0.000158	0.634	2_1	-0.000982	0.109	2_2	-0.0164	0.0509
FPC	11	8158686	ARS-BFGL-BAC-11154	rs109908910	35124	rs109908910	rs109908910	U6(d)	14	490055	ARS-BFGL-NGS-34135	rs109968515	43378	CYHR1	CYHR1	CYHR1	AA	-0.0133	8.36	16.1791	32136	2_1	0.00614	0.161	1_2	0.00147	0.33	2_2	-0.00206	0.232	1_1	-0.00361	0.277
FPC	11	9522250	BovineHD1100003346	rs109438541	35164	TACR1	TACR1	TACR1	14	490055	ARS-BFGL-NGS-34135	rs109968515	43378	CYHR1	CYHR1	CYHR1	AA	0.0137	8.36	16.1798	32133	1_1	0.00717	0.145	2_2	0.00118	0.343	1_2	-0.00172	0.219	2_1	-0.00367	0.292
FPC	5	35004932	ARS-BFGL-NGS-1649	rs110025204	16038	ANO6	ANO6	ANO6	14	3336128	ARS-BFGL-NGS-100480	rs110017379	43486	TRAPPC9	TRAPPC9	TRAPPC9	AA	0.0135	8.36	16.1824	32123	2_2	0.00454	0.165	1_1	0.00224	0.336	1_2	-0.00226	0.331	2_1	-0.00449	0.168
FPC	11	20798608	ARS-BFGL-NGS-113404	rs108999705	35558	rs108999705	rs108999705	ATL2_ENSBTAG00000049310	14	2929132	UA-IFASA-9288	rs41624797	43469	PTK2	PTK2	PTK2	AA	-0.0132	8.37	16.2161	31985	1_2	0.00418	0.192	2_1	0.00239	0.3	1_1	-0.00221	0.326	2_2	-0.00439	0.182
FPC	14	5503028	BovineHD1400001739	rs133793575	43603	rs133793575	rs133793575	blank	28	38996008	ARS-BFGL-NGS-108324	rs110074878	74413	rs110074878	rs110074878	U6_GHITM	AA	-0.0245	8.37	16.2175	31978	1_2	0.0129	0.0414	2_1	0.00065	0.659	1_1	-0.00203	0.249	2_2	-0.00898	0.0508
FPC	5	34992504	BovineHD0500010095	rs134571635	16037	ANO6	ANO6	ANO6	14	2840340	BovineHD1400000788	rs109870371	43463	rs109870371	rs109870371	ENSBTAG00000051587_PTK2	AA	0.0139	8.37	16.2291	31945	1_1	0.00469	0.181	2_2	0.00218	0.319	2_1	-0.00247	0.348	1_2	-0.00451	0.152
FPC	14	465742	ARS-BFGL-NGS-57820	rs109146371	43375	rs109146371	PPP1R16A	PPP1R16A	27	29311799	BovineHD2700007999	rs135409544	72463	rs135409544	rs135409544	DUSP26_7SK	AA	0.0144	8.38	16.2596	31842	1_1	0.00823	0.119	2_1	0.000165	0.378	2_2	-0.000279	0.361	1_2	-0.00659	0.142
FPC	11	21461302	BovineHD1100006436	rs133819254	35583	rs133819254	rs133819254	SOS1_CDKL4	14	2929132	UA-IFASA-9288	rs41624797	43469	PTK2	PTK2	PTK2	AA	0.0135	8.38	16.2708	31800	1_1	0.0033	0.263	2_2	0.00318	0.222	2_1	-0.0024	0.363	1_2	-0.00466	0.152
FPC	14	3106715	BovineHD1400000870	rs110850524	43478	AGO2	AGO2	AGO2	27	16424372	ARS-BFGL-NGS-75787	rs109771331	72035	FAT1	FAT1	FAT1	AA	0.0197	8.38	16.2798	31774	1_1	0.0105	0.0724	2_2	0.000828	0.472	1_2	-0.00193	0.395	2_1	-0.00642	0.0604
FPC	11	20798608	ARS-BFGL-NGS-113404	rs108999705	35558	rs108999705	rs108999705	ATL2_ENSBTAG00000049310	14	3040885	Hapmap24986-BTC-065021	rs110251237	43475	rs110251237	rs110251237	PTK2_AGO2	AA	0.013	8.39	16.3161	31667	1_1	0.00372	0.218	2_2	0.00278	0.277	1_2	-0.00257	0.299	2_1	-0.00395	0.206
FPC	14	2421119	BovineHD1400019481	rs134537992	43449	rs134537992	rs134537992	ENSBTAG00000048964_ENSBTAG00000046739	18	7571766	ARS-BFGL-NGS-54767	rs109218210	53678	rs109218210	rs109218210	CDYL2_CMC2	AA	-0.0234	8.4	16.3298	31615	1_2	0.0144	0.0367	2_1	0.000638	0.687	1_1	-0.00258	0.199	2_2	-0.00586	0.0767
FPC	1	111960854	ARS-BFGL-NGS-104897	rs43257282	2830	PLCH1	PLCH1	PLCH1	14	2421119	BovineHD1400019481	rs134537992	43449	rs134537992	rs134537992	ENSBTAG00000048964_ENSBTAG00000046739	AA	-0.0171	8.4	16.3401	31578	2_1	0.00915	0.0745	1_2	0.000971	0.567	2_2	-0.00306	0.197	1_1	-0.00391	0.162
FPC	11	8628565	ARS-BFGL-NGS-83556	rs110491515	35136	rs110491515	rs110491515	ENSBTAG00000052915(u)	14	3336128	ARS-BFGL-NGS-100480	rs110017379	43486	TRAPPC9	TRAPPC9	TRAPPC9	AA	0.0134	8.4	16.3497	31535	2_2	0.00426	0.187	1_1	0.00245	0.315	1_2	-0.00257	0.309	2_1	-0.00409	0.188
FPC	14	2421119	BovineHD1400019481	rs134537992	43449	rs134537992	rs134537992	ENSBTAG00000048964_ENSBTAG00000046739	18	7806089	Hapmap40737-BTA-44406	rs41583720	53691	ENSBTAG00000012693	LOC112442253,PKD1L2	ENSBTAG00000012693	AA	-0.0214	8.41	16.3706	31467	1_2	0.0127	0.0448	2_1	0.000745	0.664	1_1	-0.00302	0.191	2_2	-0.00488	0.1
FPC	8	37458257	BTB-00342185	rs43548029	26497	rs43548029	rs43548029	DMAC1_KDM4C	14	3687442	BovineHD1400001090	rs135838690	43506	KCNK9	KCNK9	KCNK9	AA	-0.0222	8.41	16.383	31422	2_1	0.0131	0.0548	1_2	0.000561	0.602	1_1	-0.00238	0.282	2_2	-0.00622	0.0615
FPC	14	5490651	BovineHD1400001735	rs110820681	43602	rs110820681	rs110820681	blank	28	38996008	ARS-BFGL-NGS-108324	rs110074878	74413	rs110074878	rs110074878	U6_GHITM	AA	-0.025	8.41	16.3872	31406	1_2	0.0131	0.0414	2_1	0.000673	0.66	1_1	-0.0021	0.248	2_2	-0.00911	0.0508
FPC	12	47058444	ARS-BFGL-NGS-29737	rs109548158	39405	rs109548158	rs109548158	ENSBTAG00000053316_MZT1	14	2421119	BovineHD1400019481	rs134537992	43449	rs134537992	rs134537992	ENSBTAG00000048964_ENSBTAG00000046739	AA	0.0219	8.41	16.3958	31380	1_1	0.0122	0.0509	2_2	0.000685	0.682	2_1	-0.00334	0.185	1_2	-0.00571	0.0821
FPC	14	2421119	BovineHD1400019481	rs134537992	43449	rs134537992	rs134537992	ENSBTAG00000048964_ENSBTAG00000046739	21	52436367	ARS-BFGL-NGS-90862	rs109313842	62003	rs109313842	rs109313842	ENSBTAG00000006363_ENSBTAG00000054715	AA	-0.0232	8.41	16.3969	31374	1_2	0.0138	0.0419	2_1	0.000569	0.689	1_1	-0.00259	0.194	2_2	-0.00622	0.0749
FPC	2	112888145	BovineHD0200032771	rs43319812	7029	DOCK10	DOCK10	DOCK10	14	2421119	BovineHD1400019481	rs134537992	43449	rs134537992	rs134537992	ENSBTAG00000048964_ENSBTAG00000046739	AA	-0.029	8.42	16.4089	31326	2_1	0.0173	0.0284	1_2	0.000402	0.721	1_1	-0.00183	0.208	2_2	-0.0095	0.0422
FPC	14	2421119	BovineHD1400019481	rs134537992	43449	rs134537992	rs134537992	ENSBTAG00000048964_ENSBTAG00000046739	22	30204551	BovineHD2200008738	rs134455426	63591	rs134455426	FOXP1	FOXP1	AA	-0.0245	8.42	16.4237	31275	1_2	0.0146	0.0382	2_1	0.000672	0.692	1_1	-0.00281	0.198	2_2	-0.00646	0.0719
FPC	5	35004932	ARS-BFGL-NGS-1649	rs110025204	16038	ANO6	ANO6	ANO6	14	2840340	BovineHD1400000788	rs109870371	43463	rs109870371	rs109870371	ENSBTAG00000051587_PTK2	AA	-0.0138	8.42	16.4365	31224	2_1	0.00468	0.181	1_2	0.00217	0.319	1_1	-0.00246	0.348	2_2	-0.00449	0.152
FPC	14	494621	BovineHD1400000206	rs137472016	43379	rs137472016	rs137472016	CYHR1_TONSL	19	9346792	BovineHD1900002703	rs134985404	56122	RNF43	RNF43	RNF43	AA	-0.0154	8.43	16.4377	31221	2_1	0.00908	0.0907	1_2	0.000545	0.458	1_1	-0.000918	0.286	2_2	-0.00489	0.166
FPC	11	20206569	BovineHD1100006130	rs110770526	35537	rs110770526	rs110770526	CDC42EP3_ENSBTAG00000052834	14	3336128	ARS-BFGL-NGS-100480	rs110017379	43486	TRAPPC9	TRAPPC9	TRAPPC9	AA	0.0132	8.43	16.4584	31153	1_1	0.00403	0.243	2_2	0.00276	0.241	1_2	-0.00257	0.255	2_1	-0.0038	0.261
FPC	8	53844809	BTA-38269-no-rs	rs41634692	26901	GNAQ	GNAQ	GNAQ	14	5503028	BovineHD1400001739	rs133793575	43603	rs133793575	rs133793575	blank	AA	-0.0258	8.43	16.4622	31141	2_1	0.0135	0.038	1_2	0.000712	0.663	1_1	-0.00216	0.252	2_2	-0.00949	0.0464
FPC	11	7226332	ARS-BFGL-NGS-14899	rs109926462	35090	IL18RAP	IL18RAP	IL18RAP	14	468124	Chr14_1653693	rs110984572	43376	rs110984572	rs110984572	PPP1R16A_FOXH1	AA	0.0162	8.43	16.4647	31132	2_2	0.00549	0.175	2_1	0.000252	0.552	1_1	-0.000757	0.192	1_2	-0.0117	0.0816
FPC	11	12873922	BovineHD1100004198	rs136933627	35287	rs136933627	rs136933627	ENSBTAG00000051899_DYSF	14	465742	ARS-BFGL-NGS-57820	rs109146371	43375	rs109146371	PPP1R16A	PPP1R16A	AA	-0.0166	8.43	16.4724	31110	1_2	0.0034	0.187	2_1	0.00302	0.196	2_2	-0.00115	0.552	1_1	-0.00901	0.0654
FPC	7	57699520	BTB-00311957	rs43517716	23967	rs43517716	rs43517716	TCERG1_GPR151	14	3106715	BovineHD1400000870	rs110850524	43478	AGO2	AGO2	AGO2	AA	-0.016	8.44	16.4828	31079	2_1	0.00777	0.118	1_2	0.00113	0.422	1_1	-0.00255	0.349	2_2	-0.00459	0.11
FPC	5	1325691	BovineHD0500000308	rs42254119	14916	TMEM19	TMEM19	TMEM19	14	2840340	BovineHD1400000788	rs109870371	43463	rs109870371	rs109870371	ENSBTAG00000051587_PTK2	AA	-0.0145	8.44	16.4962	31030	2_1	0.00393	0.138	1_2	0.00279	0.325	1_1	-0.00126	0.392	2_2	-0.00654	0.146
FPC	6	109938102	BovineHD0600032535	rs133566143	22020	rs133566143	rs133566143	CPEB2(u)	14	2840340	BovineHD1400000788	rs109870371	43463	rs109870371	rs109870371	ENSBTAG00000051587_PTK2	AA	-0.016	8.44	16.5086	30988	2_1	0.00629	0.116	1_2	0.00162	0.374	1_1	-0.00179	0.413	2_2	-0.00625	0.096
FPC	8	35467225	BTB-00685388	rs41850898	26433	rs41850898	LOC101904827	LOC101904827	14	465742	ARS-BFGL-NGS-57820	rs109146371	43375	rs109146371	PPP1R16A	PPP1R16A	AA	0.0286	8.45	16.5143	30963	2_2	0.00457	0.0441	1_1	0.00171	0.242	1_2	-0.000296	0.695	2_1	-0.0221	0.0186
FPC	2	70072759	Hapmap38837-BTA-43552	rs41571870	6051	rs41571870	rs41571870	ENSBTAG00000050057_ENSBTAG00000050695	14	3749537	BovineHD1400001103	rs136017274	43512	rs136017274	rs136017274	KCNK9(d)	AA	0.028	8.46	16.5575	30816	1_1	0.0158	0.0373	2_2	0.000324	0.541	2_1	-0.00122	0.396	1_2	-0.0106	0.0264
FPC	14	465742	ARS-BFGL-NGS-57820	rs109146371	43375	rs109146371	PPP1R16A	PPP1R16A	19	9346792	BovineHD1900002703	rs134985404	56122	RNF43	RNF43	RNF43	AA	0.0153	8.46	16.5575	30817	1_1	0.00904	0.0921	2_2	0.000536	0.455	2_1	-0.000902	0.284	1_2	-0.00485	0.169
FPC	11	17217588	Hapmap26417-BTA-147042	rs43088729	35450	rs43088729	rs43088729	ENSBTAG00000053165(u)	14	494621	BovineHD1400000206	rs137472016	43379	rs137472016	rs137472016	CYHR1_TONSL	AA	0.0148	8.46	16.567	30795	2_2	0.007	0.107	1_1	0.00116	0.421	2_1	-0.00152	0.323	1_2	-0.00507	0.149
FPC	12	1445283	BovineHD1200000362	rs42485934	38147	rs42485934	rs42485934	ENSBTAG00000054721_TDRD3	14	2421119	BovineHD1400019481	rs134537992	43449	rs134537992	rs134537992	ENSBTAG00000048964_ENSBTAG00000046739	AA	0.0247	8.47	16.6108	30652	1_1	0.0148	0.0362	2_2	0.000607	0.697	2_1	-0.00259	0.2	1_2	-0.00666	0.0664
FPC	14	2350879	BovineHD1400000684	rs108943329	43446	rs108943329	rs108943329	ENSBTAG00000048964_ENSBTAG00000046739	21	45055427	ARS-BFGL-NGS-56625	rs110857329	61776	rs110857329	rs110857329	SNX6_CFL2	AA	0.028	8.47	16.6126	30643	1_1	0.0163	0.0344	2_2	0.000448	0.704	1_2	-0.00233	0.22	2_1	-0.00886	0.0412
FPC	2	70072759	Hapmap38837-BTA-43552	rs41571870	6051	rs41571870	rs41571870	ENSBTAG00000050057_ENSBTAG00000050695	14	2330431	ARS-BFGL-NGS-96957	rs109175191	43445	rs109175191	rs109175191	ENSBTAG00000048964_ENSBTAG00000046739	AA	-0.0319	8.47	16.618	30630	1_2	0.0175	0.0276	2_1	0.000373	0.763	2_2	-0.00186	0.173	1_1	-0.0122	0.0363
FPC	14	5503028	BovineHD1400001739	rs133793575	43603	rs133793575	rs133793575	blank	20	35354207	BovineHD2000010113	rs41940594	59419	rs41940594	rs41940594	FYB1_RICTOR	AA	0.0282	8.48	16.6271	30595	1_1	0.0153	0.0312	2_2	0.000568	0.67	1_2	-0.0017	0.259	2_1	-0.0106	0.0398
FPC	8	60840467	BovineHD0800018290	rs133750596	27065	MELK	MELK	MELK	14	2421119	BovineHD1400019481	rs134537992	43449	rs134537992	rs134537992	ENSBTAG00000048964_ENSBTAG00000046739	AA	0.0278	8.48	16.6345	30568	1_1	0.0158	0.0324	2_2	0.000601	0.718	2_1	-0.00265	0.204	1_2	-0.00879	0.046
FPC	3	120080542	BovineHD0300035253	rs136224161	11395	KIF1A	KIF1A	KIF1A	14	487527	BovineHD1400000204	rs137727465	43377	CYHR1	CYHR1	CYHR1	AA	0.0196	8.49	16.6676	30472	1_1	0.0041	0.206	1_2	0.000138	0.634	2_2	-0.000863	0.109	2_1	-0.0165	0.0507
FPC	11	7226332	ARS-BFGL-NGS-14899	rs109926462	35090	IL18RAP	IL18RAP	IL18RAP	14	2840340	BovineHD1400000788	rs109870371	43463	rs109870371	rs109870371	ENSBTAG00000051587_PTK2	AA	0.015	8.49	16.6799	30440	1_1	0.00593	0.154	2_2	0.00166	0.352	2_1	-0.00243	0.375	1_2	-0.00495	0.119
FPC	11	5899228	ARS-BFGL-BAC-14947	rs109788658	35045	NPAS2	NPAS2	NPAS2	14	468124	Chr14_1653693	rs110984572	43376	rs110984572	rs110984572	PPP1R16A_FOXH1	AA	0.0154	8.49	16.6861	30414	2_2	0.0096	0.0858	1_1	0.000371	0.468	2_1	-0.000603	0.275	1_2	-0.00487	0.171
FPC	14	494621	BovineHD1400000206	rs137472016	43379	rs137472016	rs137472016	CYHR1_TONSL	19	9323775	BovineHD1900002696	rs133556873	56120	RNF43	RNF43	RNF43	AA	0.0155	8.49	16.6904	30397	2_2	0.0091	0.0907	1_1	0.000556	0.458	1_2	-0.000935	0.286	2_1	-0.00491	0.166
FPC	8	68051345	BovineHD0800020574	rs135628842	27231	rs135628842	rs135628842	ENSBTAG00000012266(d)	14	2350879	BovineHD1400000684	rs108943329	43446	rs108943329	rs108943329	ENSBTAG00000048964_ENSBTAG00000046739	AA	-0.0215	8.49	16.6925	30386	2_1	0.0126	0.0559	1_2	0.000562	0.661	1_1	-0.00315	0.199	2_2	-0.00526	0.0846
FPC	11	12873922	BovineHD1100004198	rs136933627	35287	rs136933627	rs136933627	ENSBTAG00000051899_DYSF	14	468124	Chr14_1653693	rs110984572	43376	rs110984572	rs110984572	PPP1R16A_FOXH1	AA	0.0169	8.5	16.7235	30267	1_1	0.00347	0.188	2_2	0.00308	0.193	2_1	-0.00118	0.555	1_2	-0.00922	0.0641
FPC	11	17217588	Hapmap26417-BTA-147042	rs43088729	35450	rs43088729	rs43088729	ENSBTAG00000053165(u)	14	487527	BovineHD1400000204	rs137727465	43377	CYHR1	CYHR1	CYHR1	AA	-0.0148	8.51	16.7423	30203	2_1	0.00703	0.108	1_2	0.00118	0.421	2_2	-0.00154	0.323	1_1	-0.00509	0.149
FPC	3	120080542	BovineHD0300035253	rs136224161	11395	KIF1A	KIF1A	KIF1A	14	494621	BovineHD1400000206	rs137472016	43379	rs137472016	rs137472016	CYHR1_TONSL	AA	-0.0196	8.51	16.7447	30196	1_2	0.00412	0.206	1_1	0.000142	0.634	2_1	-0.000888	0.109	2_2	-0.0165	0.0508
FPC	14	468124	Chr14_1653693	rs110984572	43376	rs110984572	rs110984572	PPP1R16A_FOXH1	21	53834580	BTB-01392802	rs42517574	62036	rs42517574	rs42517574	ENSBTAG00000051424_FSCB	AA	-0.0194	8.51	16.7545	30158	2_1	0.00471	0.201	1_1	0.000509	0.635	1_2	-0.00261	0.109	2_2	-0.0178	0.0553
FPC	11	21041090	BovineHD1100006319	rs43672408	35566	GALM	GALM	GALM	14	3040885	Hapmap24986-BTC-065021	rs110251237	43475	rs110251237	rs110251237	PTK2_AGO2	AA	0.0134	8.51	16.762	30141	1_1	0.00433	0.189	2_2	0.0025	0.318	1_2	-0.00309	0.258	2_1	-0.00348	0.235
FPC	14	487527	BovineHD1400000204	rs137727465	43377	CYHR1	CYHR1	CYHR1	21	53834580	BTB-01392802	rs42517574	62036	rs42517574	rs42517574	ENSBTAG00000051424_FSCB	AA	0.0194	8.52	16.7773	30088	1_1	0.0047	0.201	2_1	0.00051	0.635	2_2	-0.00261	0.109	1_2	-0.0178	0.0552
FPC	11	5899228	ARS-BFGL-BAC-14947	rs109788658	35045	NPAS2	NPAS2	NPAS2	14	494621	BovineHD1400000206	rs137472016	43379	rs137472016	rs137472016	CYHR1_TONSL	AA	0.0154	8.52	16.7852	30067	2_2	0.0096	0.0858	1_1	0.00037	0.468	2_1	-0.000602	0.275	1_2	-0.00487	0.171
FPC	11	12873922	BovineHD1100004198	rs136933627	35287	rs136933627	rs136933627	ENSBTAG00000051899_DYSF	14	494621	BovineHD1400000206	rs137472016	43379	rs137472016	rs137472016	CYHR1_TONSL	AA	0.0169	8.52	16.7852	30068	1_1	0.00344	0.188	2_2	0.00309	0.192	2_1	-0.00117	0.555	1_2	-0.00923	0.0641
FPC	11	12873922	BovineHD1100004198	rs136933627	35287	rs136933627	rs136933627	ENSBTAG00000051899_DYSF	14	487527	BovineHD1400000204	rs137727465	43377	CYHR1	CYHR1	CYHR1	AA	-0.0169	8.52	16.7878	30060	1_2	0.00344	0.188	2_1	0.00309	0.192	2_2	-0.00117	0.555	1_1	-0.00924	0.0641
FPC	14	465742	ARS-BFGL-NGS-57820	rs109146371	43375	rs109146371	PPP1R16A	PPP1R16A	19	9323775	BovineHD1900002696	rs133556873	56120	RNF43	RNF43	RNF43	AA	-0.0154	8.52	16.7986	30021	1_2	0.00906	0.0922	2_1	0.000548	0.455	2_2	-0.000922	0.284	1_1	-0.00487	0.169
FPC	8	53844809	BTA-38269-no-rs	rs41634692	26901	GNAQ	GNAQ	GNAQ	14	2421119	BovineHD1400019481	rs134537992	43449	rs134537992	rs134537992	ENSBTAG00000048964_ENSBTAG00000046739	AA	-0.0273	8.52	16.8041	29997	2_1	0.0151	0.036	1_2	0.000652	0.716	1_1	-0.00295	0.2	2_2	-0.00866	0.0483
FPC	7	61546861	BTB-00312091	rs43520350	24067	SLC6A7	SLC6A7	SLC6A7	14	3336128	ARS-BFGL-NGS-100480	rs110017379	43486	TRAPPC9	TRAPPC9	TRAPPC9	AA	0.0131	8.53	16.8327	29896	1_1	0.00416	0.242	2_2	0.00264	0.238	1_2	-0.00228	0.259	2_1	-0.00398	0.262
FPC	7	61571997	BovineHD0700018390	rs43519108	24069	rs43519108	rs43519108	SLC6A7_CAMK2A	14	2840340	BovineHD1400000788	rs109870371	43463	rs109870371	rs109870371	ENSBTAG00000051587_PTK2	AA	0.0136	8.53	16.8477	29853	2_2	0.00336	0.241	1_1	0.00335	0.264	2_1	-0.00335	0.266	1_2	-0.00349	0.23
FPC	11	17217588	Hapmap26417-BTA-147042	rs43088729	35450	rs43088729	rs43088729	ENSBTAG00000053165(u)	14	468124	Chr14_1653693	rs110984572	43376	rs110984572	rs110984572	PPP1R16A_FOXH1	AA	0.0149	8.54	16.8729	29778	2_2	0.00705	0.108	1_1	0.00121	0.421	2_1	-0.00158	0.322	1_2	-0.00511	0.149
FPC	11	5899228	ARS-BFGL-BAC-14947	rs109788658	35045	NPAS2	NPAS2	NPAS2	14	487527	BovineHD1400000204	rs137727465	43377	CYHR1	CYHR1	CYHR1	AA	-0.0155	8.55	16.8861	29749	2_1	0.00961	0.0858	1_2	0.000383	0.468	2_2	-0.000624	0.275	1_1	-0.00488	0.171
FPC	14	494621	BovineHD1400000206	rs137472016	43379	rs137472016	rs137472016	CYHR1_TONSL	21	53834580	BTB-01392802	rs42517574	62036	rs42517574	rs42517574	ENSBTAG00000051424_FSCB	AA	-0.0195	8.55	16.8962	29718	2_1	0.00471	0.201	1_1	0.000509	0.635	1_2	-0.0026	0.109	2_2	-0.0179	0.0552
FPC	11	20798608	ARS-BFGL-NGS-113404	rs108999705	35558	rs108999705	rs108999705	ATL2_ENSBTAG00000049310	14	3050984	BovineHD1400000846	rs136880486	43476	rs136880486	rs136880486	PTK2_AGO2	AA	0.0134	8.55	16.9172	29655	2_2	0.00366	0.217	1_1	0.00315	0.278	2_1	-0.00329	0.265	1_2	-0.00333	0.239
FPC	11	21461302	BovineHD1100006436	rs133819254	35583	rs133819254	rs133819254	SOS1_CDKL4	14	2616322	ARS-BFGL-NGS-74378	rs110411273	43451	rs110411273	GPR20	GPR20	AA	0.0138	8.55	16.9208	29640	1_1	0.00356	0.261	2_2	0.00307	0.23	2_1	-0.00261	0.355	1_2	-0.00455	0.155
FPC	11	6136933	ARS-BFGL-NGS-116293	rs109697605	35053	rs109697605	rs109697605	TBC1D8_CNOT11	14	490055	ARS-BFGL-NGS-34135	rs109968515	43378	CYHR1	CYHR1	CYHR1	AA	0.0134	8.56	16.9281	29618	1_1	0.00404	0.245	2_2	0.00249	0.226	1_2	-0.00158	0.336	2_1	-0.00528	0.193
FPC	11	20798608	ARS-BFGL-NGS-113404	rs108999705	35558	rs108999705	rs108999705	ATL2_ENSBTAG00000049310	14	2616322	ARS-BFGL-NGS-74378	rs110411273	43451	rs110411273	GPR20	GPR20	AA	-0.0134	8.56	16.9318	29607	1_2	0.00409	0.198	2_1	0.00259	0.296	1_1	-0.0024	0.32	2_2	-0.00435	0.186
FPC	14	3687442	BovineHD1400001090	rs135838690	43506	KCNK9	KCNK9	KCNK9	20	35354207	BovineHD2000010113	rs41940594	59419	rs41940594	rs41940594	FYB1_RICTOR	AA	0.0284	8.56	16.9431	29574	1_1	0.0165	0.0358	2_2	0.000468	0.628	1_2	-0.00182	0.301	2_1	-0.00966	0.035
FPC	8	50899264	Hapmap29314-BTA-156827	rs42806892	26820	TRPM6	TRPM6	TRPM6	14	2350879	BovineHD1400000684	rs108943329	43446	rs108943329	rs108943329	ENSBTAG00000048964_ENSBTAG00000046739	AA	-0.026	8.58	17.0283	29288	2_1	0.0148	0.0425	1_2	0.000599	0.693	1_1	-0.0031	0.212	2_2	-0.00748	0.0519
FPC	11	20941473	BTB-00464777	rs43673273	35562	HNRNPLL	HNRNPLL	HNRNPLL	14	3336128	ARS-BFGL-NGS-100480	rs110017379	43486	TRAPPC9	TRAPPC9	TRAPPC9	AA	-0.0143	8.58	17.032	29276	2_1	0.00481	0.155	1_2	0.00224	0.344	1_1	-0.00215	0.348	2_2	-0.00509	0.152
FPC	8	35467225	BTB-00685388	rs41850898	26433	rs41850898	LOC101904827	LOC101904827	14	494621	BovineHD1400000206	rs137472016	43379	rs137472016	rs137472016	CYHR1_TONSL	AA	-0.0294	8.58	17.0343	29264	2_1	0.00455	0.0444	1_2	0.00177	0.238	1_1	-0.000295	0.699	2_2	-0.0228	0.0183
FPC	14	2330431	ARS-BFGL-NGS-96957	rs109175191	43445	rs109175191	rs109175191	ENSBTAG00000048964_ENSBTAG00000046739	21	45055427	ARS-BFGL-NGS-56625	rs110857329	61776	rs110857329	rs110857329	SNX6_CFL2	AA	-0.03	8.59	17.0472	29223	2_1	0.0163	0.0309	1_2	0.00055	0.754	2_2	-0.00268	0.17	1_1	-0.0104	0.0446
FPC	11	7226332	ARS-BFGL-NGS-14899	rs109926462	35090	IL18RAP	IL18RAP	IL18RAP	14	494621	BovineHD1400000206	rs137472016	43379	rs137472016	rs137472016	CYHR1_TONSL	AA	0.0164	8.59	17.067	29150	2_2	0.00556	0.175	2_1	0.000236	0.552	1_1	-0.000714	0.192	1_2	-0.0118	0.0815
FPC	11	21041090	BovineHD1100006319	rs43672408	35566	GALM	GALM	GALM	14	2867641	BovineHD1400000792	rs132788949	43464	PTK2	PTK2	PTK2	AA	0.0138	8.6	17.0857	29086	1_1	0.00472	0.184	2_2	0.00242	0.321	1_2	-0.00294	0.263	2_1	-0.00375	0.233
FPC	8	35467225	BTB-00685388	rs41850898	26433	rs41850898	LOC101904827	LOC101904827	14	468124	Chr14_1653693	rs110984572	43376	rs110984572	rs110984572	PPP1R16A_FOXH1	AA	-0.0295	8.6	17.0926	29053	2_1	0.00463	0.0444	1_2	0.00177	0.238	1_1	-0.0003	0.699	2_2	-0.0228	0.0183
FPC	14	5490651	BovineHD1400001735	rs110820681	43602	rs110820681	rs110820681	blank	15	23200008	ARS-BFGL-NGS-11605	rs110640440	46563	rs110640440	rs110640440	ENSBTAG00000054743(d)	AA	-0.0262	8.6	17.0947	29044	1_2	0.0138	0.039	2_1	0.000656	0.663	1_1	-0.00203	0.251	2_2	-0.00978	0.0474
FPC	5	46249078	ARS-BFGL-NGS-98210	rs109477201	16302	rs109477201	rs109477201	DYRK2_CAND1	14	487527	BovineHD1400000204	rs137727465	43377	CYHR1	CYHR1	CYHR1	AA	-0.019	8.6	17.0975	29037	2_1	0.00609	0.193	2_2	0.00081	0.629	1_2	-0.00463	0.115	1_1	-0.0183	0.063
FPC	14	5490651	BovineHD1400001735	rs110820681	43602	rs110820681	rs110820681	blank	20	35354207	BovineHD2000010113	rs41940594	59419	rs41940594	rs41940594	FYB1_RICTOR	AA	0.0289	8.61	17.1118	28995	1_1	0.0157	0.0314	2_2	0.000582	0.671	1_2	-0.00175	0.258	2_1	-0.0109	0.0396
FPC	8	50899264	Hapmap29314-BTA-156827	rs42806892	26820	TRPM6	TRPM6	TRPM6	14	3749537	BovineHD1400001103	rs136017274	43512	rs136017274	rs136017274	KCNK9(d)	AA	-0.024	8.61	17.1445	28902	2_1	0.0136	0.0544	1_2	0.000625	0.527	1_1	-0.00201	0.379	2_2	-0.00777	0.0399
FPC	5	46249078	ARS-BFGL-NGS-98210	rs109477201	16302	rs109477201	rs109477201	DYRK2_CAND1	14	468124	Chr14_1653693	rs110984572	43376	rs110984572	rs110984572	PPP1R16A_FOXH1	AA	0.0191	8.62	17.1537	28875	2_2	0.00612	0.193	2_1	0.000813	0.629	1_1	-0.00465	0.114	1_2	-0.0184	0.0632
FPC	8	59394663	Hapmap23845-BTA-81285	rs41607589	27022	UNC13B	UNC13B	UNC13B	14	2350879	BovineHD1400000684	rs108943329	43446	rs108943329	rs108943329	ENSBTAG00000048964_ENSBTAG00000046739	AA	0.0296	8.62	17.1656	28831	1_1	0.0167	0.0337	2_2	0.000516	0.709	2_1	-0.00259	0.221	1_2	-0.00983	0.0362
FPC	8	35467225	BTB-00685388	rs41850898	26433	rs41850898	LOC101904827	LOC101904827	14	487527	BovineHD1400000204	rs137727465	43377	CYHR1	CYHR1	CYHR1	AA	0.0295	8.62	17.1798	28796	2_2	0.00467	0.0445	1_1	0.00176	0.238	1_2	-0.000303	0.699	2_1	-0.0228	0.0182
FPC	11	7226332	ARS-BFGL-NGS-14899	rs109926462	35090	IL18RAP	IL18RAP	IL18RAP	14	487527	BovineHD1400000204	rs137727465	43377	CYHR1	CYHR1	CYHR1	AA	-0.0165	8.63	17.2048	28712	2_1	0.00558	0.175	2_2	0.000232	0.552	1_2	-0.000705	0.192	1_1	-0.0119	0.0815
FPC	14	5490651	BovineHD1400001735	rs110820681	43602	rs110820681	rs110820681	blank	20	30612345	BovineHD2000008926	rs133536911	59256	rs133536911	rs133536911	FGF10_U6	AA	0.029	8.63	17.2233	28646	1_1	0.0149	0.0342	2_2	0.000628	0.672	1_2	-0.00193	0.255	2_1	-0.0115	0.0382
FPC	9	88168918	BovineHD0900025195	rs43615623	31024	rs43615623	rs43615623	MTHFD1L_AKAP12	14	2421119	BovineHD1400019481	rs134537992	43449	rs134537992	rs134537992	ENSBTAG00000048964_ENSBTAG00000046739	AA	-0.0259	8.64	17.2534	28563	2_1	0.0156	0.0346	1_2	0.000534	0.704	1_1	-0.00234	0.202	2_2	-0.00743	0.0599
FPC	11	7988627	Hapmap54394-rs29020725	rs29020725	35117	rs29020725	rs29020725	U6(d)	14	3106715	BovineHD1400000870	rs110850524	43478	AGO2	AGO2	AGO2	AA	0.0144	8.65	17.2976	28437	1_1	0.00501	0.157	2_2	0.00234	0.351	2_1	-0.00254	0.31	1_2	-0.00454	0.182
FPC	14	2421119	BovineHD1400019481	rs134537992	43449	rs134537992	rs134537992	ENSBTAG00000048964_ENSBTAG00000046739	20	30612345	BovineHD2000008926	rs133536911	59256	rs133536911	rs133536911	FGF10_U6	AA	0.0298	8.65	17.2984	28430	1_1	0.0169	0.0306	2_2	0.000553	0.722	1_2	-0.00246	0.205	2_1	-0.00989	0.0416
FPC	11	17062733	BTB-01391272	rs42513279	35442	rs42513279	rs42513279	ENSBTAG00000053165(u)	14	3336128	ARS-BFGL-NGS-100480	rs110017379	43486	TRAPPC9	TRAPPC9	TRAPPC9	AA	0.0138	8.66	17.3098	28398	2_2	0.00451	0.188	1_1	0.00241	0.317	1_2	-0.00274	0.309	2_1	-0.0041	0.187
FPC	14	2330431	ARS-BFGL-NGS-96957	rs109175191	43445	rs109175191	rs109175191	ENSBTAG00000048964_ENSBTAG00000046739	21	41462728	BTB-00819524	rs41981850	61672	rs41981850	rs41981850	SCFD1_COCH	AA	-0.0279	8.68	17.3778	28192	2_1	0.0154	0.0367	1_2	0.000534	0.744	2_2	-0.00271	0.164	1_1	-0.00932	0.0553
FPC	14	468124	Chr14_1653693	rs110984572	43376	rs110984572	rs110984572	PPP1R16A_FOXH1	27	29311799	BovineHD2700007999	rs135409544	72463	rs135409544	rs135409544	DUSP26_7SK	AA	-0.0151	8.68	17.3925	28149	2_1	0.00869	0.116	1_1	0.000202	0.381	1_2	-0.000318	0.363	2_2	-0.00692	0.14
FPC	8	49012183	BTB-00392170	rs43597416	26768	rs43597416	rs43597416	ENSBTAG00000052698_ALDH1A1	14	2372575	BovineHD1400000693	rs136475864	43447	rs136475864	rs136475864	ENSBTAG00000048964_ENSBTAG00000046739	AA	0.0283	8.69	17.4157	28084	1_1	0.016	0.0409	2_2	0.000585	0.612	2_1	-0.00224	0.315	1_2	-0.00953	0.0321
FPC	5	46249078	ARS-BFGL-NGS-98210	rs109477201	16302	rs109477201	rs109477201	DYRK2_CAND1	14	494621	BovineHD1400000206	rs137472016	43379	rs137472016	rs137472016	CYHR1_TONSL	AA	0.0192	8.69	17.4295	28041	2_2	0.00612	0.193	2_1	0.000804	0.629	1_1	-0.00459	0.115	1_2	-0.0184	0.063
FPC	2	38361399	BovineHD0200011265	rs136009799	5346	rs136009799	rs136009799	UPP2_U6	14	468124	Chr14_1653693	rs110984572	43376	rs110984572	rs110984572	PPP1R16A_FOXH1	AA	-0.0154	8.7	17.4547	27969	1_2	0.00757	0.144	1_1	0.000521	0.472	2_1	-0.00103	0.272	2_2	-0.00941	0.112
FPC	14	2372575	BovineHD1400000693	rs136475864	43447	rs136475864	rs136475864	ENSBTAG00000048964_ENSBTAG00000046739	21	44912887	ARS-BFGL-NGS-86276	rs109353542	61773	rs109353542	rs109353542	SPTSSA_ENSBTAG00000053208	AA	0.0282	8.7	17.4776	27889	1_1	0.0162	0.0367	2_2	0.000501	0.611	1_2	-0.00182	0.319	2_1	-0.00967	0.0333
FPC	2	38361399	BovineHD0200011265	rs136009799	5346	rs136009799	rs136009799	UPP2_U6	14	487527	BovineHD1400000204	rs137727465	43377	CYHR1	CYHR1	CYHR1	AA	0.0154	8.71	17.5086	27798	1_1	0.00756	0.144	1_2	0.000507	0.472	2_2	-0.00101	0.272	2_1	-0.00938	0.112
FPC	14	487527	BovineHD1400000204	rs137727465	43377	CYHR1	CYHR1	CYHR1	27	29311799	BovineHD2700007999	rs135409544	72463	rs135409544	rs135409544	DUSP26_7SK	AA	0.0151	8.71	17.5186	27767	1_1	0.00867	0.116	2_1	0.000176	0.381	2_2	-0.000292	0.363	1_2	-0.00692	0.14
FPC	11	21461302	BovineHD1100006436	rs133819254	35583	rs133819254	rs133819254	SOS1_CDKL4	14	3336128	ARS-BFGL-NGS-100480	rs110017379	43486	TRAPPC9	TRAPPC9	TRAPPC9	AA	-0.0137	8.72	17.5421	27707	1_2	0.00392	0.205	2_1	0.00292	0.293	2_2	-0.00275	0.292	1_1	-0.00407	0.211
FPC	2	38442344	ARS-BFGL-NGS-20574	rs109649065	5347	rs109649065	LOC101907729	LOC101907729	14	468124	Chr14_1653693	rs110984572	43376	rs110984572	rs110984572	PPP1R16A_FOXH1	AA	-0.0156	8.73	17.5884	27557	1_2	0.00718	0.15	1_1	0.000418	0.486	2_1	-0.000919	0.257	2_2	-0.00979	0.107
FPC	2	38442344	ARS-BFGL-NGS-20574	rs109649065	5347	rs109649065	LOC101907729	LOC101907729	14	487527	BovineHD1400000204	rs137727465	43377	CYHR1	CYHR1	CYHR1	AA	0.0156	8.74	17.6253	27448	1_1	0.00717	0.15	1_2	0.000407	0.486	2_2	-0.000907	0.257	2_1	-0.00976	0.106
FPC	14	494621	BovineHD1400000206	rs137472016	43379	rs137472016	rs137472016	CYHR1_TONSL	27	29311799	BovineHD2700007999	rs135409544	72463	rs135409544	rs135409544	DUSP26_7SK	AA	-0.0152	8.74	17.6308	27434	2_1	0.00868	0.116	1_1	0.000166	0.381	1_2	-0.000281	0.363	2_2	-0.00693	0.14
FPC	8	49012183	BTB-00392170	rs43597416	26768	rs43597416	rs43597416	ENSBTAG00000052698_ALDH1A1	14	2330431	ARS-BFGL-NGS-96957	rs109175191	43445	rs109175191	rs109175191	ENSBTAG00000048964_ENSBTAG00000046739	AA	-0.0314	8.75	17.6536	27371	1_2	0.0157	0.0326	2_1	0.000704	0.759	2_2	-0.00344	0.168	1_1	-0.0116	0.0404
FPC	14	2372575	BovineHD1400000693	rs136475864	43447	rs136475864	rs136475864	ENSBTAG00000048964_ENSBTAG00000046739	21	41462728	BTB-00819524	rs41981850	61672	rs41981850	rs41981850	SCFD1_COCH	AA	0.025	8.75	17.6819	27292	1_1	0.0147	0.0468	2_2	0.000445	0.599	1_2	-0.00192	0.309	2_1	-0.00799	0.045
FPC	8	49012183	BTB-00392170	rs43597416	26768	rs43597416	rs43597416	ENSBTAG00000052698_ALDH1A1	14	3749537	BovineHD1400001103	rs136017274	43512	rs136017274	rs136017274	KCNK9(d)	AA	0.0283	8.77	17.7258	27144	1_1	0.0157	0.0458	2_2	0.000591	0.54	2_1	-0.00199	0.387	1_2	-0.00999	0.0271
FPC	8	52361183	BTB-00348139	rs43553252	26863	PCSK5	PCSK5	PCSK5	14	2421119	BovineHD1400019481	rs134537992	43449	rs134537992	rs134537992	ENSBTAG00000048964_ENSBTAG00000046739	AA	-0.0234	8.77	17.7399	27102	2_1	0.0138	0.0431	1_2	0.000689	0.68	1_1	-0.00296	0.193	2_2	-0.00587	0.0844
FPC	11	20975049	BovineHD1100006312	rs133774241	35564	rs133774241	rs133774241	U6_ENSBTAG00000026809	14	3336128	ARS-BFGL-NGS-100480	rs110017379	43486	TRAPPC9	TRAPPC9	TRAPPC9	AA	-0.0146	8.8	17.8447	26798	2_1	0.00488	0.156	1_2	0.00232	0.344	1_1	-0.00219	0.347	2_2	-0.00525	0.152
FPC	14	465742	ARS-BFGL-NGS-57820	rs109146371	43375	rs109146371	PPP1R16A	PPP1R16A	16	59872943	BovineHD1600017186	rs109161550	50240	RASAL2	RASAL2	RASAL2	AA	-0.0168	8.81	17.8962	26649	1_2	0.00488	0.183	2_1	0.000333	0.188	2_2	-9.42e-05	0.551	1_1	-0.0115	0.0784
FPC	11	21041090	BovineHD1100006319	rs43672408	35566	GALM	GALM	GALM	14	3308936	ARS-BFGL-NGS-56327	rs111018678	43484	TRAPPC9	TRAPPC9	TRAPPC9	AA	0.0138	8.82	17.9318	26534	1_1	0.00414	0.196	2_2	0.0028	0.314	2_1	-0.00338	0.24	1_2	-0.00353	0.25
FPC	2	38442344	ARS-BFGL-NGS-20574	rs109649065	5347	rs109649065	LOC101907729	LOC101907729	14	494621	BovineHD1400000206	rs137472016	43379	rs137472016	rs137472016	CYHR1_TONSL	AA	-0.0158	8.83	17.9586	26447	1_2	0.00722	0.15	1_1	0.000404	0.487	2_1	-0.000899	0.257	2_2	-0.00984	0.106
FPC	2	38361399	BovineHD0200011265	rs136009799	5346	rs136009799	rs136009799	UPP2_U6	14	494621	BovineHD1400000206	rs137472016	43379	rs137472016	rs137472016	CYHR1_TONSL	AA	-0.0156	8.83	17.9626	26433	1_2	0.00763	0.144	1_1	0.000499	0.472	2_1	-0.000997	0.272	2_2	-0.00948	0.112
FPC	14	2421119	BovineHD1400019481	rs134537992	43449	rs134537992	rs134537992	ENSBTAG00000048964_ENSBTAG00000046739	23	20447570	BovineHD2300005333	rs135206968	65400	TNFRSF21	TNFRSF21	TNFRSF21	AA	0.0323	8.86	18.0969	26085	1_1	0.0177	0.0296	2_2	0.000634	0.727	1_2	-0.00277	0.207	2_1	-0.0112	0.0366
FPC	8	56181140	ARS-BFGL-NGS-11505	rs109376678	26951	rs109376678	rs109376678	TLE4(d)	14	2330431	ARS-BFGL-NGS-96957	rs109175191	43445	rs109175191	rs109175191	ENSBTAG00000048964_ENSBTAG00000046739	AA	0.0324	8.89	18.219	25722	2_2	0.0161	0.0326	1_1	0.000671	0.76	1_2	-0.00331	0.168	2_1	-0.0123	0.0387
FPC	8	56297348	ARS-BFGL-NGS-7163	rs109489404	26954	rs109489404	rs109489404	ENSBTAG00000053348(u)	14	2330431	ARS-BFGL-NGS-96957	rs109175191	43445	rs109175191	rs109175191	ENSBTAG00000048964_ENSBTAG00000046739	AA	0.0324	8.89	18.2233	25711	2_2	0.0161	0.0326	1_1	0.000666	0.76	1_2	-0.0033	0.168	2_1	-0.0123	0.0388
FPC	4	18837954	BTA-71588-no-rs	rs41654200	12022	rs41654200	rs41654200	ENSBTAG00000049682_SNORA62	14	465742	ARS-BFGL-NGS-57820	rs109146371	43375	rs109146371	PPP1R16A	PPP1R16A	AA	-0.0153	8.9	18.2277	25701	2_1	0.0064	0.148	1_2	0.000335	0.286	2_2	-0.000198	0.453	1_1	-0.00839	0.113
FPC	14	5503028	BovineHD1400001739	rs133793575	43603	rs133793575	rs133793575	blank	20	30612345	BovineHD2000008926	rs133536911	59256	rs133536911	rs133536911	FGF10_U6	AA	0.0296	8.91	18.295	25520	1_1	0.0152	0.034	2_2	0.000642	0.672	1_2	-0.00195	0.256	2_1	-0.0118	0.0382
FPC	8	49012183	BTB-00392170	rs43597416	26768	rs43597416	rs43597416	ENSBTAG00000052698_ALDH1A1	14	3106715	BovineHD1400000870	rs110850524	43478	AGO2	AGO2	AGO2	AA	0.0296	8.93	18.3556	25377	1_1	0.0161	0.0482	2_2	0.000634	0.508	2_1	-0.00197	0.419	1_2	-0.0109	0.0247
FPC	14	468124	Chr14_1653693	rs110984572	43376	rs110984572	rs110984572	PPP1R16A_FOXH1	16	59872943	BovineHD1600017186	rs109161550	50240	RASAL2	RASAL2	RASAL2	AA	0.0173	8.94	18.3872	25263	2_2	0.00506	0.179	1_1	0.000257	0.189	1_2	-6.81e-05	0.555	2_1	-0.0119	0.0773
FPC	14	2350879	BovineHD1400000684	rs108943329	43446	rs108943329	rs108943329	ENSBTAG00000048964_ENSBTAG00000046739	28	38996008	ARS-BFGL-NGS-108324	rs110074878	74413	rs110074878	rs110074878	U6_GHITM	AA	-0.0269	8.96	18.4622	25099	1_2	0.016	0.0377	2_1	0.000565	0.691	1_1	-0.00265	0.217	2_2	-0.00766	0.0546
FPC	14	2330431	ARS-BFGL-NGS-96957	rs109175191	43445	rs109175191	rs109175191	ENSBTAG00000048964_ENSBTAG00000046739	21	44912887	ARS-BFGL-NGS-86276	rs109353542	61773	rs109353542	rs109353542	SPTSSA_ENSBTAG00000053208	AA	-0.0324	8.96	18.4711	25074	2_1	0.017	0.0304	1_2	0.000594	0.759	2_2	-0.0029	0.171	1_1	-0.0119	0.0398
FPC	7	61579999	BovineHD0700018394	rs110264078	24070	CAMK2A	CAMK2A	CAMK2A	14	2840340	BovineHD1400000788	rs109870371	43463	rs109870371	rs109870371	ENSBTAG00000051587_PTK2	AA	0.0138	8.97	18.52	24956	1_1	0.00368	0.253	2_2	0.00313	0.254	2_1	-0.00343	0.276	1_2	-0.00361	0.217
FPC	11	21041090	BovineHD1100006319	rs43672408	35566	GALM	GALM	GALM	14	2616322	ARS-BFGL-NGS-74378	rs110411273	43451	rs110411273	GPR20	GPR20	AA	-0.0143	8.98	18.5607	24842	1_2	0.005	0.17	2_1	0.00239	0.34	1_1	-0.00295	0.276	2_2	-0.004	0.213
FPC	14	494621	BovineHD1400000206	rs137472016	43379	rs137472016	rs137472016	CYHR1_TONSL	16	59872943	BovineHD1600017186	rs109161550	50240	RASAL2	RASAL2	RASAL2	AA	0.0174	9.04	18.8013	24251	2_2	0.00511	0.179	1_1	0.000261	0.189	1_2	-6.96e-05	0.555	2_1	-0.012	0.0773
FPC	7	61546861	BTB-00312091	rs43520350	24067	SLC6A7	SLC6A7	SLC6A7	14	2840340	BovineHD1400000788	rs109870371	43463	rs109870371	rs109870371	ENSBTAG00000051587_PTK2	AA	-0.0139	9.05	18.8386	24169	1_2	0.00353	0.237	2_1	0.00338	0.267	1_1	-0.00346	0.263	2_2	-0.00356	0.233
FPC	14	2421119	BovineHD1400019481	rs134537992	43449	rs134537992	rs134537992	ENSBTAG00000048964_ENSBTAG00000046739	15	23200008	ARS-BFGL-NGS-11605	rs110640440	46563	rs110640440	rs110640440	ENSBTAG00000054743(d)	AA	-0.0286	9.05	18.8508	24142	1_2	0.0162	0.0358	2_1	0.000592	0.714	1_1	-0.00271	0.2	2_2	-0.00912	0.0503
FPC	11	6115951	Hapmap39438-BTA-81105	rs41588831	35052	TBC1D8	TBC1D8	TBC1D8	14	465742	ARS-BFGL-NGS-57820	rs109146371	43375	rs109146371	PPP1R16A	PPP1R16A	AA	0.0161	9.06	18.8827	24056	1_1	0.00563	0.161	2_2	0.000872	0.254	1_2	-0.000451	0.485	2_1	-0.00913	0.0997
FPC	14	2350879	BovineHD1400000684	rs108943329	43446	rs108943329	rs108943329	ENSBTAG00000048964_ENSBTAG00000046739	21	41462728	BTB-00819524	rs41981850	61672	rs41981850	rs41981850	SCFD1_COCH	AA	0.0276	9.06	18.8962	24030	1_1	0.0163	0.0396	2_2	0.000472	0.693	1_2	-0.00249	0.215	2_1	-0.00832	0.0522
FPC	11	21041090	BovineHD1100006319	rs43672408	35566	GALM	GALM	GALM	14	3106715	BovineHD1400000870	rs110850524	43478	AGO2	AGO2	AGO2	AA	-0.0145	9.08	18.9666	23855	1_2	0.00377	0.238	2_1	0.00343	0.258	2_2	-0.00303	0.295	1_1	-0.00424	0.209
FPC	4	18837954	BTA-71588-no-rs	rs41654200	12022	rs41654200	rs41654200	ENSBTAG00000049682_SNORA62	14	468124	Chr14_1653693	rs110984572	43376	rs110984572	rs110984572	PPP1R16A_FOXH1	AA	0.0159	9.1	19.0186	23722	2_2	0.0067	0.145	1_1	0.000283	0.288	2_1	-0.000162	0.456	1_2	-0.00873	0.112
FPC	14	487527	BovineHD1400000204	rs137727465	43377	CYHR1	CYHR1	CYHR1	16	59872943	BovineHD1600017186	rs109161550	50240	RASAL2	RASAL2	RASAL2	AA	-0.0175	9.1	19.0241	23711	1_2	0.00513	0.179	2_1	0.000305	0.189	2_2	-8.54e-05	0.555	1_1	-0.012	0.0773
FPC	2	70072759	Hapmap38837-BTA-43552	rs41571870	6051	rs41571870	rs41571870	ENSBTAG00000050057_ENSBTAG00000050695	14	2421119	BovineHD1400019481	rs134537992	43449	rs134537992	rs134537992	ENSBTAG00000048964_ENSBTAG00000046739	AA	0.0328	9.13	19.1439	23414	1_1	0.0187	0.0282	2_2	0.000388	0.728	2_1	-0.00185	0.208	1_2	-0.0119	0.0356
FPC	2	70072759	Hapmap38837-BTA-43552	rs41571870	6051	rs41571870	rs41571870	ENSBTAG00000050057_ENSBTAG00000050695	14	2350879	BovineHD1400000684	rs108943329	43446	rs108943329	rs108943329	ENSBTAG00000048964_ENSBTAG00000046739	AA	0.0326	9.13	19.1549	23385	1_1	0.0191	0.0293	2_2	0.000349	0.711	2_1	-0.00185	0.225	1_2	-0.0113	0.0345
FPC	8	44916012	ARS-BFGL-NGS-37450	rs110836343	26688	PIP5K1B	PIP5K1B	PIP5K1B	14	2421119	BovineHD1400019481	rs134537992	43449	rs134537992	rs134537992	ENSBTAG00000048964_ENSBTAG00000046739	AA	-0.0267	9.14	19.1904	23298	2_1	0.0156	0.0381	1_2	0.000662	0.7	1_1	-0.00289	0.198	2_2	-0.00756	0.064
FPC	4	18837954	BTA-71588-no-rs	rs41654200	12022	rs41654200	rs41654200	ENSBTAG00000049682_SNORA62	14	487527	BovineHD1400000204	rs137727465	43377	CYHR1	CYHR1	CYHR1	AA	-0.0159	9.14	19.2161	23246	2_1	0.00672	0.145	1_2	0.00028	0.288	2_2	-0.000162	0.456	1_1	-0.00876	0.112
FPC	14	2421119	BovineHD1400019481	rs134537992	43449	rs134537992	rs134537992	ENSBTAG00000048964_ENSBTAG00000046739	28	38996008	ARS-BFGL-NGS-108324	rs110074878	74413	rs110074878	rs110074878	U6_GHITM	AA	-0.0277	9.15	19.2449	23177	1_2	0.0164	0.0341	2_1	0.000629	0.706	1_1	-0.00267	0.202	2_2	-0.00797	0.0583
FPC	8	56297348	ARS-BFGL-NGS-7163	rs109489404	26954	rs109489404	rs109489404	ENSBTAG00000053348(u)	14	2350879	BovineHD1400000684	rs108943329	43446	rs108943329	rs108943329	ENSBTAG00000048964_ENSBTAG00000046739	AA	-0.0315	9.17	19.3279	22994	2_1	0.0175	0.0347	1_2	0.000578	0.709	1_1	-0.00285	0.22	2_2	-0.0106	0.0365
FPC	8	56181140	ARS-BFGL-NGS-11505	rs109376678	26951	rs109376678	rs109376678	TLE4(d)	14	2350879	BovineHD1400000684	rs108943329	43446	rs108943329	rs108943329	ENSBTAG00000048964_ENSBTAG00000046739	AA	-0.0316	9.18	19.3497	22951	2_1	0.0175	0.0346	1_2	0.000584	0.709	1_1	-0.00287	0.22	2_2	-0.0107	0.0365
FPC	8	37458257	BTB-00342185	rs43548029	26497	rs43548029	rs43548029	DMAC1_KDM4C	14	3749537	BovineHD1400001103	rs136017274	43512	rs136017274	rs136017274	KCNK9(d)	AA	-0.0227	9.19	19.3872	22866	2_1	0.0126	0.0627	1_2	0.000709	0.513	1_1	-0.00203	0.37	2_2	-0.00742	0.0538
FPC	8	49012183	BTB-00392170	rs43597416	26768	rs43597416	rs43597416	ENSBTAG00000052698_ALDH1A1	14	2421119	BovineHD1400019481	rs134537992	43449	rs134537992	rs134537992	ENSBTAG00000048964_ENSBTAG00000046739	AA	0.0315	9.21	19.475	22672	1_1	0.0171	0.0324	2_2	0.000677	0.723	2_1	-0.00298	0.204	1_2	-0.0108	0.0405
FPC	14	2330431	ARS-BFGL-NGS-96957	rs109175191	43445	rs109175191	rs109175191	ENSBTAG00000048964_ENSBTAG00000046739	23	20447570	BovineHD2300005333	rs135206968	65400	TNFRSF21	TNFRSF21	TNFRSF21	AA	-0.0352	9.21	19.4776	22666	2_1	0.018	0.0291	1_2	0.000713	0.761	2_2	-0.00337	0.172	1_1	-0.013	0.0373
FPC	4	18837954	BTA-71588-no-rs	rs41654200	12022	rs41654200	rs41654200	ENSBTAG00000049682_SNORA62	14	494621	BovineHD1400000206	rs137472016	43379	rs137472016	rs137472016	CYHR1_TONSL	AA	0.016	9.21	19.4855	22650	2_2	0.00675	0.145	1_1	0.000304	0.288	2_1	-0.000178	0.456	1_2	-0.0088	0.112
FPC	11	21041090	BovineHD1100006319	rs43672408	35566	GALM	GALM	GALM	14	3439565	UA-IFASA-5306	rs55617160	43491	TRAPPC9	TRAPPC9	TRAPPC9	AA	-0.0149	9.26	19.6655	22292	1_2	0.00543	0.165	2_1	0.00231	0.344	1_1	-0.00281	0.281	2_2	-0.0043	0.21
FPC	11	6115951	Hapmap39438-BTA-81105	rs41588831	35052	TBC1D8	TBC1D8	TBC1D8	14	468124	Chr14_1653693	rs110984572	43376	rs110984572	rs110984572	PPP1R16A_FOXH1	AA	-0.0167	9.26	19.6716	22277	1_2	0.00583	0.158	2_1	0.000899	0.256	1_1	-0.000465	0.487	2_2	-0.00945	0.0981
FPC	2	70072759	Hapmap38837-BTA-43552	rs41571870	6051	rs41571870	rs41571870	ENSBTAG00000050057_ENSBTAG00000050695	14	4392498	ARS-BFGL-NGS-110563	rs110622450	43550	FAM135B	FAM135B	FAM135B	AA	-0.0307	9.35	20.0685	21452	1_2	0.0157	0.0376	2_1	0.000437	0.542	2_2	-0.00122	0.394	1_1	-0.0133	0.0261
FPC	8	59394663	Hapmap23845-BTA-81285	rs41607589	27022	UNC13B	UNC13B	UNC13B	14	2421119	BovineHD1400019481	rs134537992	43449	rs134537992	rs134537992	ENSBTAG00000048964_ENSBTAG00000046739	AA	0.0324	9.37	20.1249	21329	1_1	0.0178	0.031	2_2	0.000621	0.725	2_1	-0.00274	0.205	1_2	-0.0113	0.0389
FPC	11	6115951	Hapmap39438-BTA-81105	rs41588831	35052	TBC1D8	TBC1D8	TBC1D8	14	494621	BovineHD1400000206	rs137472016	43379	rs137472016	rs137472016	CYHR1_TONSL	AA	-0.0168	9.39	20.2211	21165	1_2	0.0059	0.158	2_1	0.000918	0.256	1_1	-0.000475	0.488	2_2	-0.00955	0.098
FPC	11	21041090	BovineHD1100006319	rs43672408	35566	GALM	GALM	GALM	14	2929132	UA-IFASA-9288	rs41624797	43469	PTK2	PTK2	PTK2	AA	-0.0151	9.41	20.2815	21046	1_2	0.00553	0.165	2_1	0.00235	0.344	1_1	-0.00285	0.282	2_2	-0.00437	0.209
FPC	11	6115951	Hapmap39438-BTA-81105	rs41588831	35052	TBC1D8	TBC1D8	TBC1D8	14	487527	BovineHD1400000204	rs137727465	43377	CYHR1	CYHR1	CYHR1	AA	0.0169	9.43	20.3904	20863	1_1	0.00592	0.158	2_2	0.000935	0.256	1_2	-0.000484	0.488	2_1	-0.00958	0.098
FPC	14	2421119	BovineHD1400019481	rs134537992	43449	rs134537992	rs134537992	ENSBTAG00000048964_ENSBTAG00000046739	21	41462728	BTB-00819524	rs41981850	61672	rs41981850	rs41981850	SCFD1_COCH	AA	0.0289	9.46	20.4989	20670	1_1	0.0168	0.0365	2_2	0.000565	0.709	1_2	-0.00257	0.2	2_1	-0.00903	0.0552
FPC	8	50899264	Hapmap29314-BTA-156827	rs42806892	26820	TRPM6	TRPM6	TRPM6	14	2421119	BovineHD1400019481	rs134537992	43449	rs134537992	rs134537992	ENSBTAG00000048964_ENSBTAG00000046739	AA	-0.0289	9.56	20.9208	19890	2_1	0.0166	0.0365	1_2	0.000727	0.706	1_1	-0.00313	0.2	2_2	-0.00851	0.0579
FPC	14	2421119	BovineHD1400019481	rs134537992	43449	rs134537992	rs134537992	ENSBTAG00000048964_ENSBTAG00000046739	21	44912887	ARS-BFGL-NGS-86276	rs109353542	61773	rs109353542	rs109353542	SPTSSA_ENSBTAG00000053208	AA	0.0332	9.68	21.4425	18952	1_1	0.0188	0.0295	2_2	0.000599	0.724	1_2	-0.00259	0.206	2_1	-0.0112	0.0404
FPC	8	37458257	BTB-00342185	rs43548029	26497	rs43548029	rs43548029	DMAC1_KDM4C	14	2350879	BovineHD1400000684	rs108943329	43446	rs108943329	rs108943329	ENSBTAG00000048964_ENSBTAG00000046739	AA	-0.0264	9.7	21.5045	18835	2_1	0.0157	0.0444	1_2	0.000682	0.673	1_1	-0.0031	0.21	2_2	-0.00698	0.072
FPC	8	37458257	BTB-00342185	rs43548029	26497	rs43548029	rs43548029	DMAC1_KDM4C	14	2421119	BovineHD1400019481	rs134537992	43449	rs134537992	rs134537992	ENSBTAG00000048964_ENSBTAG00000046739	AA	-0.0268	9.73	21.618	18654	2_1	0.0155	0.0426	1_2	0.000725	0.69	1_1	-0.00319	0.193	2_2	-0.00736	0.0739
FPC	14	2421119	BovineHD1400019481	rs134537992	43449	rs134537992	rs134537992	ENSBTAG00000048964_ENSBTAG00000046739	21	45055427	ARS-BFGL-NGS-56625	rs110857329	61776	rs110857329	rs110857329	SNX6_CFL2	AA	0.0323	9.74	21.6904	18524	1_1	0.0185	0.0309	2_2	0.000597	0.719	1_2	-0.00258	0.205	2_1	-0.0106	0.0446
FPC	14	2421119	BovineHD1400019481	rs134537992	43449	rs134537992	rs134537992	ENSBTAG00000048964_ENSBTAG00000046739	18	7755335	ARS-BFGL-NGS-12151	none	53690	none	LOC112442253	LOC112442253	AA	-0.033	9.77	21.8013	18338	1_2	0.0191	0.0291	2_1	0.000655	0.72	1_1	-0.00272	0.207	2_2	-0.0106	0.0438
FPC	14	2350879	BovineHD1400000684	rs108943329	43446	rs108943329	rs108943329	ENSBTAG00000048964_ENSBTAG00000046739	21	44912887	ARS-BFGL-NGS-86276	rs109353542	61773	rs109353542	rs109353542	SPTSSA_ENSBTAG00000053208	AA	0.0336	9.82	22.0146	17990	1_1	0.0191	0.0321	2_2	0.000571	0.708	1_2	-0.00265	0.223	2_1	-0.0113	0.0379
FPC	8	56297348	ARS-BFGL-NGS-7163	rs109489404	26954	rs109489404	rs109489404	ENSBTAG00000053348(u)	14	2421119	BovineHD1400019481	rs134537992	43449	rs134537992	rs134537992	ENSBTAG00000048964_ENSBTAG00000046739	AA	-0.034	9.84	22.1124	17831	2_1	0.0184	0.0319	1_2	0.000681	0.725	1_1	-0.00299	0.204	2_2	-0.012	0.0393
FPC	8	56181140	ARS-BFGL-NGS-11505	rs109376678	26951	rs109376678	rs109376678	TLE4(d)	14	2421119	BovineHD1400019481	rs134537992	43449	rs134537992	rs134537992	ENSBTAG00000048964_ENSBTAG00000046739	AA	-0.0342	9.89	22.3288	17505	2_1	0.0185	0.0319	1_2	0.000689	0.725	1_1	-0.00301	0.204	2_2	-0.012	0.0393
FPC	8	49012183	BTB-00392170	rs43597416	26768	rs43597416	rs43597416	ENSBTAG00000052698_ALDH1A1	14	2350879	BovineHD1400000684	rs108943329	43446	rs108943329	rs108943329	ENSBTAG00000048964_ENSBTAG00000046739	AA	0.034	9.96	22.6364	17025	1_1	0.0184	0.0354	2_2	0.000697	0.708	2_1	-0.00325	0.219	1_2	-0.0116	0.0375
FPC	11	21041090	BovineHD1100006319	rs43672408	35566	GALM	GALM	GALM	14	3336128	ARS-BFGL-NGS-100480	rs110017379	43486	TRAPPC9	TRAPPC9	TRAPPC9	AA	0.0156	10.1	23.0752	16345	1_1	0.00441	0.224	2_2	0.00346	0.274	2_1	-0.00353	0.28	1_2	-0.00425	0.222
FPC	14	2421119	BovineHD1400019481	rs134537992	43449	rs134537992	rs134537992	ENSBTAG00000048964_ENSBTAG00000046739	20	35354207	BovineHD2000010113	rs41940594	59419	rs41940594	rs41940594	FYB1_RICTOR	AA	0.0349	10.1	23.3063	16022	1_1	0.0205	0.0279	2_2	0.000612	0.721	1_2	-0.00255	0.208	2_1	-0.0112	0.043
FY	16	60744478	BTB-00653808	rs41817992	50270	AXDND1	AXDND1	AXDND1	17	29252141	BTA-40811-no-rs	rs41637540	51854	ENSBTAG00000054056	rs41637540	ENSBTAG00000054056	AA	-9.49	7.13	12.0066	4734	1_2	5.2	0.0343	2_1	0.3	0.755	1_1	-1.46	0.121	2_2	-2.53	0.0904
FY	16	60744478	BTB-00653808	rs41817992	50270	AXDND1	AXDND1	AXDND1	31	98038508	BovineHD3000044780	rs133607952	78274	rs133607952	rs133607952	U6_bta-mir-222	AA	7.97	7.14	12.0386	4670	1_1	3.86	0.0557	2_2	0.406	0.675	2_1	-1.71	0.169	1_2	-1.99	0.0999
FY	17	33948970	BovineHD1700009511	rs109314383	52012	rs109314383	rs109314383	ENSBTAG00000052376(u)	27	4359281	BovineHD2700001080	rs135544740	71658	rs135544740	rs135544740	ENSBTAG00000048648_ENSBTAG00000035021	AA	-10.9	7.15	12.0462	4653	2_1	6.37	0.0286	1_2	0.226	0.79	1_1	-1.51	0.117	2_2	-2.84	0.0649
FY	9	18709102	BovineHD0900005141	rs109324042	29063	ENSBTAG00000049267	LOC101903793	ENSBTAG00000049267	13	4074191	BovineHD1300001067	none	40840	none	none	JAG1(d)	AA	-5.12	7.15	12.061	4633	2_1	1.44	0.206	1_2	0.961	0.312	1_1	-0.946	0.313	2_2	-1.77	0.169
FY	2	104357473	Hapmap40546-BTA-48622	rs41643264	6760	MARCHF4	2021-03-04	MARCHF4	9	16801612	BTB-00381290	rs43587677	29021	rs43587677	rs43587677	HTR1B(u)	AA	5.24	7.17	12.109	4543	1_1	1.75	0.165	2_2	0.766	0.398	1_2	-1.26	0.23	2_1	-1.46	0.208
FY	1	40216456	BTB-00018513	rs43232479	1076	rs43232479	rs43232479	blank	27	13523197	BovineHD2700003645	rs43747280	71904	TENM3	TENM3	TENM3	AA	-8.08	7.17	12.1232	4522	2_1	3.68	0.0517	1_2	0.372	0.553	1_1	-0.605	0.339	2_2	-3.43	0.0557
FY	1	40136994	ARS-BFGL-BAC-13195	rs42918470	1073	rs42918470	rs42918470	blank	27	13486135	BTB-00954129	rs42114244	71902	TENM3	TENM3	TENM3	AA	8.08	7.18	12.1568	4474	1_1	3.58	0.0531	2_2	0.38	0.543	2_1	-0.587	0.349	1_2	-3.53	0.0542
FY	23	31339589	BovineHD2300008994	rs136312778	65734	rs136312778	rs136312778	PRSS16_H2AC12	31	18403711	BovineHD3000006091	rs29011677	77240	rs29011677	rs29011677	PLAC1_FAM122B	AA	6.05	7.18	12.1681	4464	1_1	2.02	0.116	2_2	0.629	0.415	1_2	-0.61	0.371	2_1	-2.79	0.0969
FY	1	40136994	ARS-BFGL-BAC-13195	rs42918470	1073	rs42918470	rs42918470	blank	27	13523197	BovineHD2700003645	rs43747280	71904	TENM3	TENM3	TENM3	AA	8.11	7.19	12.1798	4440	1_1	3.69	0.0516	2_2	0.372	0.554	2_1	-0.605	0.339	1_2	-3.44	0.0556
FY	20	28995968	BovineHD2000008542	rs135069868	59210	rs135069868	rs135069868	ENSBTAG00000050727_HCN1	31	128801348	ARS-BFGL-NGS-30224	rs110581495	78918	GLRA2	GLRA2	GLRA2	AA	-8.39	7.19	12.1805	4438	1_2	5.16	0.0391	2_1	0.268	0.695	1_1	-1.27	0.15	2_2	-1.69	0.116
FY	3	11556988	Hapmap45266-BTA-26244	rs41575780	8293	rs41575780	rs41575780	ENSBTAG00000049745_ENSBTAG00000037807	14	6329447	BovineHD4100010846	rs42217911	43648	rs42217911	rs42217911	ENSBTAG00000045100_KHDRBS3	AA	-9.27	7.19	12.2007	4411	2_1	3.39	0.0507	1_2	0.328	0.523	1_1	-0.439	0.393	2_2	-5.11	0.0333
FY	4	5400843	BovineHD0400001520	rs137753008	11580	DDC	DDC	DDC	26	5084073	BTB-01413341	rs42534666	70331	PCDH15	PCDH15	PCDH15	AA	-12.1	7.2	12.219	4385	1_2	7.08	0.0265	2_1	0.193	0.822	2_2	-1.87	0.0953	1_1	-2.97	0.0563
FY	16	60744478	BTB-00653808	rs41817992	50270	AXDND1	AXDND1	AXDND1	31	104591467	BovineHD3000030458	rs135007298	78427	TSPAN7	TSPAN7	TSPAN7	AA	8.12	7.2	12.2277	4376	1_1	3.9	0.0609	2_2	0.416	0.662	2_1	-1.74	0.181	1_2	-2.07	0.0958
FY	11	35237947	ARS-BFGL-NGS-42851	rs109546915	36006	rs109546915	rs109546915	ENSBTAG00000027786(d)	25	22322912	BTB-02007521	none	69367	none	LOC107131823	LOC107131823	AA	8.32	7.2	12.2328	4366	2_2	3.22	0.0687	1_1	0.457	0.586	2_1	-0.992	0.29	1_2	-3.65	0.0553
FY	14	82047077	BovineHD1400023977	rs137325387	45959	SNTB1	rs137325387	SNTB1	15	31026940	BTB-00590347	rs43716870	46868	ARHGEF12	ARHGEF12	ARHGEF12	AA	-7.2	7.21	12.2343	4364	2_1	3.92	0.0585	1_2	0.368	0.626	1_1	-1.41	0.165	2_2	-1.51	0.151
FY	11	106026712	ARS-BFGL-NGS-114194	rs110689653	38081	ENSBTAG00000030296	LCNL1	ENSBTAG00000030296	28	8174955	ARS-BFGL-NGS-18023	rs42140351	73338	TBCE	TBCE	TBCE	AA	-7.5	7.21	12.2472	4335	2_1	3.46	0.0735	1_2	0.368	0.657	1_1	-1.79	0.117	2_2	-1.88	0.152
FY	16	60744478	BTB-00653808	rs41817992	50270	AXDND1	AXDND1	AXDND1	31	102102373	BovineHD3000029499	rs133777403	78377	rs133777403	rs133777403	CASK_NYX	AA	-8.65	7.23	12.3019	4245	1_2	4.12	0.0549	2_1	0.417	0.693	2_2	-2.02	0.15	1_1	-2.09	0.102
FY	15	31071603	ARS-BFGL-NGS-100678	rs110536488	46869	ARHGEF12	ARHGEF12	ARHGEF12	31	18403711	BovineHD3000006091	rs29011677	77240	rs29011677	rs29011677	PLAC1_FAM122B	AA	6.28	7.25	12.3768	4134	1_1	2.76	0.0914	2_2	0.469	0.526	1_2	-0.924	0.261	2_1	-2.13	0.121
FY	23	28037188	BovineHD2300007728	rs134207521	65621	ENSBTAG00000007075	rs134207521	ENSBTAG00000007075	31	107956818	ARS-BFGL-NGS-68581	rs110142932	78495	rs110142932	rs110142932	MAGEB16(d)	AA	-9.99	7.25	12.3915	4113	2_1	5.54	0.0376	1_2	0.254	0.767	2_2	-1.61	0.104	1_1	-2.59	0.0908
FY	17	33948970	BovineHD1700009511	rs109314383	52012	rs109314383	rs109314383	ENSBTAG00000052376(u)	23	25306906	BovineHD2300006930	rs109689396	65556	rs109689396	rs109689396	FBXO9_GCM1	AA	10.6	7.26	12.4123	4084	2_2	5.51	0.034	1_1	0.268	0.761	1_2	-1.24	0.146	2_1	-3.53	0.0595
FY	17	33948970	BovineHD1700009511	rs109314383	52012	rs109314383	rs109314383	ENSBTAG00000052376(u)	25	32571016	BovineHD2500009108	rs43061447	69747	rs43061447	rs43061447	5_8S_rRNA_ENSBTAG00000014417	AA	11.5	7.31	12.5591	3856	2_2	6.74	0.0294	1_1	0.22	0.798	1_2	-1.78	0.109	2_1	-2.8	0.0641
FY	22	57561554	BovineHD2200016830	rs137121138	64510	C22H3orf20	C22H3orf20	C22H3orf20	31	115117799	ARS-BFGL-NGS-42187	rs110545679	78658	rs110545679	rs110545679	blank	AA	7.01	7.34	12.6517	3733	1_1	2.6	0.0959	2_2	0.437	0.448	1_2	-0.567	0.39	2_1	-3.41	0.0658
FY	12	4297844	BovineHD1200001294	rs42275030	38243	rs42275030	rs42275030	U1(d)	31	50529976	BovineHD3000016236	rs134180106	77729	rs134180106	rs134180106	ENSBTAG00000005319_ARMCX2	AA	-5.79	7.34	12.6536	3730	1_2	2.07	0.144	2_1	0.717	0.433	2_2	-1.24	0.265	1_1	-1.76	0.159
FY	16	49491131	ARS-BFGL-NGS-59272	rs108957142	49910	MEGF6	MEGF6	MEGF6	17	33948970	BovineHD1700009511	rs109314383	52012	rs109314383	rs109314383	ENSBTAG00000052376(u)	AA	12.7	7.34	12.6576	3724	2_2	7	0.0246	1_1	0.257	0.832	2_1	-2.22	0.0746	1_2	-3.2	0.0689
FY	9	24252390	BovineHD0900006646	rs42232313	29251	rs42232313	rs42232313	RSPO3_ENSBTAG00000012254	31	114327917	BovineHD3000033834	rs135545377	78630	rs135545377	rs135545377	U6_ENSBTAG00000050834	AA	-6.24	7.34	12.6596	3721	1_2	2.59	0.107	2_1	0.569	0.519	1_1	-1.44	0.211	2_2	-1.64	0.163
FY	12	874602	BovineHD1200000148	rs41920673	38129	rs41920673	rs41920673	ENSBTAG00000035926_U6	31	20358980	ARS-BFGL-NGS-21644	none	77289	ARHGEF6	ARHGEF6	ARHGEF6	AA	-7.18	7.34	12.6676	3705	1_2	3.57	0.0667	2_1	0.386	0.607	1_1	-1.04	0.21	2_2	-2.18	0.117
FY	16	20237214	BovineHD1600005823	rs42543561	49166	rs42543561	ESRRG	ESRRG	31	20037223	BovineHD3000006548	rs134096762	77273	rs134096762	rs134096762	MAP7D3_BRS3	AA	9.09	7.35	12.7033	3652	2_2	5.36	0.0393	1_1	0.303	0.707	1_2	-1.47	0.148	2_1	-1.96	0.106
FY	8	96864301	ARS-BFGL-NGS-53616	rs109064778	28079	rs109064778	rs109064778	ZNF462_RAD23B	17	33948970	BovineHD1700009511	rs109314383	52012	rs109314383	rs109314383	ENSBTAG00000052376(u)	AA	-10.3	7.35	12.7122	3639	1_2	6.18	0.033	2_1	0.216	0.738	1_1	-1.18	0.168	2_2	-2.73	0.0604
FY	16	20237214	BovineHD1600005823	rs42543561	49166	rs42543561	ESRRG	ESRRG	31	13857580	BovineHD3000004469	rs135819215	77078	ZDHHC9	ZDHHC9	ZDHHC9	AA	8.1	7.36	12.7235	3618	2_2	4.45	0.0516	1_1	0.352	0.625	1_2	-1.03	0.229	2_1	-2.28	0.0939
FY	23	28037188	BovineHD2300007728	rs134207521	65621	ENSBTAG00000007075	rs134207521	ENSBTAG00000007075	31	102900444	ARS-BFGL-NGS-92361	rs109187580	78392	rs109187580	rs109187580	MPC1L_ATP6AP2	AA	10.2	7.37	12.7747	3540	2_2	5.67	0.0371	1_1	0.254	0.768	2_1	-1.64	0.105	1_2	-2.6	0.0902
FY	16	20237214	BovineHD1600005823	rs42543561	49166	rs42543561	ESRRG	ESRRG	31	13853140	BovineHD3000004467	rs133055091	77077	ZDHHC9	ZDHHC9	ZDHHC9	AA	-8.21	7.44	12.9914	3295	2_1	4.4	0.0541	1_2	0.374	0.613	1_1	-1.02	0.241	2_2	-2.42	0.0916
FY	4	5400843	BovineHD0400001520	rs137753008	11580	DDC	DDC	DDC	6	80900151	BovineHD4100005265	rs110410051	20980	EPHA5	EPHA5	EPHA5	AA	-12.8	7.45	13.0119	3269	1_2	7.34	0.0266	2_1	0.205	0.83	2_2	-2.16	0.0875	1_1	-3.13	0.0562
FY	16	60638392	BTB-00653779	rs41817963	50265	SOAT1	SOAT1	SOAT1	31	102748710	ARS-BFGL-NGS-36290	rs109235942	78390	rs109235942	rs109235942	ENSBTAG00000030490_MED14	AA	-7.99	7.47	13.0883	3176	2_1	4.21	0.053	1_2	0.366	0.671	2_2	-1.5	0.14	1_1	-1.91	0.135
FY	16	20237214	BovineHD1600005823	rs42543561	49166	rs42543561	ESRRG	ESRRG	31	13892519	chrX_13762220	rs208561015	77080	rs208561015	rs208561015	ENSBTAG00000046395_UTP14A	AA	8.15	7.52	13.2549	2970	2_2	4.38	0.054	1_1	0.369	0.612	1_2	-1	0.243	2_1	-2.4	0.0916
FY	23	28037188	BovineHD2300007728	rs134207521	65621	ENSBTAG00000007075	rs134207521	ENSBTAG00000007075	31	104613165	Hapmap23277-BTA-157816	rs109720892	78428	TSPAN7	TSPAN7	TSPAN7	AA	-10	7.56	13.399	2842	2_1	5.56	0.0385	1_2	0.294	0.753	2_2	-1.92	0.103	1_1	-2.27	0.105
FY	16	20237214	BovineHD1600005823	rs42543561	49166	rs42543561	ESRRG	ESRRG	31	104613165	Hapmap23277-BTA-157816	rs109720892	78428	TSPAN7	TSPAN7	TSPAN7	AA	-10.3	7.59	13.5045	2716	2_1	6.17	0.0347	1_2	0.283	0.745	2_2	-1.84	0.111	1_1	-2.02	0.11
FY	4	5400843	BovineHD0400001520	rs137753008	11580	DDC	DDC	DDC	6	80983782	Hapmap53172-rs29012675	rs29012675	20985	EPHA5	EPHA5	EPHA5	AA	-12.9	7.6	13.5272	2688	1_2	7.42	0.0264	2_1	0.204	0.829	2_2	-2.15	0.0878	1_1	-3.14	0.0563
FY	16	20237214	BovineHD1600005823	rs42543561	49166	rs42543561	ESRRG	ESRRG	31	18403711	BovineHD3000006091	rs29011677	77240	rs29011677	rs29011677	PLAC1_FAM122B	AA	-8.99	7.63	13.6253	2583	2_1	5.28	0.0417	1_2	0.325	0.683	1_1	-1.32	0.172	2_2	-2.07	0.104
FY	12	29883658	BovineHD1200008816	rs136907119	39062	rs136907119	rs136907119	ENSBTAG00000016052_ENSBTAG00000053517	25	12613721	BovineHD2500003565	rs136223157	69046	rs136223157	rs136223157	ERCC4(u)	AA	-8.68	7.66	13.7305	2478	1_2	5.12	0.047	2_1	0.317	0.672	1_1	-1.56	0.148	2_2	-1.68	0.132
FY	8	60074806	BovineHD0800018049	rs110103413	27041	rs110103413	rs110103413	ENSBTAG00000052564_ENSBTAG00000052220	16	49491131	ARS-BFGL-NGS-59272	rs108957142	49910	MEGF6	MEGF6	MEGF6	AA	10.7	7.67	13.7496	2460	2_2	6.46	0.03	1_1	0.273	0.749	2_1	-1.52	0.152	1_2	-2.42	0.0694
FY	15	18340522	ARS-BFGL-NGS-61307	rs109199729	46424	rs109199729	rs109199729	EXPH5_DDX10	16	62392896	BovineHD1600017940	rs42253896	50320	rs42253896	rs42253896	ENSBTAG00000052226_CACNA1E	AA	9.23	7.71	13.8894	2340	2_2	4.88	0.0414	1_1	0.37	0.641	2_1	-0.928	0.25	1_2	-3.06	0.0678
FY	16	20237214	BovineHD1600005823	rs42543561	49166	rs42543561	ESRRG	ESRRG	17	33948970	BovineHD1700009511	rs109314383	52012	rs109314383	rs109314383	ENSBTAG00000052376(u)	AA	12.6	7.91	14.5918	1804	2_2	6.81	0.0318	1_1	0.285	0.792	2_1	-1.88	0.114	1_2	-3.66	0.0623
FY	16	60744478	BTB-00653808	rs41817992	50270	AXDND1	AXDND1	AXDND1	31	102748710	ARS-BFGL-NGS-36290	rs109235942	78390	rs109235942	rs109235942	ENSBTAG00000030490_MED14	AA	9.34	8.04	15.054	1544	1_1	4.66	0.0502	2_2	0.408	0.707	1_2	-2.06	0.105	2_1	-2.21	0.138
FY	12	29883658	BovineHD1200008816	rs136907119	39062	rs136907119	rs136907119	ENSBTAG00000016052_ENSBTAG00000053517	25	12352826	Hapmap57812-rs29010040	rs29010040	69039	rs29010040	rs29010040	ERCC4(u)	AA	9.77	8.05	15.0835	1526	1_1	5.87	0.0396	2_2	0.274	0.71	1_2	-1.38	0.156	2_1	-2.25	0.0947
FY	17	33948970	BovineHD1700009511	rs109314383	52012	rs109314383	rs109314383	ENSBTAG00000052376(u)	23	28037188	BovineHD2300007728	rs134207521	65621	ENSBTAG00000007075	rs134207521	ENSBTAG00000007075	AA	12.9	8.26	15.8182	1199	2_2	6.71	0.0325	1_1	0.297	0.797	1_2	-1.92	0.109	2_1	-4.01	0.061
FY	15	46576685	Hapmap23956-BTA-36867	rs41606371	47373	TRIM3	TRIM3	TRIM3	27	4359281	BovineHD2700001080	rs135544740	71658	rs135544740	rs135544740	ENSBTAG00000048648_ENSBTAG00000035021	AA	9.6	8.34	16.1355	1078	1_1	5.19	0.0428	2_2	0.393	0.692	1_2	-1.37	0.163	2_1	-2.65	0.102
FY	11	34648625	BTB-01426876	rs42552262	35997	rs42552262	rs42552262	blank	25	22322912	BTB-02007521	none	69367	none	LOC107131823	LOC107131823	AA	-10.4	8.46	16.5513	937	1_2	3.85	0.0695	2_1	0.524	0.638	1_1	-1.49	0.238	2_2	-4.52	0.0545
FY	11	34439864	Hapmap49517-BTA-18783	rs41623094	35996	rs41623094	rs41623094	blank	25	22322912	BTB-02007521	none	69367	none	LOC107131823	LOC107131823	AA	10.5	8.54	16.8633	850	2_2	3.89	0.0695	1_1	0.527	0.639	2_1	-1.51	0.237	1_2	-4.57	0.0545
MY	8	34438846	ARS-BFGL-NGS-40453	rs109976835	26401	rs109976835	LOC101904827	LOC101904827	13	24177790	BovineHD1300007060	rs110405580	41427	rs110405580	rs110405580	MSRB2_PTF1A	AA	-275	7.14	12.0146	10438	2_1	149	0.0317	1_2	7.6	0.784	1_1	-49.4	0.102	2_2	-68.8	0.0823
MY	8	34438846	ARS-BFGL-NGS-40453	rs109976835	26401	rs109976835	LOC101904827	LOC101904827	13	46240282	BovineHD1300013643	rs109118823	42127	ADARB2	ADARB2	ADARB2	AA	249	7.15	12.0434	10328	2_2	126	0.0375	1_1	8.74	0.737	1_2	-34.2	0.148	2_1	-79.7	0.0768
MY	4	5400843	BovineHD0400001520	rs137753008	11580	DDC	DDC	DDC	6	60495871	BTB-00258746	rs43464101	20575	LIMCH1	LIMCH1	LIMCH1	AA	-330	7.16	12.0991	10128	1_2	192	0.0254	2_1	4.64	0.837	2_2	-50	0.08	1_1	-83	0.0574
MY	11	36481544	Hapmap59482-rs29019692	rs29019692	36039	ASB3	ASB3	ASB3	25	22322912	BTB-02007521	none	69367	none	LOC107131823	LOC107131823	AA	-214	7.17	12.1096	10093	1_2	86.5	0.0648	2_1	12	0.582	1_1	-24.5	0.294	2_2	-91.1	0.0592
MY	8	35467225	BTB-00685388	rs41850898	26433	rs41850898	LOC101904827	LOC101904827	13	40144384	ARS-BFGL-NGS-44116	rs110917672	41913	RALGAPA2	RALGAPA2	RALGAPA2	AA	-343	7.18	12.1391	9990	2_1	141	0.025	1_2	8.39	0.824	1_1	-41.3	0.113	2_2	-152	0.0377
MY	8	35760671	BovineHD0800010650	rs136925372	26441	rs136925372	LOC101904827	LOC101904827	13	24177790	BovineHD1300007060	rs110405580	41427	rs110405580	rs110405580	MSRB2_PTF1A	AA	-337	7.18	12.1439	9974	2_1	166	0.0249	1_2	7.39	0.823	1_1	-47.5	0.109	2_2	-116	0.0436
MY	8	34438846	ARS-BFGL-NGS-40453	rs109976835	26401	rs109976835	LOC101904827	LOC101904827	13	20631768	Hapmap57706-rs29024881	rs29024881	41326	rs29024881	rs29024881	ARL5B_ENSBTAG00000037969	AA	254	7.18	12.1555	9936	2_2	134	0.0365	1_1	8.04	0.75	1_2	-38.1	0.136	2_1	-73.6	0.0777
MY	8	34486671	BTB-01493339	rs42609856	26404	rs42609856	LOC101904827	LOC101904827	13	40955787	BovineHD1300011943	rs135662457	41951	rs135662457	rs135662457	PAX1_ENSBTAG00000048400	AA	-264	7.18	12.1599	9915	1_2	131	0.0324	2_1	9.39	0.758	2_2	-38.6	0.139	1_1	-85.4	0.0701
MY	4	5400843	BovineHD0400001520	rs137753008	11580	DDC	DDC	DDC	6	84119230	Hapmap56224-rs29010229	rs29010229	21082	YTHDC1	YTHDC1	YTHDC1	AA	-304	7.19	12.1739	9863	1_2	186	0.0277	2_1	4.21	0.802	2_2	-37.6	0.115	1_1	-76.5	0.055
MY	13	44518345	BovineHD1300013071	rs41692389	42064	rs41692389	rs41692389	ENSBTAG00000052258_KLF6	31	17611536	BovineHD3000005833	rs135516416	77206	GPC3	GPC3	GPC3	AA	171	7.19	12.1871	9819	2_2	77	0.0823	1_1	12.1	0.555	2_1	-25.6	0.239	1_2	-56.1	0.124
MY	8	35467225	BTB-00685388	rs41850898	26433	rs41850898	LOC101904827	LOC101904827	13	35774770	BTB-00517773	rs41682728	41760	rs41682728	rs41682728	LYZL1_U3	AA	-298	7.22	12.2857	9505	2_1	129	0.0296	1_2	7.98	0.703	1_1	-20.2	0.234	2_2	-141	0.0331
MY	4	75168184	ARS-BFGL-NGS-60615	rs109058475	13510	rs109058475	rs109058475	ENSBTAG00000048877_ENSBTAG00000051057	5	86735831	BovineHD0500024703	rs42198516	17440	rs42198516	rs42198516	SOX5(d)	AA	-218	7.23	12.3028	9464	2_1	141	0.036	1_2	7.82	0.648	2_2	-25.1	0.202	1_1	-44.3	0.115
MY	5	19468540	ARS-BFGL-NGS-36350	rs109747382	15548	rs109747382	rs109747382	POC1B_ATP2B1	13	44518345	BovineHD1300013071	rs41692389	42064	rs41692389	rs41692389	ENSBTAG00000052258_KLF6	AA	146	7.24	12.3429	9347	2_2	51.8	0.142	1_1	18	0.447	2_1	-35.4	0.232	1_2	-40.2	0.179
MY	13	40955787	BovineHD1300011943	rs135662457	41951	rs135662457	rs135662457	PAX1_ENSBTAG00000048400	31	128882232	Hapmap53030-rs29011050	rs29011050	78921	GLRA2	GLRA2	GLRA2	AA	-303	7.24	12.3429	9348	2_1	176	0.0226	1_2	6.83	0.774	2_2	-28.1	0.149	1_1	-92.5	0.0548
MY	16	32416117	Hapmap43256-BTA-38560	rs41635540	49527	HNRNPU	HNRNPU	HNRNPU	31	22701626	BovineHD3000007459	rs133306326	77356	rs133306326	rs133306326	ENSBTAG00000019221_ENSBTAG00000000567	AA	166	7.26	12.3925	9204	1_1	34.4	0.188	2_2	28.4	0.232	1_2	-13.2	0.509	2_1	-89.9	0.0708
MY	11	10551867	BovineHD1100003606	none	35200	none	none	BOLA3_TET3	31	29188839	ARS-BFGL-NGS-3364	rs109496194	77494	rs109496194	rs109496194	RNaseP_nuc_ENSBTAG00000016940	AA	-149	7.27	12.4295	9091	1_2	55.3	0.148	2_1	18	0.413	2_2	-28.3	0.275	1_1	-47.7	0.164
MY	18	57576120	ARS-BFGL-NGS-25317	rs41892940	55469	ENSBTAG00000045880	SIGLEC5	ENSBTAG00000045880	31	87757884	BovineHD3000025580	rs136387741	78194	CLCN5	CLCN5	CLCN5	AA	-174	7.28	12.4609	9002	2_1	86.5	0.0908	1_2	9.36	0.566	2_2	-35	0.202	1_1	-43.1	0.141
MY	5	23669019	ARS-BFGL-NGS-34975	rs110050179	15698	rs110050179	rs110050179	CRADD_ENSBTAG00000049886	11	20453298	BovineHD1100006181	rs42678915	35546	rs42678915	rs42678915	RMDN2_CYP1B1	AA	244	7.28	12.4776	8958	2_2	127	0.0365	1_1	9.14	0.614	1_2	-18.3	0.295	2_1	-89.6	0.0538
MY	12	29883658	BovineHD1200008816	rs136907119	39062	rs136907119	rs136907119	ENSBTAG00000016052_ENSBTAG00000053517	25	12613721	BovineHD2500003565	rs136223157	69046	rs136223157	rs136223157	ERCC4(u)	AA	-219	7.3	12.5214	8850	1_2	131	0.047	2_1	7.49	0.672	1_1	-39.7	0.148	2_2	-40.2	0.132
MY	4	5400843	BovineHD0400001520	rs137753008	11580	DDC	DDC	DDC	26	5084073	BTB-01413341	rs42534666	70331	PCDH15	PCDH15	PCDH15	AA	-325	7.3	12.5229	8846	1_2	194	0.0265	2_1	4.57	0.822	2_2	-44.9	0.0953	1_1	-81.7	0.0563
MY	4	61967783	ARS-BFGL-NGS-99082	rs109507812	13125	rs109507812	rs109507812	DPY19L2_DPY19L1	14	7312928	Hapmap26322-BTC-062079	rs109972510	43694	rs109972510	rs109972510	ZFAT(d)	AA	-179	7.3	12.5317	8810	1_2	72.7	0.0861	2_1	12.5	0.542	2_2	-22.9	0.278	1_1	-70.9	0.0944
MY	9	46644050	BovineHD0900013011	rs133284093	29869	rs133284093	rs133284093	U6_ENSBTAG00000043068	14	1823557	BovineHD1400000491	rs110620648	43429	ADGRB1	ADGRB1	ADGRB1	AA	-217	7.3	12.5391	8789	2_1	93.1	0.051	1_2	11.3	0.649	1_1	-19.8	0.217	2_2	-93	0.0834
MY	2	4615194	BovineHD0200001282	rs109435427	4402	AMMECR1L	AMMECR1L	AMMECR1L	6	95058099	BovineHD0600026895	rs42491375	21515	CFAP299,ENSBTAG00000054713	CFAP299	CFAP299,ENSBTAG00000054713	AA	-232	7.31	12.5686	8698	1_2	139	0.0396	2_1	7.86	0.701	2_2	-42.2	0.145	1_1	-42.7	0.115
MY	17	33948970	BovineHD1700009511	rs109314383	52012	rs109314383	rs109314383	ENSBTAG00000052376(u)	23	28037188	BovineHD2300007728	rs134207521	65621	ENSBTAG00000007075	rs134207521	ENSBTAG00000007075	AA	303	7.31	12.585	8646	2_2	157	0.0325	1_1	6.95	0.797	1_2	-44.6	0.109	2_1	-94.7	0.061
MY	23	28037188	BovineHD2300007728	rs134207521	65621	ENSBTAG00000007075	rs134207521	ENSBTAG00000007075	31	102900444	ARS-BFGL-NGS-92361	rs109187580	78392	rs109187580	rs109187580	MPC1L_ATP6AP2	AA	268	7.33	12.6234	8552	2_2	152	0.0371	1_1	6.28	0.768	2_1	-40.4	0.105	1_2	-69.1	0.0902
MY	4	5400843	BovineHD0400001520	rs137753008	11580	DDC	DDC	DDC	6	84056389	BovineHD0600023590	rs133778140	21080	rs133778140	rs133778140	TMPRSS11E_U6	AA	307	7.33	12.6345	8523	1_1	187	0.0283	2_2	4.37	0.794	2_1	-36.5	0.123	1_2	-78.2	0.0545
MY	8	35760671	BovineHD0800010650	rs136925372	26441	rs136925372	LOC101904827	LOC101904827	13	27465215	Hapmap48698-BTA-26145	rs41575755	41526	rs41575755	rs41575755	OPTN(u)	AA	367	7.34	12.6615	8455	2_2	161	0.0248	1_1	8.03	0.856	1_2	-68.2	0.0761	2_1	-130	0.0436
MY	8	35467225	BTB-00685388	rs41850898	26433	rs41850898	LOC101904827	LOC101904827	13	27303306	BovineHD1300008018	rs137068378	41518	rs137068378	rs137068378	ENSBTAG00000042704_OPTN	AA	355	7.35	12.7144	8319	2_2	163	0.0254	1_1	7.82	0.819	1_2	-45.3	0.117	2_1	-139	0.0376
MY	12	75672295	ARS-BFGL-NGS-112325	rs110072997	40238	rs110072997	SLC15A1	SLC15A1	31	128116352	ARS-BFGL-NGS-5374	rs109716088	78891	VEGFD	VEGFD	VEGFD	AA	-140	7.36	12.7352	8267	2_1	49.1	0.164	1_2	20.4	0.385	1_1	-32.8	0.242	2_2	-37.9	0.21
MY	8	35467225	BTB-00685388	rs41850898	26433	rs41850898	LOC101904827	LOC101904827	13	24198961	BovineHD1300007066	rs110108532	41428	rs110108532	rs110108532	MSRB2_PTF1A	AA	-353	7.38	12.8097	8097	2_1	169	0.0246	1_2	7.54	0.817	1_1	-43.2	0.121	2_2	-133	0.0383
MY	8	30418104	BovineHD0800009245	rs132689980	26317	rs132689980	rs132689980	ENSBTAG00000044352_7SK	13	45654946	ARS-BFGL-NGS-116031	rs109531261	42108	rs109531261	rs109531261	ENSBTAG00000052659_ENSBTAG00000050649	AA	342	7.39	12.8239	8049	1_1	161	0.0275	2_2	8.44	0.841	2_1	-78	0.0538	1_2	-94.6	0.0777
MY	8	34438846	ARS-BFGL-NGS-40453	rs109976835	26401	rs109976835	LOC101904827	LOC101904827	13	45703886	BovineHD1300013451	rs110392158	42111	rs110392158	rs110392158	ENSBTAG00000052659_ENSBTAG00000050649	AA	-285	7.4	12.8729	7903	2_1	141	0.0329	1_2	9.39	0.784	1_1	-48.7	0.102	2_2	-86.1	0.0813
MY	23	25306906	BovineHD2300006930	rs109689396	65556	rs109689396	rs109689396	FBXO9_GCM1	31	104613165	Hapmap23277-BTA-157816	rs109720892	78428	TSPAN7	TSPAN7	TSPAN7	AA	-239	7.41	12.8827	7878	2_1	138	0.0409	1_2	7.25	0.718	2_2	-34.9	0.139	1_1	-58.7	0.102
MY	8	35760671	BovineHD0800010650	rs136925372	26441	rs136925372	LOC101904827	LOC101904827	13	46240282	BovineHD1300013643	rs109118823	42127	ADARB2	ADARB2	ADARB2	AA	321	7.42	12.9245	7784	2_2	150	0.0274	1_1	8.26	0.773	1_2	-32.4	0.158	2_1	-130	0.0412
MY	8	30418104	BovineHD0800009245	rs132689980	26317	rs132689980	rs132689980	ENSBTAG00000044352_7SK	13	27465215	Hapmap48698-BTA-26145	rs41575755	41526	rs41575755	rs41575755	OPTN(u)	AA	-321	7.42	12.9393	7748	1_2	165	0.0289	2_1	7.62	0.823	2_2	-63.1	0.0719	1_1	-85.2	0.0763
MY	12	29883658	BovineHD1200008816	rs136907119	39062	rs136907119	rs136907119	ENSBTAG00000016052_ENSBTAG00000053517	25	12352826	Hapmap57812-rs29010040	rs29010040	69039	rs29010040	rs29010040	ERCC4(u)	AA	239	7.43	12.9586	7699	1_1	147	0.0396	2_2	6.28	0.71	1_2	-34.8	0.156	2_1	-51.2	0.0947
MY	7	18039022	BovineHD0700005361	rs110691680	22925	KHSRP	KHSRP	KHSRP	8	30418104	BovineHD0800009245	rs132689980	26317	rs132689980	rs132689980	ENSBTAG00000044352_7SK	AA	294	7.44	13.007	7585	1_1	179	0.0303	2_2	5.29	0.792	1_2	-50.7	0.102	2_1	-59.1	0.075
MY	16	49594006	ARS-BFGL-NGS-32187	rs110026174	49915	PRDM16	PRDM16	PRDM16	31	98038508	BovineHD3000044780	rs133607952	78274	rs133607952	rs133607952	U6_bta-mir-222	AA	-194	7.45	13.0376	7511	2_1	98.5	0.0681	1_2	10.6	0.619	2_2	-39.3	0.155	1_1	-45.7	0.157
MY	8	35760671	BovineHD0800010650	rs136925372	26441	rs136925372	LOC101904827	LOC101904827	13	40955787	BovineHD1300011943	rs135662457	41951	rs135662457	rs135662457	PAX1_ENSBTAG00000048400	AA	327	7.49	13.1427	7281	2_2	145	0.027	1_1	8.61	0.787	1_2	-34.3	0.145	2_1	-138	0.0414
MY	8	34438846	ARS-BFGL-NGS-40453	rs109976835	26401	rs109976835	LOC101904827	LOC101904827	13	44526139	ARS-BFGL-NGS-101595	rs110135429	42065	rs110135429	LOC112449300	LOC112449300	AA	290	7.49	13.163	7235	2_2	143	0.0343	1_1	8.77	0.792	1_2	-55.6	0.0944	2_1	-82.7	0.0797
MY	8	30418104	BovineHD0800009245	rs132689980	26317	rs132689980	rs132689980	ENSBTAG00000044352_7SK	13	24198961	BovineHD1300007066	rs110108532	41428	rs110108532	rs110108532	MSRB2_PTF1A	AA	294	7.57	13.4353	6692	1_1	161	0.0318	2_2	7.47	0.781	2_1	-42.8	0.113	1_2	-82.9	0.0737
MY	8	30418104	BovineHD0800009245	rs132689980	26317	rs132689980	rs132689980	ENSBTAG00000044352_7SK	13	44526139	ARS-BFGL-NGS-101595	rs110135429	42065	rs110135429	LOC112449300	LOC112449300	AA	-303	7.59	13.4776	6618	1_2	162	0.0303	2_1	7.74	0.796	2_2	-47.9	0.0984	1_1	-84.8	0.075
MY	8	35760671	BovineHD0800010650	rs136925372	26441	rs136925372	LOC101904827	LOC101904827	13	45703886	BovineHD1300013451	rs110392158	42111	rs110392158	rs110392158	ENSBTAG00000052659_ENSBTAG00000050649	AA	-356	7.59	13.5017	6574	2_1	155	0.0256	1_2	8.98	0.822	1_1	-46.9	0.109	2_2	-145	0.0429
MY	11	35237947	ARS-BFGL-NGS-42851	rs109546915	36006	rs109546915	rs109546915	ENSBTAG00000027786(d)	25	22322912	BTB-02007521	none	69367	none	LOC107131823	LOC107131823	AA	233	7.6	13.5391	6521	2_2	87.7	0.0687	1_1	13.1	0.586	2_1	-27.2	0.29	1_2	-105	0.0553
MY	8	34964323	Hapmap51710-BTA-27877	rs41633147	26415	rs41633147	LOC101904827	LOC101904827	13	44526139	ARS-BFGL-NGS-101595	rs110135429	42065	rs110135429	LOC112449300	LOC112449300	AA	-250	7.61	13.5544	6485	1_2	131	0.0404	2_1	9.75	0.721	1_1	-44.5	0.15	2_2	-64.2	0.0882
MY	8	35467225	BTB-00685388	rs41850898	26433	rs41850898	LOC101904827	LOC101904827	13	40812532	BovineHD1300011905	rs109985942	41941	rs109985942	rs109985942	ENSBTAG00000035643_ENSBTAG00000049444	AA	-336	7.64	13.644	6325	2_1	146	0.0266	1_2	8.5	0.764	1_1	-27.9	0.173	2_2	-153	0.0362
MY	8	35467225	BTB-00685388	rs41850898	26433	rs41850898	LOC101904827	LOC101904827	13	45637921	BovineHD1300013431	rs41689424	42107	rs41689424	rs41689424	ENSBTAG00000052659_ENSBTAG00000050649	AA	-335	7.67	13.762	6113	2_1	135	0.0298	1_2	8.66	0.755	1_1	-28.6	0.183	2_2	-163	0.0329
MY	8	35467225	BTB-00685388	rs41850898	26433	rs41850898	LOC101904827	LOC101904827	13	43963440	BovineHD1300012926	rs132734356	42047	rs132734356	rs132734356	ENSBTAG00000053641_ENSBTAG00000054718	AA	353	7.77	14.118	5550	2_2	146	0.0294	1_1	8.61	0.776	1_2	-34.2	0.161	2_1	-164	0.0333
MY	8	34438846	ARS-BFGL-NGS-40453	rs109976835	26401	rs109976835	LOC101904827	LOC101904827	13	45654946	ARS-BFGL-NGS-116031	rs109531261	42108	rs109531261	rs109531261	ENSBTAG00000052659_ENSBTAG00000050649	AA	-353	7.81	14.2534	5341	2_1	154	0.0299	1_2	9.8	0.835	2_2	-92.8	0.0841	1_1	-97.1	0.0513
MY	13	44526139	ARS-BFGL-NGS-101595	rs110135429	42065	rs110135429	LOC112449300	LOC112449300	31	128882232	Hapmap53030-rs29011050	rs29011050	78921	GLRA2	GLRA2	GLRA2	AA	-358	7.86	14.4067	5089	2_1	215	0.0206	1_2	6.82	0.815	2_2	-43.2	0.108	1_1	-93.5	0.0568
MY	8	35760671	BovineHD0800010650	rs136925372	26441	rs136925372	LOC101904827	LOC101904827	13	45654946	ARS-BFGL-NGS-116031	rs109531261	42108	rs109531261	rs109531261	ENSBTAG00000052659_ENSBTAG00000050649	AA	-415	7.87	14.4306	5054	2_1	159	0.0245	1_2	9.24	0.875	1_1	-90.9	0.0568	2_2	-155	0.044
MY	8	35467225	BTB-00685388	rs41850898	26433	rs41850898	LOC101904827	LOC101904827	13	27465215	Hapmap48698-BTA-26145	rs41575755	41526	rs41575755	rs41575755	OPTN(u)	AA	407	7.87	14.4425	5032	2_2	172	0.0244	1_1	8.37	0.861	1_2	-72.1	0.0764	2_1	-154	0.0383
MY	23	25306906	BovineHD2300006930	rs109689396	65556	rs109689396	rs109689396	FBXO9_GCM1	31	107956818	ARS-BFGL-NGS-68581	rs110142932	78495	rs110142932	rs110142932	MAGEB16(d)	AA	-267	8	14.9031	4433	2_1	153	0.0404	1_2	6.75	0.732	2_2	-32.4	0.139	1_1	-75.2	0.088
MY	4	5400843	BovineHD0400001520	rs137753008	11580	DDC	DDC	DDC	6	80900151	BovineHD4100005265	rs110410051	20980	EPHA5	EPHA5	EPHA5	AA	-366	8.02	14.9547	4372	1_2	215	0.0266	2_1	5.13	0.83	2_2	-55.3	0.0875	1_1	-91.2	0.0562
MY	4	5400843	BovineHD0400001520	rs137753008	11580	DDC	DDC	DDC	6	80983782	Hapmap53172-rs29012675	rs29012675	20985	EPHA5	EPHA5	EPHA5	AA	-362	8.03	15.0083	4310	1_2	214	0.0264	2_1	4.95	0.829	2_2	-53.8	0.0878	1_1	-89.2	0.0563
MY	8	35467225	BTB-00685388	rs41850898	26433	rs41850898	LOC101904827	LOC101904827	13	24177790	BovineHD1300007060	rs110405580	41427	rs110405580	rs110405580	MSRB2_PTF1A	AA	-394	8.09	15.209	4067	2_1	191	0.0242	1_2	7.98	0.828	1_1	-52.2	0.109	2_2	-143	0.0387
MY	15	46576685	Hapmap23956-BTA-36867	rs41606371	47373	TRIM3	TRIM3	TRIM3	27	4359281	BovineHD2700001080	rs135544740	71658	rs135544740	rs135544740	ENSBTAG00000048648_ENSBTAG00000035021	AA	247	8.12	15.3251	3959	1_1	136	0.0428	2_2	9.59	0.692	1_2	-34.5	0.163	2_1	-66.9	0.102
MY	8	35467225	BTB-00685388	rs41850898	26433	rs41850898	LOC101904827	LOC101904827	13	45703886	BovineHD1300013451	rs110392158	42111	rs110392158	rs110392158	ENSBTAG00000052659_ENSBTAG00000050649	AA	-396	8.14	15.4012	3884	2_1	168	0.025	1_2	9.3	0.827	1_1	-49.5	0.11	2_2	-170	0.0379
MY	11	34648625	BTB-01426876	rs42552262	35997	rs42552262	rs42552262	blank	25	22322912	BTB-02007521	none	69367	none	LOC107131823	LOC107131823	AA	-266	8.16	15.4815	3810	1_2	89.7	0.0695	2_1	14.5	0.638	1_1	-36.6	0.238	2_2	-125	0.0545
MY	8	35467225	BTB-00685388	rs41850898	26433	rs41850898	LOC101904827	LOC101904827	13	46240282	BovineHD1300013643	rs109118823	42127	ADARB2	ADARB2	ADARB2	AA	369	8.2	15.6073	3696	2_2	169	0.0265	1_1	8.77	0.778	1_2	-35	0.159	2_1	-157	0.0364
MY	11	34439864	Hapmap49517-BTA-18783	rs41623094	35996	rs41623094	rs41623094	blank	25	22322912	BTB-02007521	none	69367	none	LOC107131823	LOC107131823	AA	267	8.22	15.6757	3627	2_2	90.4	0.0695	1_1	14.6	0.639	2_1	-36.9	0.237	1_2	-126	0.0545
MY	8	35467225	BTB-00685388	rs41850898	26433	rs41850898	LOC101904827	LOC101904827	13	45654946	ARS-BFGL-NGS-116031	rs109531261	42108	rs109531261	rs109531261	ENSBTAG00000052659_ENSBTAG00000050649	AA	-447	8.23	15.7144	3578	2_1	164	0.0243	1_2	9.42	0.88	1_1	-93.9	0.057	2_2	-180	0.0385
MY	23	28037188	BovineHD2300007728	rs134207521	65621	ENSBTAG00000007075	rs134207521	ENSBTAG00000007075	31	104613165	Hapmap23277-BTA-157816	rs109720892	78428	TSPAN7	TSPAN7	TSPAN7	AA	-290	8.24	15.757	3533	2_1	163	0.0385	1_2	8.03	0.753	2_2	-52.6	0.103	1_1	-65.8	0.105
MY	23	28037188	BovineHD2300007728	rs134207521	65621	ENSBTAG00000007075	rs134207521	ENSBTAG00000007075	31	107956818	ARS-BFGL-NGS-68581	rs110142932	78495	rs110142932	rs110142932	MAGEB16(d)	AA	-301	8.25	15.7878	3503	2_1	172	0.0376	1_2	6.86	0.767	2_2	-44.5	0.104	1_1	-77.8	0.0908
MY	8	35467225	BTB-00685388	rs41850898	26433	rs41850898	LOC101904827	LOC101904827	13	40955787	BovineHD1300011943	rs135662457	41951	rs135662457	rs135662457	PAX1_ENSBTAG00000048400	AA	375	8.27	15.8539	3435	2_2	162	0.0264	1_1	9.11	0.792	1_2	-37.1	0.145	2_1	-168	0.0364
MY	8	35760671	BovineHD0800010650	rs136925372	26441	rs136925372	LOC101904827	LOC101904827	13	44526139	ARS-BFGL-NGS-101595	rs110135429	42065	rs110135429	LOC112449300	LOC112449300	AA	413	8.79	17.8013	2123	2_2	192	0.0259	1_1	9.2	0.829	1_2	-59.9	0.103	2_1	-152	0.0425
MY	8	30418104	BovineHD0800009245	rs132689980	26317	rs132689980	rs132689980	ENSBTAG00000044352_7SK	13	24177790	BovineHD1300007060	rs110405580	41427	rs110405580	rs110405580	MSRB2_PTF1A	AA	358	8.98	18.556	1741	1_1	198	0.0308	2_2	8.58	0.792	2_1	-56.7	0.103	1_2	-94.4	0.0746
MY	8	35467225	BTB-00685388	rs41850898	26433	rs41850898	LOC101904827	LOC101904827	13	44526139	ARS-BFGL-NGS-101595	rs110135429	42065	rs110135429	LOC112449300	LOC112449300	AA	452	9.27	19.7328	1365	2_2	204	0.0252	1_1	9.44	0.834	1_2	-62	0.103	2_1	-177	0.0375
propct	6	38332952	Hapmap27298-BTC-035654	rs43458640	19951	rs43458640	rs43458640	blank	20	57749865	BovineHD2000016008	rs42944144	59961	rs42944144	rs42944144	ENSBTAG00000048498(u)	AA	0.009	8.69	17.4486	48287	1_1	0.00485	0.0411	2_2	0.000206	0.638	2_1	-0.000433	0.258	1_2	-0.00351	0.0624
propct	1	140421945	UA-IFASA-3744	rs29024836	3587	DSCAM	DSCAM	DSCAM	6	38261228	BovineHD0600010894	rs42879600	19940	rs42879600	rs42879600	blank	AA	0.0202	8.73	17.5986	47365	1_1	0.00243	0.0483	2_2	0.00143	0.0724	2_1	-0.000138	0.873	1_2	-0.0162	0.00621
propct	1	140421945	UA-IFASA-3744	rs29024836	3587	DSCAM	DSCAM	DSCAM	6	38259537	BovineHD0600010892	rs29009570	19938	rs29009570	rs29009570	blank	AA	0.0202	8.74	17.6383	47120	1_1	0.00243	0.0483	2_2	0.00143	0.0724	2_1	-0.000138	0.873	1_2	-0.0162	0.0062
propct	6	38332952	Hapmap27298-BTC-035654	rs43458640	19951	rs43458640	rs43458640	blank	12	5048441	BTB-00485995	rs43692192	38275	rs43692192	rs43692192	ENSBTAG00000051281(u)	AA	0.0137	8.76	17.684	46830	2_2	0.00149	0.0893	1_1	0.00136	0.092	2_1	-0.000167	0.807	1_2	-0.0107	0.0115
propct	6	38396789	Hapmap32210-BTC-035534	rs43458270	19958	rs43458270	rs43458270	blank	12	5048441	BTB-00485995	rs43692192	38275	rs43692192	rs43692192	ENSBTAG00000051281(u)	AA	0.0169	8.83	17.9586	45223	1_1	0.00237	0.0504	2_2	0.00152	0.0919	2_1	-0.00017	0.849	1_2	-0.0128	0.00897
propct	6	39797151	Hapmap57625-rs29027071	rs29027071	20008	SLIT2	SLIT2	SLIT2	19	58444997	ARS-BFGL-NGS-12196	rs110190452	57947	SLC39A11	SLC39A11	SLC39A11	AA	0.0192	8.85	18.0372	44749	1_1	0.00224	0.0496	2_2	0.00123	0.0811	1_2	-0.00013	0.863	2_1	-0.0156	0.00629
propct	6	38332952	Hapmap27298-BTC-035654	rs43458640	19951	rs43458640	rs43458640	blank	12	5097935	BTB-00485696	rs43689893	38277	rs43689893	rs43689893	ENSBTAG00000051281(u)	AA	0.0137	8.99	18.5986	41674	1_1	0.00137	0.092	2_2	0.00129	0.0987	2_1	-0.00016	0.798	1_2	-0.0109	0.0116
propct	6	36592235	BovineHD0600010555	rs109500950	19819	ABCG2	ABCG2	ABCG2	12	5048441	BTB-00485995	rs43692192	38275	rs43692192	rs43692192	ENSBTAG00000051281(u)	AA	-0.0162	9.06	18.8962	40133	2_1	0.00201	0.0613	1_2	0.00173	0.0912	1_1	-0.000192	0.838	2_2	-0.0123	0.0097
propct	5	92587014	BovineHD0500026412	rs134855280	17678	rs134855280	rs134855280	blank	6	38332952	Hapmap27298-BTC-035654	rs43458640	19951	rs43458640	rs43458640	blank	AA	0.0167	9.2	19.4214	37625	2_2	0.00192	0.0636	1_1	0.00121	0.0951	1_2	-0.000149	0.833	2_1	-0.0134	0.00847
propct	6	38396789	Hapmap32210-BTC-035534	rs43458270	19958	rs43458270	rs43458270	blank	24	29301618	BovineHD2400008061	rs134321681	67454	rs134321681	rs134321681	ENSBTAG00000044212_U6	AA	0.0189	9.91	22.399	26862	1_1	0.0025	0.0505	2_2	0.0014	0.102	2_1	-0.00017	0.839	1_2	-0.0149	0.00855
PY	12	1445283	BovineHD1200000362	rs42485934	38147	rs42485934	rs42485934	ENSBTAG00000054721_TDRD3	31	118169990	BovineHD3000035407	rs136926627	78729	rs136926627	rs136926627	ENSBTAG00000048848_ARX	AA	-6.16	7.14	12.0214	4597	1_2	3.18	0.0434	2_1	0.256	0.586	2_2	-0.507	0.311	1_1	-2.21	0.0592
PY	9	46644050	BovineHD0900013011	rs133284093	29869	rs133284093	rs133284093	U6_ENSBTAG00000043068	14	1823557	BovineHD1400000491	rs110620648	43429	ADGRB1	ADGRB1	ADGRB1	AA	-5.91	7.16	12.0768	4538	2_1	2.7	0.051	1_2	0.282	0.649	1_1	-0.571	0.217	2_2	-2.36	0.0834
PY	23	25306906	BovineHD2300006930	rs109689396	65556	rs109689396	rs109689396	FBXO9_GCM1	31	102900444	ARS-BFGL-NGS-92361	rs109187580	78392	rs109187580	rs109187580	MPC1L_ATP6AP2	AA	6.68	7.17	12.1198	4480	2_2	3.83	0.0395	1_1	0.174	0.733	2_1	-0.842	0.14	1_2	-1.83	0.0878
PY	9	97315215	BovineHD0900028394	rs137197500	31362	PRKN	PRKN	PRKN	13	30103189	BovineHD1300008872	rs137424343	41593	ITGA8	LOC112449274,ITGA8	ITGA8	AA	6	7.17	12.1267	4469	1_1	3.09	0.0492	2_2	0.271	0.694	2_1	-1.29	0.126	1_2	-1.36	0.131
PY	8	35760671	BovineHD0800010650	rs136925372	26441	rs136925372	LOC101904827	LOC101904827	13	45654946	ARS-BFGL-NGS-116031	rs109531261	42108	rs109531261	rs109531261	ENSBTAG00000052659_ENSBTAG00000050649	AA	-10.5	7.17	12.1319	4458	2_1	4.03	0.0245	1_2	0.234	0.875	1_1	-2.26	0.0568	2_2	-3.98	0.044
PY	11	72714726	BovineHD1100020749	rs133222554	36917	DPYSL5	DPYSL5	DPYSL5	31	29188839	ARS-BFGL-NGS-3364	rs109496194	77494	rs109496194	rs109496194	RNaseP_nuc_ENSBTAG00000016940	AA	4.06	7.17	12.1331	4456	1_1	1.02	0.193	2_2	0.726	0.305	2_1	-0.554	0.384	1_2	-1.76	0.117
PY	1	148380899	ARS-BFGL-NGS-35604	rs43288785	3901	ENSBTAG00000052342	SETD4,LOC112441473	ENSBTAG00000052342	12	30800315	BovineHD1200009058	rs135121613	39094	rs135121613	rs135121613	ENSBTAG00000052411_UBL3	AA	-6.36	7.18	12.1624	4403	2_1	3.71	0.0399	1_2	0.175	0.678	1_1	-0.641	0.21	2_2	-1.83	0.0722
PY	8	35760671	BovineHD0800010650	rs136925372	26441	rs136925372	LOC101904827	LOC101904827	31	21769132	BovineHD3000007055	rs134122240	77329	rs134122240	rs134122240	ENSBTAG00000042114(u)	AA	10	7.19	12.1864	4365	2_2	6.11	0.0199	1_1	0.162	0.829	1_2	-1.37	0.102	2_1	-2.38	0.0492
PY	12	874602	BovineHD1200000148	rs41920673	38129	rs41920673	rs41920673	ENSBTAG00000035926_U6	31	20358980	ARS-BFGL-NGS-21644	none	77289	ARHGEF6	ARHGEF6	ARHGEF6	AA	-5.17	7.19	12.1878	4362	1_2	2.57	0.0667	2_1	0.275	0.607	1_1	-0.725	0.21	2_2	-1.6	0.117
PY	17	7340739	BovineHD1700002126	rs42505938	51198	LRBA	LRBA	LRBA	31	118243784	BTA-122902-no-rs	rs41621570	78730	rs41621570	rs41621570	ENSBTAG00000048848_ARX	AA	-5.25	7.2	12.2211	4311	2_1	2.38	0.0728	1_2	0.266	0.563	2_2	-0.538	0.282	1_1	-2.07	0.0831
PY	8	35467225	BTB-00685388	rs41850898	26433	rs41850898	LOC101904827	LOC101904827	13	40812532	BovineHD1300011905	rs109985942	41941	rs109985942	rs109985942	ENSBTAG00000035643_ENSBTAG00000049444	AA	-8.8	7.21	12.2549	4269	2_1	3.77	0.0266	1_2	0.223	0.764	1_1	-0.705	0.173	2_2	-4.11	0.0362
PY	12	29883658	BovineHD1200008816	rs136907119	39062	rs136907119	rs136907119	ENSBTAG00000016052_ENSBTAG00000053517	16	62392896	BovineHD1600017940	rs42253896	50320	rs42253896	rs42253896	ENSBTAG00000052226_CACNA1E	AA	-7.12	7.22	12.266	4251	1_2	4.27	0.033	2_1	0.211	0.728	1_1	-1.08	0.163	2_2	-1.56	0.0763
PY	9	80481120	BTB-01710251	rs42826435	30742	rs42826435	rs42826435	ENSBTAG00000050886_AIG1	17	29252141	BTA-40811-no-rs	rs41637540	51854	ENSBTAG00000054056	rs41637540	ENSBTAG00000054056	AA	5.81	7.22	12.2733	4240	2_2	2.9	0.0566	1_1	0.239	0.613	2_1	-0.661	0.262	1_2	-2.01	0.068
PY	5	19468540	ARS-BFGL-NGS-36350	rs109747382	15548	rs109747382	rs109747382	POC1B_ATP2B1	13	44518345	BovineHD1300013071	rs41692389	42064	rs41692389	rs41692389	ENSBTAG00000052258_KLF6	AA	4.03	7.22	12.2765	4231	2_2	1.49	0.142	1_1	0.464	0.447	2_1	-0.891	0.232	1_2	-1.18	0.179
PY	17	33948970	BovineHD1700009511	rs109314383	52012	rs109314383	rs109314383	ENSBTAG00000052376(u)	25	32571016	BovineHD2500009108	rs43061447	69747	rs43061447	rs43061447	5_8S_rRNA_ENSBTAG00000014417	AA	8.38	7.22	12.2815	4225	2_2	4.89	0.0294	1_1	0.159	0.798	1_2	-1.28	0.109	2_1	-2.04	0.0641
PY	1	154131828	BTB-00023885	rs43232718	4154	TBC1D5	TBC1D5	TBC1D5	23	2393154	BovineHD2300000423	rs136611722	64726	rs136611722	rs136611722	PRIM2(u)	AA	4.29	7.22	12.2882	4217	2_2	1.25	0.169	1_1	0.639	0.311	1_2	-0.506	0.413	2_1	-1.89	0.106
PY	8	35760671	BovineHD0800010650	rs136925372	26441	rs136925372	LOC101904827	LOC101904827	13	27303306	BovineHD1300008018	rs137068378	41518	rs137068378	rs137068378	ENSBTAG00000042704_OPTN	AA	9.37	7.24	12.3439	4153	2_2	4.48	0.0264	1_1	0.21	0.815	1_2	-1.24	0.117	2_1	-3.44	0.0422
PY	9	46644050	BovineHD0900013011	rs133284093	29869	rs133284093	rs133284093	U6_ENSBTAG00000043068	14	1780705	BovineHD1400000479	rs110965060	43426	ENSBTAG00000026340	LOC101905222	ENSBTAG00000026340	AA	7.03	7.24	12.3516	4145	2_2	3.75	0.0352	1_1	0.252	0.746	1_2	-0.992	0.119	2_1	-2.03	0.0992
PY	8	30418104	BovineHD0800009245	rs132689980	26317	rs132689980	rs132689980	ENSBTAG00000044352_7SK	13	27465215	Hapmap48698-BTA-26145	rs41575755	41526	rs41575755	rs41575755	OPTN(u)	AA	-8.73	7.27	12.4389	4029	1_2	4.57	0.0289	2_1	0.197	0.823	2_2	-1.71	0.0719	1_1	-2.25	0.0763
PY	17	33948970	BovineHD1700009511	rs109314383	52012	rs109314383	rs109314383	ENSBTAG00000052376(u)	23	28037188	BovineHD2300007728	rs134207521	65621	ENSBTAG00000007075	rs134207521	ENSBTAG00000007075	AA	8.38	7.27	12.4413	4026	2_2	4.37	0.0325	1_1	0.188	0.797	1_2	-1.23	0.109	2_1	-2.59	0.061
PY	21	53286722	BovineHD2100015382	rs134229243	62020	rs134229243	rs134229243	ENSBTAG00000048948_ENSBTAG00000051424	31	25108164	Hapmap32832-BTA-148856	rs110049159	77393	rs110049159	rs110049159	ENSBTAG00000018098_ENSBTAG00000052701	AA	7.74	7.27	12.4535	4007	1_1	4.57	0.0286	2_2	0.195	0.773	1_2	-1.1	0.116	2_1	-1.87	0.0821
PY	4	50382468	Hapmap54533-rs29013481	rs29013481	12850	rs29013481	rs29013481	TARP_CTTNBP2	9	36596877	BovineHD0900010310	rs134080566	29631	rs134080566	rs134080566	ENSBTAG00000054227_bta-mir-2479	AA	3.97	7.27	12.4559	4005	2_2	1.31	0.17	1_1	0.528	0.406	1_2	-0.864	0.254	2_1	-1.28	0.17
PY	23	25306906	BovineHD2300006930	rs109689396	65556	rs109689396	rs109689396	FBXO9_GCM1	31	104613165	Hapmap23277-BTA-157816	rs109720892	78428	TSPAN7	TSPAN7	TSPAN7	AA	-6.51	7.28	12.4802	3973	2_1	3.76	0.0409	1_2	0.197	0.718	2_2	-0.955	0.139	1_1	-1.59	0.102
PY	4	5400843	BovineHD0400001520	rs137753008	11580	DDC	DDC	DDC	6	80900151	BovineHD4100005265	rs110410051	20980	EPHA5	EPHA5	EPHA5	AA	-9.24	7.29	12.4908	3955	1_2	5.49	0.0266	2_1	0.122	0.83	2_2	-1.39	0.0875	1_1	-2.24	0.0562
PY	12	11988746	BovineHD1200003462	rs136925514	38494	VWA8	VWA8	VWA8	31	118169990	BovineHD3000035407	rs136926627	78729	rs136926627	rs136926627	ENSBTAG00000048848_ARX	AA	4.49	7.3	12.5287	3901	1_1	1.01	0.184	2_2	0.727	0.272	2_1	-0.404	0.461	1_2	-2.35	0.0837
PY	1	154131828	BTB-00023885	rs43232718	4154	TBC1D5	TBC1D5	TBC1D5	23	2396319	BovineHD2300000425	rs137516970	64727	rs137516970	rs137516970	PRIM2(u)	AA	-4.2	7.3	12.5317	3893	2_1	1.22	0.169	1_2	0.625	0.311	1_1	-0.494	0.413	2_2	-1.86	0.106
PY	16	20237214	BovineHD1600005823	rs42543561	49166	rs42543561	ESRRG	ESRRG	19	26019468	ARS-BFGL-NGS-5038	rs110386658	56726	rs110386658	rs110386658	ENSBTAG00000050735_NLRP1	AA	-6.94	7.3	12.5346	3888	2_1	4.13	0.0384	1_2	0.194	0.732	2_2	-1.29	0.107	1_1	-1.32	0.123
PY	10	79413094	BovineHD1000022765	rs136338573	33944	PLEKHH1	PLEKHH1	PLEKHH1	27	32848879	UA-IFASA-1808	rs29013943	72606	rs29013943	rs29013943	ENSBTAG00000033381_ENSBTAG00000051594	AA	-3.88	7.3	12.5376	3882	1_2	1.21	0.176	2_1	0.658	0.363	2_2	-0.866	0.274	1_1	-1.15	0.186
PY	12	3584660	BovineHD1200001101	rs110480298	38217	rs110480298	rs110480298	ENSBTAG00000051623_ENSBTAG00000053708	31	20358980	ARS-BFGL-NGS-21644	none	77289	ARHGEF6	ARHGEF6	ARHGEF6	AA	4.93	7.31	12.585	3820	2_2	1.99	0.0922	1_1	0.344	0.494	2_1	-0.504	0.323	1_2	-2.09	0.0913
PY	3	101636810	BovineHD0300029263	rs43763146	10703	RNF220	RNF220	RNF220	31	21024359	BovineHD3000006872	rs133745735	77308	rs133745735	LOC112445137	LOC112445137	AA	-3.97	7.33	12.6364	3765	1_2	1.37	0.16	2_1	0.575	0.382	2_2	-0.791	0.283	1_1	-1.23	0.175
PY	8	35467225	BTB-00685388	rs41850898	26433	rs41850898	LOC101904827	LOC101904827	13	24198961	BovineHD1300007066	rs110108532	41428	rs110108532	rs110108532	MSRB2_PTF1A	AA	-9.73	7.34	12.6696	3729	2_1	4.64	0.0246	1_2	0.204	0.817	1_1	-1.14	0.121	2_2	-3.74	0.0383
PY	4	5400843	BovineHD0400001520	rs137753008	11580	DDC	DDC	DDC	6	80983782	Hapmap53172-rs29012675	rs29012675	20985	EPHA5	EPHA5	EPHA5	AA	-9.18	7.35	12.6925	3708	1_2	5.5	0.0264	2_1	0.118	0.829	2_2	-1.35	0.0878	1_1	-2.21	0.0563
PY	16	32416117	Hapmap43256-BTA-38560	rs41635540	49527	HNRNPU	HNRNPU	HNRNPU	31	22701626	BovineHD3000007459	rs133306326	77356	rs133306326	rs133306326	ENSBTAG00000019221_ENSBTAG00000000567	AA	4.67	7.36	12.7305	3674	1_1	0.964	0.188	2_2	0.803	0.232	1_2	-0.371	0.509	2_1	-2.53	0.0708
PY	4	5400843	BovineHD0400001520	rs137753008	11580	DDC	DDC	DDC	26	5084073	BTB-01413341	rs42534666	70331	PCDH15	PCDH15	PCDH15	AA	-9.11	7.36	12.7447	3658	1_2	5.46	0.0265	2_1	0.126	0.822	2_2	-1.26	0.0953	1_1	-2.27	0.0563
PY	11	101574968	ARS-BFGL-NGS-2573	rs109936600	37868	PRRC2B	PRRC2B	PRRC2B	31	130928463	ARS-BFGL-NGS-24992	rs109866671	78967	FRMPD4	FRMPD4	FRMPD4	AA	-4.79	7.37	12.7747	3631	1_2	2.19	0.0882	2_1	0.316	0.52	1_1	-0.604	0.278	2_2	-1.68	0.113
PY	12	75672295	ARS-BFGL-NGS-112325	rs110072997	40238	rs110072997	SLC15A1	SLC15A1	31	128116352	ARS-BFGL-NGS-5374	rs109716088	78891	VEGFD	VEGFD	VEGFD	AA	-3.93	7.44	12.9914	3417	2_1	1.37	0.164	1_2	0.578	0.385	1_1	-0.928	0.242	2_2	-1.06	0.21
PY	23	31735050	BovineHD2300015302	rs109567593	65748	H4C7	LOC518961	H4C7	31	107956818	ARS-BFGL-NGS-68581	rs110142932	78495	rs110142932	rs110142932	MAGEB16(d)	AA	6.78	7.44	13.0022	3406	1_1	3.69	0.0442	2_2	0.182	0.719	1_2	-0.727	0.152	2_1	-2.18	0.0843
PY	8	35467225	BTB-00685388	rs41850898	26433	rs41850898	LOC101904827	LOC101904827	13	46240282	BovineHD1300013643	rs109118823	42127	ADARB2	ADARB2	ADARB2	AA	9.35	7.48	13.1244	3291	2_2	4.19	0.0265	1_1	0.224	0.778	1_2	-0.856	0.159	2_1	-4.08	0.0364
PY	13	44526139	ARS-BFGL-NGS-101595	rs110135429	42065	rs110135429	LOC112449300	LOC112449300	31	128882232	Hapmap53030-rs29011050	rs29011050	78921	GLRA2	GLRA2	GLRA2	AA	-9.55	7.54	13.3288	3085	2_1	5.74	0.0206	1_2	0.181	0.815	2_2	-1.16	0.108	1_1	-2.47	0.0568
PY	8	35467225	BTB-00685388	rs41850898	26433	rs41850898	LOC101904827	LOC101904827	13	45703886	BovineHD1300013451	rs110392158	42111	rs110392158	rs110392158	ENSBTAG00000052659_ENSBTAG00000050649	AA	-10.2	7.55	13.342	3068	2_1	4.31	0.025	1_2	0.237	0.827	1_1	-1.24	0.11	2_2	-4.4	0.0379
PY	6	17686572	BovineHD0600005226	rs109531045	19300	rs109531045	rs109531045	PAPSS1_DKK2	18	64134704	BovineHD1800018650	rs41902053	55695	rs41902053	LOC789803	LOC789803	AA	4.24	7.55	13.342	3069	1_1	0.966	0.232	2_2	0.856	0.303	1_2	-0.743	0.318	2_1	-1.68	0.147
PY	8	35760671	BovineHD0800010650	rs136925372	26441	rs136925372	LOC101904827	LOC101904827	13	27465215	Hapmap48698-BTA-26145	rs41575755	41526	rs41575755	rs41575755	OPTN(u)	AA	10.5	7.56	13.4034	3012	2_2	4.76	0.0248	1_1	0.216	0.856	1_2	-1.92	0.0761	2_1	-3.59	0.0436
PY	8	35467225	BTB-00685388	rs41850898	26433	rs41850898	LOC101904827	LOC101904827	13	27303306	BovineHD1300008018	rs137068378	41518	rs137068378	rs137068378	ENSBTAG00000042704_OPTN	AA	10.2	7.6	13.5272	2907	2_2	4.8	0.0254	1_1	0.211	0.819	1_2	-1.25	0.117	2_1	-3.93	0.0376
PY	15	46576685	Hapmap23956-BTA-36867	rs41606371	47373	TRIM3	TRIM3	TRIM3	27	4359281	BovineHD2700001080	rs135544740	71658	rs135544740	rs135544740	ENSBTAG00000048648_ENSBTAG00000035021	AA	6.44	7.61	13.5654	2875	1_1	3.61	0.0428	2_2	0.239	0.692	1_2	-0.904	0.163	2_1	-1.69	0.102
PY	8	35467225	BTB-00685388	rs41850898	26433	rs41850898	LOC101904827	LOC101904827	13	45637921	BovineHD1300013431	rs41689424	42107	rs41689424	rs41689424	ENSBTAG00000052659_ENSBTAG00000050649	AA	-9.23	7.61	13.5735	2868	2_1	3.95	0.0298	1_2	0.221	0.755	1_1	-0.791	0.183	2_2	-4.27	0.0329
PY	8	35467225	BTB-00685388	rs41850898	26433	rs41850898	LOC101904827	LOC101904827	13	45654946	ARS-BFGL-NGS-116031	rs109531261	42108	rs109531261	rs109531261	ENSBTAG00000052659_ENSBTAG00000050649	AA	-11.5	7.62	13.6038	2837	2_1	4.24	0.0243	1_2	0.239	0.88	1_1	-2.34	0.057	2_2	-4.67	0.0385
PY	12	29883658	BovineHD1200008816	rs136907119	39062	rs136907119	rs136907119	ENSBTAG00000016052_ENSBTAG00000053517	25	12352826	Hapmap57812-rs29010040	rs29010040	69039	rs29010040	rs29010040	ERCC4(u)	AA	6.82	7.65	13.699	2764	1_1	4.19	0.0396	2_2	0.177	0.71	1_2	-0.959	0.156	2_1	-1.5	0.0947
PY	23	28037188	BovineHD2300007728	rs134207521	65621	ENSBTAG00000007075	rs134207521	ENSBTAG00000007075	31	102900444	ARS-BFGL-NGS-92361	rs109187580	78392	rs109187580	rs109187580	MPC1L_ATP6AP2	AA	7.85	7.74	14.0066	2557	2_2	4.45	0.0371	1_1	0.184	0.768	2_1	-1.21	0.105	1_2	-2	0.0902
PY	11	35237947	ARS-BFGL-NGS-42851	rs109546915	36006	rs109546915	rs109546915	ENSBTAG00000027786(d)	25	22322912	BTB-02007521	none	69367	none	LOC107131823	LOC107131823	AA	6.59	7.76	14.0645	2521	2_2	2.64	0.0687	1_1	0.35	0.586	2_1	-0.796	0.29	1_2	-2.81	0.0553
PY	11	36481544	Hapmap59482-rs29019692	rs29019692	36039	ASB3	ASB3	ASB3	25	22322912	BTB-02007521	none	69367	none	LOC107131823	LOC107131823	AA	-6.46	7.79	14.1713	2453	1_2	2.73	0.0648	2_1	0.343	0.582	1_1	-0.748	0.294	2_2	-2.64	0.0592
PY	8	30418104	BovineHD0800009245	rs132689980	26317	rs132689980	rs132689980	ENSBTAG00000044352_7SK	31	21769132	BovineHD3000007055	rs134122240	77329	rs134122240	rs134122240	ENSBTAG00000042114(u)	AA	-9.33	7.85	14.3645	2332	1_2	5.93	0.0255	2_1	0.167	0.797	2_2	-1.46	0.0961	1_1	-1.78	0.081
PY	8	35467225	BTB-00685388	rs41850898	26433	rs41850898	LOC101904827	LOC101904827	13	40955787	BovineHD1300011943	rs135662457	41951	rs135662457	rs135662457	PAX1_ENSBTAG00000048400	AA	9.93	7.88	14.4711	2285	2_2	4.27	0.0264	1_1	0.237	0.792	1_2	-0.949	0.145	2_1	-4.47	0.0364
PY	8	35467225	BTB-00685388	rs41850898	26433	rs41850898	LOC101904827	LOC101904827	13	24177790	BovineHD1300007060	rs110405580	41427	rs110405580	rs110405580	MSRB2_PTF1A	AA	-10.7	7.91	14.5834	2234	2_1	5.15	0.0242	1_2	0.215	0.828	1_1	-1.36	0.109	2_2	-3.96	0.0387
PY	8	35760671	BovineHD0800010650	rs136925372	26441	rs136925372	LOC101904827	LOC101904827	13	44526139	ARS-BFGL-NGS-101595	rs110135429	42065	rs110135429	LOC112449300	LOC112449300	AA	10.5	8.06	15.1232	1953	2_2	4.92	0.0259	1_1	0.231	0.829	1_2	-1.51	0.103	2_1	-3.86	0.0425
PY	23	25306906	BovineHD2300006930	rs109689396	65556	rs109689396	rs109689396	FBXO9_GCM1	31	107956818	ARS-BFGL-NGS-68581	rs110142932	78495	rs110142932	rs110142932	MAGEB16(d)	AA	-7.52	8.1	15.2636	1881	2_1	4.31	0.0404	1_2	0.189	0.732	2_2	-0.918	0.139	1_1	-2.1	0.088
PY	11	34648625	BTB-01426876	rs42552262	35997	rs42552262	rs42552262	blank	25	22322912	BTB-02007521	none	69367	none	LOC107131823	LOC107131823	AA	-7.37	8.16	15.4855	1795	1_2	2.71	0.0695	2_1	0.378	0.638	1_1	-1.07	0.238	2_2	-3.21	0.0545
PY	8	35467225	BTB-00685388	rs41850898	26433	rs41850898	LOC101904827	LOC101904827	13	27465215	Hapmap48698-BTA-26145	rs41575755	41526	rs41575755	rs41575755	OPTN(u)	AA	11.8	8.21	15.6576	1729	2_2	5.19	0.0244	1_1	0.226	0.861	1_2	-2.04	0.0764	2_1	-4.32	0.0383
PY	11	34439864	Hapmap49517-BTA-18783	rs41623094	35996	rs41623094	rs41623094	blank	25	22322912	BTB-02007521	none	69367	none	LOC107131823	LOC107131823	AA	7.43	8.23	15.71	1704	2_2	2.74	0.0695	1_1	0.38	0.639	2_1	-1.08	0.237	1_2	-3.24	0.0545
PY	23	28037188	BovineHD2300007728	rs134207521	65621	ENSBTAG00000007075	rs134207521	ENSBTAG00000007075	31	104613165	Hapmap23277-BTA-157816	rs109720892	78428	TSPAN7	TSPAN7	TSPAN7	AA	-8.06	8.26	15.8182	1678	2_1	4.55	0.0385	1_2	0.221	0.753	2_2	-1.47	0.103	1_1	-1.81	0.105
PY	8	30418104	BovineHD0800009245	rs132689980	26317	rs132689980	rs132689980	ENSBTAG00000044352_7SK	13	24177790	BovineHD1300007060	rs110405580	41427	rs110405580	rs110405580	MSRB2_PTF1A	AA	9.22	8.34	16.1331	1584	1_1	5.07	0.0308	2_2	0.224	0.792	2_1	-1.42	0.103	1_2	-2.5	0.0746
PY	8	35467225	BTB-00685388	rs41850898	26433	rs41850898	LOC101904827	LOC101904827	13	44526139	ARS-BFGL-NGS-101595	rs110135429	42065	rs110135429	LOC112449300	LOC112449300	AA	11.6	8.57	16.9957	1277	2_2	5.28	0.0252	1_1	0.237	0.834	1_2	-1.56	0.103	2_1	-4.53	0.0375
PY	23	28037188	BovineHD2300007728	rs134207521	65621	ENSBTAG00000007075	rs134207521	ENSBTAG00000007075	31	107956818	ARS-BFGL-NGS-68581	rs110142932	78495	rs110142932	rs110142932	MAGEB16(d)	AA	-8.74	8.63	17.2233	1217	2_1	4.99	0.0376	1_2	0.198	0.767	2_2	-1.31	0.104	1_1	-2.24	0.0908

## Sheet: AxD_DxA
Trait	chr_1	pos_1	Locus1	rs_num_1	snp1_#	Ensembl_gene_1	NCBI_gene_1	Gene_1MB_1	chr_2	pos_2	Locus2	rs_num_2	snp2_#	Ensembl_gene_2	NCBI_gene_2	Gene_1MB_2	Test	Effect	t-value	log10(1/p)	rank	Geno1	G_value1	freq1	Geno2	G_value2	freq2	Geno3	G_value3	freq3	Geno4	G_value4	freq4	Geno5	G_value5	freq5	Geno6	G_value6	freq6
DPR	15	22223061	Hapmap52669-rs29014752	rs29014752	46524	FDXACB1	rs29014752	FDXACB1	25	15298781	BovineHD2500004344	rs109271689	69132	rs109271689	rs109271689	ENSBTAG00000051040_XYLT1	DA	-2.75	6.25	9.37059	98	12_2	1.17	0.0814	11_1	0.29	0.169	22_1	0.167	0.255	12_1	-0.227	0.412	22_2	-0.934	0.0462	11_2	-1.32	0.0367
propct	10	10798708	BovineHD1000003617	rs136338708	32057	rs136338708	rs136338708	CMYA5_ENSBTAG00000049054	23	13850106	ARS-BFGL-NGS-41214	rs109266279	65154	MOCS1	MOCS1	MOCS1	AD	-0.0254	8.99	18.6162	41589	1_11	0.0304	0.00237	2_12	0.00113	0.117	1_22	0.000305	0.204	2_22	-0.000115	0.621	1_12	-0.00225	0.0498	2_11	-0.0133	0.00528
propct	10	11072656	BovineHD1000003726	rs133423197	32068	rs133423197	rs133423197	THBS4_SERINC5	23	13850106	ARS-BFGL-NGS-41214	rs109266279	65154	MOCS1	MOCS1	MOCS1	AD	-0.0237	8.85	18.0438	44702	1_11	0.0222	0.0034	2_12	0.00159	0.0892	1_22	0.000182	0.397	2_22	-0.00016	0.429	1_12	-0.00191	0.078	2_11	-0.0178	0.00424
propct	10	87191393	BovineHD1000025081	rs42247530	34219	TTLL5	TTLL5	TTLL5	23	13850106	ARS-BFGL-NGS-41214	rs109266279	65154	MOCS1	MOCS1	MOCS1	AD	0.0298	8.72	17.5421	47700	2_11	0.0423	0.00135	1_12	0.000767	0.134	2_22	0.000318	0.162	1_22	-7.76e-05	0.664	2_12	-0.00319	0.0327	1_11	-0.00894	0.00628

## Sheet: DxD
Trait	chr_1	pos_1	Locus1	rs_num_1	snp1_#	Ensembl_gene_1	NCBI_gene_1	Gene_1MB_1	chr_2	pos_2	Locus2	rs_num_2	snp2_#	Ensembl_gene_2	NCBI_gene_2	Gene_1MB_2	Test	Effect	t-value	log10(1/p)	rank	Geno1	G_value1	freq1	Geno2	G_value2	freq2	Geno3	G_value3	freq3	Geno4	G_value4	freq4	Geno5	G_value5	freq5	Geno6	G_value6	freq6	Geno7	G_value7	freq7	Geno8	G_value8	freq8	Geno9	G_value9	freq9
PPC	8	15166488	BovineHD0800004723	rs137453882	25887	rs137453882	LINGO2	LINGO2	27	14446950	BTA-08510-rs29022068	rs29022068	71944	rs29022068	rs29022068	TRAPPC11_STOX2	DD	-0.464	19.4	82.5452	593	12_22	0.0342	0.000934	22_12	0.0169	0.00175	11_12	0.000293	0.101	12_11	0.000158	0.181	11_11	-2.26e-05	0.672	22_11	-0.00113	0.0125	12_12	-0.00212	0.0271	11_22	-0.00364	0.004	22_22	-1.74	1.05e-05
PPC	3	98621060	BovineHD0300028540	rs135012389	10617	rs135012389	rs135012389	TRABD2B_5S_rRNA	23	49916269	BovineHD2300014525	rs42728673	66486	rs42728673	rs42728673	CDYL_ENSBTAG00000052017	DD	-0.468	19.2	81.4698	628	22_12	0.0545	0.000599	12_11	0.021	0.00145	12_22	0.000264	0.0993	11_12	0.000147	0.184	11_22	-1.62e-05	0.676	11_11	-0.00128	0.0117	12_12	-0.00264	0.0242	22_22	-0.00504	0.0031	22_11	-1.7	1.05e-05
PPC	8	47069272	BTB-01415880	rs42538990	26723	rs42538990	rs42538990	TRPM3(d)	11	4360781	BovineHD1100001542	rs133567241	34990	rs133567241	rs133567241	MRPL30_TXNDC9	DD	-0.444	18.2	72.9957	897	12_22	0.0491	0.00058	11_12	0.0219	0.00117	22_12	0.000159	0.0964	12_11	9.69e-05	0.192	22_11	-2.98e-06	0.671	11_11	-0.00102	0.0133	12_12	-0.00343	0.0226	22_22	-0.00443	0.00317	11_22	-1.61	1.05e-05
PPC	11	4360781	BovineHD1100001542	rs133567241	34990	rs133567241	rs133567241	MRPL30_TXNDC9	27	14446950	BTA-08510-rs29022068	rs29022068	71944	rs29022068	rs29022068	TRAPPC11_STOX2	DD	-0.448	18	71.5735	963	22_12	0.0533	0.00055	12_22	0.0479	0.000603	12_11	0.000269	0.104	11_12	0.000245	0.114	11_11	-1.82e-05	0.758	11_22	-0.0033	0.00428	12_12	-0.00376	0.0153	22_11	-0.00434	0.00321	22_22	-1.57	1.06e-05
PPC	11	87243935	BovineHD1100025073	rs133708356	37419	HPCAL1	HPCAL1	HPCAL1	25	33721400	ARS-BFGL-NGS-98487	rs42071867	69804	BAZ1B	BAZ1B	BAZ1B	DD	-0.36	14.7	47.9208	3839	22_12	0.046	0.00058	12_11	0.0244	0.00102	12_22	0.000305	0.0905	11_12	0.000144	0.162	11_22	-2.07e-05	0.715	11_11	-0.00136	0.00904	12_12	-0.00249	0.0197	22_22	-0.00427	0.00292	22_11	-1.28	1.09e-05
PPC	16	64394091	Hapmap49595-BTA-39631	rs41640595	50373	NMNAT2	NMNAT2	NMNAT2	20	35087221	Hapmap49488-BTA-121277	rs41619993	59409	C9	C9	C9	DD	-0.351	14.6	47.3497	4001	12_11	0.0268	0.000853	11_12	0.0151	0.0015	22_12	7.59e-05	0.108	12_22	4.7e-05	0.189	22_22	9.36e-06	0.659	11_22	-0.000984	0.0131	12_12	-0.00199	0.0252	22_11	-0.00316	0.00376	11_11	-1.31	1.02e-05
PPC	1	75602779	BovineHD0100021932	rs109715607	1950	rs109715607	rs109715607	FGF12_ENSBTAG00000054301	11	34050166	BovineHD1100010135	rs42796058	35992	rs42796058	rs42796058	blank	DD	-0.356	14.6	47.2314	4031	22_12	0.0412	0.000603	12_11	0.0185	0.00131	12_22	0.000284	0.0851	11_12	0.000125	0.178	11_22	-1.56e-05	0.702	11_11	-0.00121	0.00956	12_12	-0.0023	0.0208	22_22	-0.00502	0.00239	22_11	-1.29	1.08e-05
PPC	8	79707190	BTB-01885821	rs41578594	27506	rs41578594	rs41578594	ENSBTAG00000053134_ENSBTAG00000054075	19	40858721	BovineHD1900011826	rs110273957	57272	rs110273957	LOC112442667	LOC112442667	DD	-0.349	14.5	47.0531	4085	12_22	0.0226	0.00105	11_12	0.016	0.00139	22_12	0.000176	0.118	12_11	0.000109	0.165	22_11	-1.08e-05	0.671	11_11	-0.00118	0.00936	12_12	-0.00157	0.0281	22_22	-0.00209	0.00516	11_22	-1.31	1.02e-05
PPC	11	34050166	BovineHD1100010135	rs42796058	35992	rs42796058	rs42796058	blank	20	33883574	Hapmap50583-BTA-117950	rs41618577	59363	rs41618577	rs41618577	PTGER4(d)	DD	-0.358	14.5	46.9245	4115	12_11	0.0471	0.000516	11_12	0.0217	0.00111	22_12	0.000302	0.0768	12_22	0.000134	0.177	22_22	-1.29e-05	0.712	11_22	-0.00119	0.00971	12_12	-0.00219	0.0209	22_11	-0.00643	0.00175	11_11	-1.28	1.05e-05
PPC	8	79787321	BovineHD0800024146	rs42359714	27509	rs42359714	rs42359714	ENSBTAG00000053134_ENSBTAG00000054075	19	40858721	BovineHD1900011826	rs110273957	57272	rs110273957	LOC112442667	LOC112442667	DD	-0.349	14.5	46.8069	4143	12_22	0.0241	0.001	22_12	0.0171	0.00133	11_12	0.000175	0.118	12_11	0.000105	0.164	11_11	-9.63e-06	0.673	22_11	-0.00122	0.00929	12_12	-0.00163	0.0278	11_22	-0.00217	0.00513	22_22	-1.3	1.04e-05
PPC	7	94645205	BovineHD0700028321	rs110039581	24957	rs110039581	rs110039581	bta-mir-2284z-7_FAM81B	17	54467688	BovineHD1700016056	rs134091928	52625	rs134091928	rs134091928	PPTC7_TCTN1	DD	0.346	14.4	46.451	4249	22_11	1.3	1.03e-05	12_12	0.00164	0.0291	22_22	0.00161	0.0063	11_11	0.00114	0.00936	11_22	2.28e-05	0.655	11_12	-0.000127	0.166	12_22	-0.000215	0.131	12_11	-0.0167	0.00134	22_12	-0.0183	0.00126
PPC	5	39257342	ARS-BFGL-NGS-53475	rs109314285	16151	PDZRN4	PDZRN4	PDZRN4	12	35676910	ARS-BFGL-NGS-115728	rs110966566	39220	LATS2	LATS2,LOC112449060	LATS2	DD	-0.354	14.4	46.3925	4259	22_12	0.0383	0.000602	12_22	0.0208	0.00108	12_11	0.000404	0.0836	11_12	0.000109	0.121	11_11	-1.42e-05	0.768	12_12	-0.0018	0.0194	11_22	-0.00234	0.00441	22_11	-0.00579	0.00184	22_22	-1.28	1.02e-05
PPC	3	67458364	BTA-101561-no-rs	rs41565804	9743	PIGK	PIGK	PIGK	20	35087221	Hapmap49488-BTA-121277	rs41619993	59409	C9	C9	C9	DD	-0.35	14.4	46.3458	4268	12_11	0.0327	0.000701	22_12	0.0167	0.00131	11_12	0.000129	0.111	12_22	8.35e-05	0.159	11_22	-1.88e-06	0.692	22_22	-0.00121	0.00946	12_12	-0.00214	0.0224	11_11	-0.00291	0.00391	22_11	-1.29	1.02e-05
PPC	8	101945188	Hapmap42019-BTA-97664	rs41665826	28255	rs41665826	KIAA1958	KIAA1958	17	31576989	BTB-01394079	rs42514444	51928	rs42514444	rs42514444	ENSBTAG00000048363(d)	DD	-0.349	14.4	46.1739	4310	12_22	0.0241	0.00092	22_12	0.0228	0.000991	11_12	0.000208	0.105	12_11	0.000181	0.124	11_11	-1.77e-05	0.74	22_11	-0.00192	0.00547	12_12	-0.00203	0.0194	11_22	-0.00266	0.00395	22_22	-1.29	1.02e-05
PPC	8	75827694	ARS-BFGL-NGS-97175	rs111013618	27414	DNAI1	DNAI1	DNAI1	14	33578788	BovineHD1400010282	rs137847643	44489	SLCO5A1	SLCO5A1	SLCO5A1	DD	-0.349	14.4	46.0017	4361	12_22	0.0341	0.000697	22_12	0.0177	0.00129	11_12	0.000324	0.0839	12_11	0.00023	0.146	11_11	-3.48e-05	0.739	22_11	-0.00129	0.00741	12_12	-0.00195	0.0191	11_22	-0.00412	0.00251	22_22	-1.28	1.06e-05
PPC	5	39257342	ARS-BFGL-NGS-53475	rs109314285	16151	PDZRN4	PDZRN4	PDZRN4	22	4841336	BovineHD2200001342	rs134029127	62889	rs134029127	rs134029127	RBMS3_TGFBR2	DD	-0.357	14.3	45.3686	4523	22_12	0.0629	0.000394	12_22	0.0262	0.00093	12_11	0.000254	0.0849	11_12	0.000164	0.161	11_11	-1.65e-05	0.725	11_22	-0.00137	0.00843	12_12	-0.00295	0.0173	22_11	-0.00604	0.00202	22_22	-1.23	1.09e-05
PPC	20	33883574	Hapmap50583-BTA-117950	rs41618577	59363	rs41618577	rs41618577	PTGER4(d)	28	14054464	BovineHD2800004010	rs135202540	73508	BICC1	BICC1	BICC1	DD	-0.356	14.2	45.2692	4549	11_12	0.0668	0.000359	12_11	0.0209	0.00108	12_22	0.000306	0.0792	22_12	0.000158	0.187	22_22	-2.35e-05	0.699	22_11	-0.000746	0.0128	12_12	-0.00244	0.0189	11_22	-0.00603	0.0019	11_11	-1.23	1.03e-05
PPC	1	75602779	BovineHD0100021932	rs109715607	1950	rs109715607	rs109715607	FGF12_ENSBTAG00000054301	13	3561907	chr13_3452643	rs211092745	40819	rs211092745	rs211092745	SNAP25_MKKS	DD	-0.354	14.2	45.2541	4554	22_12	0.0441	0.000531	12_11	0.0313	0.000749	12_22	0.000181	0.0893	11_12	6.27e-05	0.163	11_22	8.55e-06	0.717	11_11	-0.00135	0.00947	12_12	-0.00295	0.0173	22_22	-0.00473	0.00245	22_11	-1.25	1.04e-05
PPC	8	101945188	Hapmap42019-BTA-97664	rs41665826	28255	rs41665826	KIAA1958	KIAA1958	17	31548442	BTB-01394111	rs42514476	51926	rs42514476	rs42514476	ENSBTAG00000048363(d)	DD	-0.346	14.2	45.1818	4578	12_22	0.0255	0.000842	22_12	0.0246	0.000893	11_12	0.000209	0.0953	12_11	0.000158	0.125	11_11	-1.44e-05	0.751	22_11	-0.00187	0.0056	12_12	-0.00207	0.0179	11_22	-0.00312	0.00323	22_22	-1.27	1.01e-05
PPC	4	40752696	BovineHD0400011335	rs42965336	12629	rs42965336	rs42965336	5S_rRNA_ENSBTAG00000047294	20	33836807	ARS-BFGL-NGS-13632	rs110349865	59361	rs110349865	rs110349865	PTGER4(d)	DD	-0.349	14.2	45.1662	4580	12_11	0.0314	0.000718	11_12	0.03	0.000749	12_22	0.000193	0.115	22_12	0.000185	0.118	22_22	-1.5e-05	0.739	22_11	-0.00239	0.00453	12_12	-0.00244	0.0179	11_22	-0.00264	0.00411	11_11	-1.26	1.03e-05
PPC	4	40781311	BovineHD0400011340	rs43384832	12630	rs43384832	rs43384832	5S_rRNA_ENSBTAG00000047294	20	33836807	ARS-BFGL-NGS-13632	rs110349865	59361	rs110349865	rs110349865	PTGER4(d)	DD	-0.349	14.2	45.158	4583	12_11	0.0314	0.000718	11_12	0.03	0.000748	12_22	0.000193	0.115	22_12	0.000184	0.118	22_22	-1.51e-05	0.739	22_11	-0.00239	0.00452	12_12	-0.00245	0.0179	11_22	-0.00262	0.00414	11_11	-1.26	1.03e-05
PPC	8	79707190	BTB-01885821	rs41578594	27506	rs41578594	rs41578594	ENSBTAG00000053134_ENSBTAG00000054075	11	87243935	BovineHD1100025073	rs133708356	37419	HPCAL1	HPCAL1	HPCAL1	DD	-0.347	14.2	45.0048	4627	12_22	0.0322	0.000712	11_12	0.025	0.000928	22_12	0.00028	0.0908	12_11	0.000134	0.173	22_11	-1.88e-05	0.702	11_11	-0.00112	0.00988	12_12	-0.00256	0.0196	22_22	-0.00387	0.00278	11_22	-1.26	1.08e-05
PPC	5	39257342	ARS-BFGL-NGS-53475	rs109314285	16151	PDZRN4	PDZRN4	PDZRN4	31	120696738	BovineHD3000036234	rs110373459	78766	rs110373459	rs110373459	ENSBTAG00000046635_ENSBTAG00000049480	DD	-0.345	14.2	44.9788	4631	22_12	0.0368	0.000623	12_11	0.0108	0.00187	12_22	0.000293	0.0776	11_12	9.84e-05	0.204	11_22	-1.75e-05	0.675	11_11	-0.000708	0.0145	12_12	-0.0016	0.0242	22_22	-0.00515	0.00181	22_11	-1.27	1.04e-05
PPC	7	91358942	BovineHD0700027359	rs133554260	24848	rs133554260	LOC112447491	LOC112447491	9	17170909	BTA-85259-no-rs	rs41600754	29033	rs41600754	rs41600754	HTR1B_MEI4	DD	0.352	14.2	44.767	4678	22_11	1.23	1.14e-05	11_11	0.00274	0.00445	12_12	0.00268	0.0201	22_22	0.00235	0.00538	11_22	1.31e-05	0.717	12_22	-0.000188	0.123	11_12	-0.000245	0.129	12_11	-0.0385	0.000672	22_12	-0.041	0.000638
PPC	3	67092920	INRA-400	rs110925407	9734	ZZZ3	ZZZ3	ZZZ3	12	35676910	ARS-BFGL-NGS-115728	rs110966566	39220	LATS2	LATS2,LOC112449060	LATS2	DD	-0.347	14.2	44.7352	4687	22_12	0.0321	0.000721	12_22	0.0295	0.000772	12_11	0.000191	0.117	11_12	0.000187	0.12	11_11	-1.69e-05	0.732	12_12	-0.00213	0.02	22_11	-0.00216	0.00497	11_22	-0.00224	0.00475	22_22	-1.25	1.03e-05
PPC	3	67092920	INRA-400	rs110925407	9734	ZZZ3	ZZZ3	ZZZ3	20	35087221	Hapmap49488-BTA-121277	rs41619993	59409	C9	C9	C9	DD	-0.35	14.1	44.6383	4723	12_11	0.0392	0.000572	22_12	0.031	0.000726	12_22	0.000165	0.12	11_12	0.00016	0.117	11_22	-8.03e-06	0.736	22_22	-0.0022	0.00498	11_11	-0.00278	0.00406	12_12	-0.00284	0.0169	22_11	-1.24	1.02e-05
PPC	8	79787321	BovineHD0800024146	rs42359714	27509	rs42359714	rs42359714	ENSBTAG00000053134_ENSBTAG00000054075	11	87243935	BovineHD1100025073	rs133708356	37419	HPCAL1	HPCAL1	HPCAL1	DD	-0.346	14.1	44.6308	4727	12_22	0.0324	0.000711	22_12	0.0247	0.000941	11_12	0.000289	0.091	12_11	0.000138	0.173	11_11	-1.98e-05	0.703	22_11	-0.00113	0.00975	12_12	-0.00258	0.0195	11_22	-0.00393	0.00275	22_22	-1.26	1.09e-05
PPC	3	67218474	Hapmap43909-BTA-68300	rs41591369	9736	AK5	AK5	AK5	20	35087221	Hapmap49488-BTA-121277	rs41619993	59409	C9	C9	C9	DD	-0.349	14.1	44.5391	4747	12_11	0.0392	0.000574	22_12	0.0315	0.000718	12_22	0.000167	0.12	11_12	0.000163	0.117	11_22	-8.47e-06	0.736	22_22	-0.0022	0.00499	11_11	-0.00279	0.00404	12_12	-0.00285	0.0169	22_11	-1.24	1.03e-05
PPC	3	67218474	Hapmap43909-BTA-68300	rs41591369	9736	AK5	AK5	AK5	12	35676910	ARS-BFGL-NGS-115728	rs110966566	39220	LATS2	LATS2,LOC112449060	LATS2	DD	-0.346	14.1	44.5331	4752	22_12	0.0309	0.000744	12_22	0.0294	0.000775	12_11	0.000192	0.117	11_12	0.000188	0.12	11_11	-1.72e-05	0.733	12_12	-0.0021	0.02	22_11	-0.00213	0.00497	11_22	-0.00224	0.00472	22_22	-1.25	1.03e-05
PPC	24	8139322	BovineHD2400002357	rs110406799	66944	CCDC102B	CCDC102B	CCDC102B	28	33943879	ARS-BFGL-NGS-110727	rs110932670	74220	rs110932670	rs110932670	RPS24(d)	DD	-0.342	14.1	44.5331	4753	12_22	0.0277	0.000769	11_12	0.0176	0.00116	22_12	0.000178	0.113	12_11	0.000102	0.141	22_11	-5.71e-06	0.712	11_11	-0.00145	0.00706	12_12	-0.00225	0.02	22_22	-0.00238	0.00432	11_22	-1.27	1.03e-05
PPC	17	31576989	BTB-01394079	rs42514444	51928	rs42514444	rs42514444	ENSBTAG00000048363(d)	28	33943879	ARS-BFGL-NGS-110727	rs110932670	74220	rs110932670	rs110932670	RPS24(d)	DD	-0.355	14.1	44.3915	4792	12_22	0.0627	0.000379	22_12	0.0355	0.000635	11_12	0.000147	0.118	12_11	0.000117	0.11	11_11	1.14e-06	0.746	11_22	-0.0025	0.00474	22_11	-0.0028	0.00423	12_12	-0.00338	0.0154	22_22	-1.21	1.02e-05
PPC	3	67092920	INRA-400	rs110925407	9734	ZZZ3	ZZZ3	ZZZ3	17	31576989	BTB-01394079	rs42514444	51928	rs42514444	rs42514444	ENSBTAG00000048363(d)	DD	-0.345	14.1	44.2958	4812	12_22	0.0351	0.000649	22_12	0.0242	0.000875	11_12	0.000199	0.108	12_11	0.00018	0.12	11_11	-1.44e-05	0.745	22_11	-0.00214	0.00483	12_12	-0.00248	0.017	11_22	-0.00255	0.00422	22_22	-1.25	1.03e-05
PPC	3	67218474	Hapmap43909-BTA-68300	rs41591369	9736	AK5	AK5	AK5	17	31576989	BTB-01394079	rs42514444	51928	rs42514444	rs42514444	ENSBTAG00000048363(d)	DD	-0.345	14.1	44.172	4852	12_22	0.0343	0.000661	22_12	0.0241	0.000878	11_12	0.000199	0.108	12_11	0.00018	0.12	11_11	-1.45e-05	0.745	22_11	-0.00213	0.00484	12_12	-0.00246	0.0171	11_22	-0.00255	0.00421	22_22	-1.25	1.03e-05
PPC	1	75602779	BovineHD0100021932	rs109715607	1950	rs109715607	rs109715607	FGF12_ENSBTAG00000054301	8	11418654	BovineHD0800003692	rs134449651	25792	ENSBTAG00000054089	rs134449651	ENSBTAG00000054089	DD	-0.343	14	44.0645	4890	22_12	0.0432	0.000568	12_22	0.0108	0.00199	12_11	0.00026	0.0793	11_12	9.42e-05	0.214	11_11	-1.43e-05	0.659	11_22	-0.000609	0.0169	12_12	-0.0016	0.0259	22_11	-0.00453	0.00242	22_22	-1.25	1.11e-05
PPC	11	87243935	BovineHD1100025073	rs133708356	37419	HPCAL1	HPCAL1	HPCAL1	20	35126332	BovineHD2000010069	rs135798129	59411	C9	C9	C9	DD	-0.345	14	44.0177	4905	22_12	0.0372	0.000638	12_11	0.028	0.000843	12_22	0.000234	0.0911	11_12	0.000158	0.134	11_22	-1.56e-05	0.745	11_11	-0.00181	0.00611	12_12	-0.00205	0.0193	22_22	-0.00388	0.00282	22_11	-1.24	1.08e-05
PPC	1	75602779	BovineHD0100021932	rs109715607	1950	rs109715607	rs109715607	FGF12_ENSBTAG00000054301	28	11569792	ARS-BFGL-NGS-17443	rs109059934	73439	rs109059934	rs109059934	ENSBTAG00000042266_U6	DD	-0.354	14	43.9706	4914	22_12	0.048	0.000482	12_11	0.0453	0.000513	11_12	0.000283	0.0952	12_22	0.00027	0.0942	11_22	-2.42e-05	0.792	12_12	-0.00346	0.0124	11_11	-0.00387	0.00281	22_22	-0.00461	0.0025	22_11	-1.21	1.05e-05
PPC	3	67218474	Hapmap43909-BTA-68300	rs41591369	9736	AK5	AK5	AK5	17	31548442	BTB-01394111	rs42514476	51926	rs42514476	rs42514476	ENSBTAG00000048363(d)	DD	-0.347	14	43.9547	4921	12_22	0.0408	0.000554	22_12	0.0285	0.000759	11_12	0.00022	0.0983	12_11	0.000181	0.122	11_11	-1.41e-05	0.755	22_11	-0.00215	0.00495	12_12	-0.00285	0.0153	11_22	-0.00309	0.00352	22_22	-1.23	1.03e-05
PPC	3	2481535	BovineHD0300000698	rs136441548	7952	rs136441548	rs136441548	ENSBTAG00000022504_ENSBTAG00000022954	20	33883574	Hapmap50583-BTA-117950	rs41618577	59363	rs41618577	rs41618577	PTGER4(d)	DD	-0.352	14	43.8447	4954	12_11	0.0593	0.00039	22_12	0.0297	0.00077	11_12	0.00019	0.0822	12_22	0.000141	0.171	11_22	-1.39e-05	0.718	22_22	-0.00112	0.01	12_12	-0.00347	0.016	11_11	-0.00614	0.00191	22_11	-1.21	1.06e-05
PPC	8	73704787	ARS-BFGL-NGS-53058	rs110002748	27364	rs110002748	rs110002748	BNIP3L_PNMA2	20	33883574	Hapmap50583-BTA-117950	rs41618577	59363	rs41618577	rs41618577	PTGER4(d)	DD	-0.345	14	43.767	4985	12_11	0.0519	0.00043	22_12	0.012	0.00164	11_12	0.000255	0.0749	12_22	0.000106	0.225	11_22	-2.25e-05	0.655	22_22	-0.000461	0.0187	12_12	-0.00207	0.0226	11_11	-0.00563	0.00183	22_11	-1.24	1.02e-05
PPC	8	79707190	BTB-01885821	rs41578594	27506	rs41578594	rs41578594	ENSBTAG00000053134_ENSBTAG00000054075	20	33883574	Hapmap50583-BTA-117950	rs41618577	59363	rs41618577	rs41618577	PTGER4(d)	DD	-0.355	14	43.7235	4995	12_11	0.0735	0.000316	11_12	0.0303	0.000745	22_12	0.00016	0.0815	12_22	0.000102	0.177	22_22	-1.14e-05	0.711	11_22	-0.00116	0.0101	12_12	-0.00324	0.017	22_11	-0.00609	0.00196	11_11	-1.19	1.02e-05
PPC	8	79787321	BovineHD0800024146	rs42359714	27509	rs42359714	rs42359714	ENSBTAG00000053134_ENSBTAG00000054075	20	33883574	Hapmap50583-BTA-117950	rs41618577	59363	rs41618577	rs41618577	PTGER4(d)	DD	-0.355	14	43.6576	5020	12_11	0.0735	0.000321	22_12	0.0323	0.000714	11_12	0.000176	0.0816	12_22	0.000111	0.176	11_22	-1.33e-05	0.713	22_22	-0.00118	0.00996	12_12	-0.00333	0.0168	11_11	-0.00611	0.00198	22_11	-1.19	1.03e-05
PPC	3	67092920	INRA-400	rs110925407	9734	ZZZ3	ZZZ3	ZZZ3	17	31548442	BTB-01394111	rs42514476	51926	rs42514476	rs42514476	ENSBTAG00000048363(d)	DD	-0.346	14	43.4949	5078	12_22	0.0412	0.000542	22_12	0.0287	0.000746	11_12	0.000216	0.0983	12_11	0.000178	0.122	11_11	-1.37e-05	0.755	22_11	-0.00212	0.00496	12_12	-0.00284	0.0152	11_22	-0.00305	0.00353	22_22	-1.23	1.02e-05
PPC	5	39257342	ARS-BFGL-NGS-53475	rs109314285	16151	PDZRN4	PDZRN4	PDZRN4	12	35259814	ARS-BFGL-NGS-115821	rs109226014	39214	rs109226014	rs109226014	ENSBTAG00000053031_FGF9	DD	-0.343	14	43.4935	5079	22_12	0.0389	0.000557	12_22	0.0206	0.00101	12_11	0.000278	0.0843	11_12	9.05e-05	0.12	11_11	-3.53e-06	0.77	12_12	-0.00152	0.0187	11_22	-0.00239	0.00413	22_11	-0.00519	0.00187	22_22	-1.24	1.01e-05
PPC	22	60115712	ARS-BFGL-NGS-70541	rs110144486	64658	rs110144486	rs110144486	ENSBTAG00000054145_7SK	28	11569792	ARS-BFGL-NGS-17443	rs109059934	73439	rs109059934	rs109059934	ENSBTAG00000042266_U6	DD	-0.34	14	43.4841	5084	12_11	0.0317	0.000659	11_12	0.0174	0.00117	22_12	0.00026	0.0868	12_22	9.07e-05	0.18	22_22	-1.16e-05	0.696	11_22	-0.000871	0.0115	12_12	-0.00212	0.0205	22_11	-0.00345	0.00271	11_11	-1.25	1.03e-05
PPC	1	75602779	BovineHD0100021932	rs109715607	1950	rs109715607	rs109715607	FGF12_ENSBTAG00000054301	28	33943879	ARS-BFGL-NGS-110727	rs110932670	74220	rs110932670	rs110932670	RPS24(d)	DD	-0.359	14	43.4698	5085	22_12	0.0744	0.000324	12_22	0.047	0.000502	12_11	0.000204	0.0935	11_12	0.000155	0.12	11_11	-2.72e-06	0.765	11_22	-0.00265	0.00461	12_12	-0.00382	0.0133	22_11	-0.00473	0.00262	22_22	-1.17	1.05e-05
PPC	20	33883574	Hapmap50583-BTA-117950	rs41618577	59363	rs41618577	rs41618577	PTGER4(d)	28	45541694	BovineHD2800013354	rs42156340	74690	rs42156340	rs42156340	ENSBTAG00000050063_ZNF32	DD	-0.34	13.9	43.399	5107	11_12	0.0404	0.00053	12_11	0.0113	0.00177	12_22	0.000238	0.0728	22_12	9.22e-05	0.226	22_22	-1.62e-05	0.652	22_11	-0.000412	0.0206	12_12	-0.00168	0.0247	11_22	-0.00551	0.00172	11_11	-1.24	1.04e-05
PPC	5	39257342	ARS-BFGL-NGS-53475	rs109314285	16151	PDZRN4	PDZRN4	PDZRN4	20	33836807	ARS-BFGL-NGS-13632	rs110349865	59361	rs110349865	rs110349865	PTGER4(d)	DD	-0.356	13.9	43.3449	5123	22_12	0.0765	0.000304	12_11	0.0388	0.000578	12_22	0.000236	0.09	11_12	0.000174	0.123	11_22	-1.45e-05	0.766	11_11	-0.00242	0.00467	12_12	-0.00348	0.0135	22_22	-0.00547	0.00213	22_11	-1.17	1.01e-05
PPC	3	67218474	Hapmap43909-BTA-68300	rs41591369	9736	AK5	AK5	AK5	20	35126332	BovineHD2000010069	rs135798129	59411	C9	C9	C9	DD	-0.341	13.9	43.2262	5155	22_12	0.0293	0.000741	12_11	0.0258	0.000803	12_22	0.00018	0.117	11_12	0.000138	0.135	11_22	-1e-05	0.716	11_11	-0.00164	0.0062	22_22	-0.00204	0.00497	12_12	-0.00249	0.0192	22_11	-1.24	1.03e-05
PPC	8	73816526	BTB-00358604	rs524675953	27367	DPYSL2	DPYSL2	DPYSL2	20	33883574	Hapmap50583-BTA-117950	rs41618577	59363	rs41618577	rs41618577	PTGER4(d)	DD	-0.343	13.9	43.2125	5160	12_11	0.0508	0.000432	11_12	0.0114	0.00168	22_12	0.000261	0.0745	12_22	0.000107	0.229	22_22	-2.46e-05	0.65	11_22	-0.000415	0.0196	12_12	-0.00211	0.023	22_11	-0.00549	0.00183	11_11	-1.23	1.03e-05
PPC	3	67092920	INRA-400	rs110925407	9734	ZZZ3	ZZZ3	ZZZ3	20	35126332	BovineHD2000010069	rs135798129	59411	C9	C9	C9	DD	-0.34	13.9	43.1931	5167	22_12	0.0282	0.000759	12_11	0.0257	0.0008	12_22	0.000181	0.117	11_12	0.000137	0.135	11_22	-9.87e-06	0.716	11_11	-0.00161	0.00623	22_22	-0.00202	0.00495	12_12	-0.00248	0.0191	22_11	-1.24	1.03e-05
PPC	20	33836807	ARS-BFGL-NGS-13632	rs110349865	59361	rs110349865	rs110349865	PTGER4(d)	28	33943879	ARS-BFGL-NGS-110727	rs110932670	74220	rs110932670	rs110932670	RPS24(d)	DD	-0.345	13.9	43.0969	5199	11_12	0.0426	0.000539	12_22	0.0368	0.000611	22_12	0.000191	0.116	12_11	0.000155	0.118	22_11	-1.2e-05	0.738	11_11	-0.00237	0.00472	22_22	-0.00238	0.00448	12_12	-0.0025	0.0181	11_22	-1.21	1.02e-05
PPC	17	31548442	BTB-01394111	rs42514476	51926	rs42514476	rs42514476	ENSBTAG00000048363(d)	28	33943879	ARS-BFGL-NGS-110727	rs110932670	74220	rs110932670	rs110932670	RPS24(d)	DD	-0.358	13.9	43.0878	5200	12_22	0.0829	0.000285	22_12	0.0455	0.000488	11_12	0.000137	0.12	12_11	9.8e-05	0.1	11_11	5e-06	0.756	11_22	-0.00247	0.00482	22_11	-0.00339	0.00359	12_12	-0.00413	0.0135	22_22	-1.15	1.02e-05
PPC	17	31576989	BTB-01394079	rs42514444	51928	rs42514444	rs42514444	ENSBTAG00000048363(d)	20	33836807	ARS-BFGL-NGS-13632	rs110349865	59361	rs110349865	rs110349865	PTGER4(d)	DD	-0.347	13.9	43.0218	5230	22_12	0.0541	0.000428	12_11	0.032	0.000683	12_22	0.000207	0.108	11_12	0.000171	0.119	11_22	-1.52e-05	0.746	11_11	-0.0023	0.00458	22_22	-0.00242	0.00442	12_12	-0.00274	0.0167	22_11	-1.2	1.02e-05
PPC	11	87243935	BovineHD1100025073	rs133708356	37419	HPCAL1	HPCAL1	HPCAL1	20	33836807	ARS-BFGL-NGS-13632	rs110349865	59361	rs110349865	rs110349865	PTGER4(d)	DD	-0.35	13.9	42.9393	5265	12_11	0.0533	0.000463	22_12	0.0485	0.000495	12_22	0.000235	0.0946	11_12	0.0002	0.12	11_22	-1.49e-05	0.761	11_11	-0.00247	0.00466	12_12	-0.00272	0.0163	22_22	-0.0038	0.00299	22_11	-1.18	1.08e-05
PPC	3	110058973	ARS-BFGL-NGS-107194	rs110071782	10981	rs110071782	rs110071782	CLSPN_C3H1orf216	11	87243935	BovineHD1100025073	rs133708356	37419	HPCAL1	HPCAL1	HPCAL1	DD	-0.346	13.8	42.8416	5299	22_12	0.0493	0.000487	12_22	0.0328	0.000703	11_12	0.000312	0.0955	12_11	0.000283	0.0927	11_11	-2.63e-05	0.79	12_12	-0.00216	0.0153	11_22	-0.00357	0.0028	22_11	-0.0041	0.00269	22_22	-1.2	1.08e-05
PPC	20	33883574	Hapmap50583-BTA-117950	rs41618577	59363	rs41618577	rs41618577	PTGER4(d)	28	37478671	BTB-00988573	rs42151420	74357	NRG3	NRG3	NRG3	DD	-0.344	13.8	42.6778	5352	11_12	0.0528	0.000419	12_11	0.0224	0.000941	12_22	0.000243	0.0813	22_12	0.000135	0.159	22_22	-1.42e-05	0.73	22_11	-0.00112	0.00912	12_12	-0.00258	0.0169	11_22	-0.00563	0.00185	11_11	-1.21	1.02e-05
PPC	14	33578788	BovineHD1400010282	rs137847643	44489	SLCO5A1	SLCO5A1	SLCO5A1	16	59925860	BovineHD1600017196	rs137704910	50243	rs137704910	TEX35	TEX35	DD	-0.338	13.8	42.6517	5360	22_12	0.0444	0.000517	12_22	0.00994	0.00182	12_11	0.000232	0.0776	11_12	3.09e-05	0.244	11_11	1.51e-05	0.629	11_22	-0.000585	0.0204	12_12	-0.00227	0.0245	22_11	-0.00402	0.00266	22_22	-1.23	1.08e-05
PPC	2	115533946	Hapmap40249-BTA-49086	rs41645218	7108	rs41645218	rs41645218	TM4SF20_AGFG1	3	67218474	Hapmap43909-BTA-68300	rs41591369	9736	AK5	AK5	AK5	DD	-0.34	13.8	42.6326	5366	22_12	0.0322	0.000667	12_22	0.0301	0.000728	12_11	0.00018	0.105	11_12	0.000145	0.118	11_11	-1.2e-05	0.748	12_12	-0.00207	0.0182	11_22	-0.00208	0.00498	22_11	-0.00293	0.00352	22_22	-1.22	1.03e-05
PPC	20	33883574	Hapmap50583-BTA-117950	rs41618577	59363	rs41618577	rs41618577	PTGER4(d)	27	39554004	BovineHD2700011419	rs136731539	72856	rs136731539	rs136731539	LRRC3B_7SK	DD	-0.344	13.8	42.5528	5384	11_12	0.0605	0.000376	12_11	0.0181	0.00115	12_22	0.000187	0.0791	22_12	0.000108	0.199	22_22	-1.43e-05	0.684	22_11	-0.000693	0.0145	12_12	-0.00271	0.0194	11_22	-0.00597	0.00187	11_11	-1.2	1.04e-05
PPC	14	33578788	BovineHD1400010282	rs137847643	44489	SLCO5A1	SLCO5A1	SLCO5A1	28	11569792	ARS-BFGL-NGS-17443	rs109059934	73439	rs109059934	rs109059934	ENSBTAG00000042266_U6	DD	-0.344	13.8	42.4802	5414	22_12	0.0414	0.000562	12_11	0.0394	0.000583	11_12	0.00042	0.0926	12_22	0.000379	0.0887	11_22	-5.02e-05	0.797	12_12	-0.00206	0.0151	11_11	-0.00345	0.00273	22_22	-0.00374	0.00266	22_11	-1.2	1.06e-05
PPC	1	35809354	ARS-BFGL-NGS-60721	rs109448714	971	rs109448714	rs109448714	POU1F1_HTR1F	5	54815229	BovineHD0500015713	rs135813586	16540	rs135813586	rs135813586	LRIG3(d)	DD	-0.335	13.8	42.4597	5418	12_11	0.024	0.000824	11_12	0.021	0.000957	22_12	0.00026	0.119	12_22	9.75e-05	0.154	22_22	-1.35e-05	0.689	11_22	-0.00117	0.00832	22_11	-0.00171	0.00484	12_12	-0.00215	0.0229	11_11	-1.24	1.02e-05
PPC	2	115533946	Hapmap40249-BTA-49086	rs41645218	7108	rs41645218	rs41645218	TM4SF20_AGFG1	3	67092920	INRA-400	rs110925407	9734	ZZZ3	ZZZ3	ZZZ3	DD	-0.339	13.8	42.399	5440	22_12	0.032	0.000664	12_22	0.0294	0.000736	12_11	0.000177	0.106	11_12	0.000143	0.119	11_11	-1.18e-05	0.748	12_12	-0.00204	0.0182	11_22	-0.00206	0.00497	22_11	-0.00289	0.00352	22_22	-1.22	1.02e-05
PPC	2	115964521	BovineHD0200033655	rs134485854	7131	rs134485854	rs134485854	CCL20_DAW1	20	33883574	Hapmap50583-BTA-117950	rs41618577	59363	rs41618577	rs41618577	PTGER4(d)	DD	-0.338	13.8	42.2774	5490	12_11	0.0469	0.000449	22_12	0.00984	0.00177	11_12	0.000228	0.0742	12_22	8.17e-05	0.237	11_22	-2.55e-05	0.639	22_22	-0.000363	0.0219	12_12	-0.00215	0.0232	11_11	-0.00522	0.00184	22_11	-1.22	1.02e-05
PPC	3	67218474	Hapmap43909-BTA-68300	rs41591369	9736	AK5	AK5	AK5	21	64865372	BovineHD2100019529	rs110725475	62475	EML1	EML1	EML1	DD	-0.346	13.7	42.0778	5551	12_22	0.0479	0.000493	22_12	0.0448	0.000547	11_12	0.000277	0.0895	12_11	0.000201	0.122	11_11	-1.8e-05	0.765	22_11	-0.00232	0.00502	12_12	-0.00293	0.0151	11_22	-0.00469	0.00245	22_22	-1.18	1.09e-05
PPC	3	67092920	INRA-400	rs110925407	9734	ZZZ3	ZZZ3	ZZZ3	5	39257342	ARS-BFGL-NGS-53475	rs109314285	16151	PDZRN4	PDZRN4	PDZRN4	DD	-0.342	13.7	42.0752	5552	12_22	0.0421	0.000502	22_12	0.0328	0.000666	11_12	0.000241	0.0885	12_11	0.000148	0.122	11_11	-1.14e-05	0.766	22_11	-0.00214	0.00504	12_12	-0.00262	0.0149	11_22	-0.00521	0.00194	22_22	-1.2	1.02e-05
PPC	1	1852426	BovineHD0100000370	rs109054912	50	ITSN1	ITSN1	ITSN1	7	100633797	BovineHD0700030070	rs110266020	25118	rs110266020	rs110266020	ST8SIA4_U6	DD	0.338	13.7	42.0737	5553	22_22	1.21	1.11e-05	12_12	0.00257	0.0201	22_11	0.00228	0.00479	11_22	0.00215	0.00524	11_11	2.15e-05	0.715	12_11	-0.000194	0.122	11_12	-0.000197	0.131	22_12	-0.0277	0.000812	12_22	-0.0381	0.000634
PPC	3	67092920	INRA-400	rs110925407	9734	ZZZ3	ZZZ3	ZZZ3	21	64865372	BovineHD2100019529	rs110725475	62475	EML1	EML1	EML1	DD	-0.346	13.7	42.0487	5561	12_22	0.048	0.000491	22_12	0.0459	0.000534	11_12	0.000278	0.0895	12_11	0.0002	0.122	11_11	-1.8e-05	0.765	22_11	-0.00232	0.00503	12_12	-0.00292	0.0151	11_22	-0.00465	0.00247	22_22	-1.17	1.09e-05
PPC	1	1852426	BovineHD0100000370	rs109054912	50	ITSN1	ITSN1	ITSN1	9	17170909	BTA-85259-no-rs	rs41600754	29033	rs41600754	rs41600754	HTR1B_MEI4	DD	0.337	13.7	42.0297	5573	22_11	1.21	1.04e-05	11_11	0.00237	0.00456	22_22	0.00217	0.00471	12_12	0.00205	0.0211	11_22	1.16e-05	0.719	12_22	-0.000149	0.121	11_12	-0.000163	0.128	22_12	-0.0233	0.000907	12_11	-0.0386	0.000594
PPC	17	31548442	BTB-01394111	rs42514476	51926	rs42514476	rs42514476	ENSBTAG00000048363(d)	20	33836807	ARS-BFGL-NGS-13632	rs110349865	59361	rs110349865	rs110349865	PTGER4(d)	DD	-0.347	13.7	42.025	5575	22_12	0.0671	0.000344	12_11	0.0344	0.000627	12_22	0.00022	0.0986	11_12	0.000165	0.121	11_22	-1.43e-05	0.756	11_11	-0.00231	0.00462	22_22	-0.00296	0.00371	12_12	-0.0031	0.015	22_11	-1.17	1.01e-05
PPC	14	33578788	BovineHD1400010282	rs137847643	44489	SLCO5A1	SLCO5A1	SLCO5A1	19	17851365	ARS-BFGL-NGS-35193	rs41908016	56448	RHBDL3	RHBDL3	RHBDL3	DD	-0.34	13.7	41.9508	5603	22_12	0.0445	0.000506	12_22	0.0271	0.000811	12_11	0.000221	0.0871	11_12	0.000201	0.131	11_11	-1.78e-05	0.756	11_22	-0.00189	0.00521	12_12	-0.00224	0.0165	22_11	-0.00395	0.00269	22_22	-1.2	1.05e-05
PPC	3	67218474	Hapmap43909-BTA-68300	rs41591369	9736	AK5	AK5	AK5	5	39257342	ARS-BFGL-NGS-53475	rs109314285	16151	PDZRN4	PDZRN4	PDZRN4	DD	-0.341	13.7	41.8761	5638	12_22	0.0409	0.000514	22_12	0.0332	0.000658	11_12	0.000243	0.0884	12_11	0.00015	0.122	11_11	-1.17e-05	0.767	22_11	-0.00212	0.00506	12_12	-0.00261	0.0149	11_22	-0.00516	0.00193	22_22	-1.2	1.03e-05
PPC	14	33578788	BovineHD1400010282	rs137847643	44489	SLCO5A1	SLCO5A1	SLCO5A1	20	35087221	Hapmap49488-BTA-121277	rs41619993	59409	C9	C9	C9	DD	-0.346	13.7	41.7773	5675	22_12	0.0511	0.000452	12_11	0.0494	0.000473	12_22	0.000254	0.0893	11_12	0.000206	0.12	11_22	-1.79e-05	0.769	11_11	-0.00273	0.00412	12_12	-0.00296	0.0146	22_22	-0.00399	0.00276	22_11	-1.16	1.05e-05
PPC	24	24567300	ARS-BFGL-NGS-101670	rs108953659	67334	rs108953659	rs108953659	KLHL14_GAREM1	28	11569792	ARS-BFGL-NGS-17443	rs109059934	73439	rs109059934	rs109059934	ENSBTAG00000042266_U6	DD	-0.339	13.7	41.7212	5699	12_11	0.0374	0.000562	22_12	0.0347	0.000624	11_12	0.000216	0.0918	12_22	0.000134	0.139	11_22	-1e-05	0.744	22_22	-0.00185	0.00575	12_12	-0.00271	0.0162	11_11	-0.00356	0.00277	22_11	-1.2	1.02e-05
PPC	17	31548442	BTB-01394111	rs42514476	51926	rs42514476	rs42514476	ENSBTAG00000048363(d)	20	35126332	BovineHD2000010069	rs135798129	59411	C9	C9	C9	DD	-0.334	13.7	41.7122	5705	22_12	0.031	0.00065	12_11	0.0217	0.000924	12_22	0.000194	0.0953	11_12	0.000138	0.136	11_22	-1.28e-05	0.74	11_11	-0.0015	0.0061	12_12	-0.00199	0.0179	22_22	-0.00275	0.00341	22_11	-1.22	1.01e-05
PPC	14	33578788	BovineHD1400010282	rs137847643	44489	SLCO5A1	SLCO5A1	SLCO5A1	29	24244401	BTA-26202-no-rs	rs109343896	75398	ENSBTAG00000048576	NELL1	ENSBTAG00000048576	DD	-0.336	13.6	41.6108	5742	22_12	0.0463	0.000476	12_11	0.0159	0.00117	12_22	0.000203	0.0821	11_12	4.01e-05	0.225	11_22	2.7e-05	0.65	11_11	-0.000651	0.0178	12_12	-0.0031	0.0211	22_22	-0.00398	0.00273	22_11	-1.2	1.06e-05
PPC	1	75602779	BovineHD0100021932	rs109715607	1950	rs109715607	rs109715607	FGF12_ENSBTAG00000054301	11	87243935	BovineHD1100025073	rs133708356	37419	HPCAL1	HPCAL1	HPCAL1	DD	-0.361	13.6	41.5317	5774	12_22	0.0841	0.000299	22_12	0.0778	0.000321	12_11	0.000259	0.0953	11_12	0.000227	0.0994	11_11	-1.19e-05	0.788	11_22	-0.00411	0.00317	12_12	-0.00469	0.0113	22_11	-0.00484	0.00262	22_22	-1.09	1.11e-05
PPC	13	3561907	chr13_3452643	rs211092745	40819	rs211092745	rs211092745	SNAP25_MKKS	28	11569792	ARS-BFGL-NGS-17443	rs109059934	73439	rs109059934	rs109059934	ENSBTAG00000042266_U6	DD	-0.339	13.6	41.4841	5794	12_11	0.0468	0.000459	11_12	0.027	0.000764	22_12	0.000266	0.0906	12_22	0.000119	0.163	22_22	-6.26e-06	0.715	11_22	-0.00107	0.00939	12_12	-0.00301	0.0172	22_11	-0.00349	0.00288	11_11	-1.19	1.02e-05
PPC	13	75855865	BovineHD1300022184	rs136770175	43001	ZMYND8	ZMYND8	ZMYND8	19	40858721	BovineHD1900011826	rs110273957	57272	rs110273957	LOC112442667	LOC112442667	DD	-0.334	13.6	41.4647	5806	11_12	0.0294	0.000693	12_22	0.0265	0.000785	12_11	0.00022	0.0981	22_12	0.000138	0.129	22_11	-1.37e-05	0.744	22_22	-0.00179	0.00541	12_12	-0.00185	0.0184	11_11	-0.00264	0.00336	11_22	-1.21	1.02e-05
PPC	17	31576989	BTB-01394079	rs42514444	51928	rs42514444	rs42514444	ENSBTAG00000048363(d)	28	11569792	ARS-BFGL-NGS-17443	rs109059934	73439	rs109059934	rs109059934	ENSBTAG00000042266_U6	DD	-0.348	13.6	41.4522	5811	12_11	0.0675	0.000339	22_12	0.0441	0.000503	11_12	0.000256	0.0952	12_22	0.000204	0.112	11_22	-1.41e-05	0.771	22_22	-0.00252	0.00434	12_12	-0.00367	0.0129	11_11	-0.00372	0.003	22_11	-1.15	1.03e-05
PPC	17	31576989	BTB-01394079	rs42514444	51928	rs42514444	rs42514444	ENSBTAG00000048363(d)	20	35126332	BovineHD2000010069	rs135798129	59411	C9	C9	C9	DD	-0.331	13.6	41.3936	5836	22_12	0.025	0.000777	12_11	0.0184	0.00103	12_22	0.000156	0.105	11_12	0.000125	0.134	11_22	-1.12e-05	0.73	11_11	-0.00142	0.00599	12_12	-0.00162	0.0199	22_22	-0.00217	0.00407	22_11	-1.23	1.02e-05
PPC	3	114256087	ARS-BFGL-NGS-38564	rs43370986	11136	rs43370986	rs43370986	ENSBTAG00000053153_SH3BP4	20	33883574	Hapmap50583-BTA-117950	rs41618577	59363	rs41618577	rs41618577	PTGER4(d)	DD	-0.339	13.6	41.3605	5854	12_11	0.0525	0.000408	22_12	0.0219	0.000928	11_12	0.000165	0.0807	12_22	0.000143	0.177	11_22	-9.14e-06	0.71	22_22	-0.000798	0.0114	12_12	-0.00276	0.0176	11_11	-0.00557	0.00188	22_11	-1.19	1.02e-05
PPC	9	61146207	Hapmap31864-BTA-27548	rs41599339	30213	RNGTT	RNGTT	RNGTT	27	24951335	BTA-62508-no-rs	none	72301	MFHAS1	MFHAS1	MFHAS1	DD	-0.247	13.6	41.3536	5858	22_12	0.0591	0.000543	12_22	0.0202	0.00141	12_11	0.000274	0.108	11_12	0.000113	0.183	11_11	-1.63e-05	0.668	11_22	-0.00116	0.0134	12_12	-0.00325	0.0216	22_11	-0.00405	0.00395	22_22	-0.81	2.05e-05
PPC	11	87243935	BovineHD1100025073	rs133708356	37419	HPCAL1	HPCAL1	HPCAL1	20	35087221	Hapmap49488-BTA-121277	rs41619993	59409	C9	C9	C9	DD	-0.337	13.6	41.3439	5864	22_12	0.0366	0.000614	12_11	0.0331	0.000678	12_22	0.00019	0.0938	11_12	0.000147	0.117	11_22	-1.1e-05	0.764	12_12	-0.00203	0.0169	11_11	-0.00279	0.00388	22_22	-0.00366	0.00287	22_11	-1.19	1.08e-05
PPC	5	39257342	ARS-BFGL-NGS-53475	rs109314285	16151	PDZRN4	PDZRN4	PDZRN4	8	101945188	Hapmap42019-BTA-97664	rs41665826	28255	rs41665826	KIAA1958	KIAA1958	DD	-0.344	13.6	41.2644	5897	22_12	0.0637	0.000346	12_22	0.0349	0.00062	12_11	0.000226	0.0893	11_12	0.000171	0.13	11_11	-1.45e-05	0.758	11_22	-0.0018	0.00587	12_12	-0.00329	0.0142	22_11	-0.00524	0.00209	22_22	-1.16	1.02e-05
PPC	9	60689071	ARS-BFGL-NGS-77738	rs109595266	30204	ANKRD6	ANKRD6	ANKRD6	27	24951335	BTA-62508-no-rs	none	72301	MFHAS1	MFHAS1	MFHAS1	DD	-0.246	13.6	41.2449	5907	22_12	0.0558	0.000573	12_22	0.02	0.00142	12_11	0.000227	0.112	11_12	9.56e-05	0.182	11_11	-1.24e-05	0.664	11_22	-0.00119	0.0134	12_12	-0.00319	0.0225	22_11	-0.00385	0.00424	22_22	-0.813	2.05e-05
PPC	3	67092920	INRA-400	rs110925407	9734	ZZZ3	ZZZ3	ZZZ3	20	4331799	ARS-BFGL-NGS-117684	rs109405571	58406	rs109405571	rs109405571	SH3PXD2B_NEURL1B	DD	-0.336	13.6	41.1002	5965	12_11	0.0414	0.000536	22_12	0.0291	0.000711	11_12	0.000197	0.104	12_22	0.000169	0.12	11_22	-1.35e-05	0.75	22_22	-0.00201	0.00501	12_12	-0.00245	0.0167	11_11	-0.0029	0.00359	22_11	-1.19	1.03e-05
PPC	3	67218474	Hapmap43909-BTA-68300	rs41591369	9736	AK5	AK5	AK5	20	4331799	ARS-BFGL-NGS-117684	rs109405571	58406	rs109405571	rs109405571	SH3PXD2B_NEURL1B	DD	-0.336	13.6	41.0665	5976	12_11	0.0414	0.000538	22_12	0.0297	0.000703	11_12	0.000198	0.104	12_22	0.00017	0.12	11_22	-1.36e-05	0.75	22_22	-0.00201	0.00502	12_12	-0.00246	0.0167	11_11	-0.0029	0.0036	22_11	-1.19	1.03e-05
PPC	17	31548442	BTB-01394111	rs42514476	51926	rs42514476	rs42514476	ENSBTAG00000048363(d)	28	11569792	ARS-BFGL-NGS-17443	rs109059934	73439	rs109059934	rs109059934	ENSBTAG00000042266_U6	DD	-0.351	13.5	40.8996	6036	12_11	0.0837	0.000275	22_12	0.0503	0.000438	11_12	0.000263	0.0963	12_22	0.000234	0.102	11_22	-1.56e-05	0.782	22_22	-0.00302	0.00359	11_11	-0.00362	0.00306	12_12	-0.00401	0.0118	22_11	-1.11	1.02e-05
PPC	10	78046124	BovineHD1000022401	rs137569063	33922	rs137569063	rs137569063	FUT8_ENSBTAG00000037625	11	4360781	BovineHD1100001542	rs133567241	34990	rs133567241	rs133567241	MRPL30_TXNDC9	DD	-0.245	13.5	40.5768	6165	12_22	0.0492	0.00064	22_12	0.0299	0.00103	11_12	0.000301	0.0988	12_11	0.000204	0.145	11_11	-2.05e-05	0.725	22_11	-0.00226	0.00665	12_12	-0.0029	0.0202	11_22	-0.00487	0.00312	22_22	-0.803	2.1e-05
PPC	17	31576989	BTB-01394079	rs42514444	51928	rs42514444	rs42514444	ENSBTAG00000048363(d)	20	33883574	Hapmap50583-BTA-117950	rs41618577	59363	rs41618577	rs41618577	PTGER4(d)	DD	-0.36	13.5	40.4908	6202	12_11	0.0968	0.000236	22_12	0.0812	0.000287	11_12	0.000221	0.0881	12_22	0.000213	0.115	11_22	-1.45e-05	0.779	22_22	-0.00255	0.00453	12_12	-0.00513	0.0108	11_11	-0.00589	0.00205	22_11	-1.05	1.03e-05
PPC	11	86719277	BovineHD1100024887	rs133603335	37397	rs133603335	LOC112448829	LOC112448829	17	58695409	BTA-41400-no-rs	rs41641169	52748	MED13L	MED13L	MED13L	DD	-0.23	13.4	40.327	6263	12_11	0.0189	0.00153	22_12	0.00991	0.00266	11_12	0.00024	0.121	12_22	0.00011	0.199	11_22	-2.21e-05	0.618	22_22	-0.000815	0.0152	12_12	-0.00142	0.0367	11_11	-0.00207	0.00599	22_11	-0.854	2.05e-05
PPC	20	33883574	Hapmap50583-BTA-117950	rs41618577	59363	rs41618577	rs41618577	PTGER4(d)	27	43958048	BovineHD2700012714	rs42232579	73046	rs42232579	ZNF385D	ZNF385D	DD	-0.33	13.4	40.2381	6314	11_12	0.0408	0.00048	12_22	0.0117	0.00142	12_11	0.000318	0.0775	22_12	0.000135	0.214	22_11	-3.27e-05	0.668	22_22	-0.000365	0.017	12_12	-0.00248	0.0203	11_11	-0.00481	0.00179	11_22	-1.2	1.04e-05
PPC	5	39257342	ARS-BFGL-NGS-53475	rs109314285	16151	PDZRN4	PDZRN4	PDZRN4	20	35087221	Hapmap49488-BTA-121277	rs41619993	59409	C9	C9	C9	DD	-0.351	13.4	40.091	6378	22_12	0.0881	0.000253	12_11	0.0573	0.000385	11_12	0.000116	0.123	12_22	8.43e-05	0.0918	11_22	-1.1e-06	0.767	11_11	-0.00285	0.00421	12_12	-0.00481	0.0119	22_22	-0.00565	0.00218	22_11	-1.09	1.01e-05
PPC	14	22274347	BovineHD1400006939	rs135991023	44200	rs135991023	rs135991023	SOX17_RP1	20	33883574	Hapmap50583-BTA-117950	rs41618577	59363	rs41618577	rs41618577	PTGER4(d)	DD	-0.331	13.3	39.5735	6595	12_11	0.0571	0.000356	11_12	0.0125	0.00129	22_12	0.000202	0.077	12_22	0.000184	0.236	22_22	-2.35e-05	0.644	11_22	-0.000228	0.0188	12_12	-0.0032	0.021	22_11	-0.00504	0.00193	11_11	-1.17	1.02e-05
PPC	11	87243935	BovineHD1100025073	rs133708356	37419	HPCAL1	HPCAL1	HPCAL1	28	11569792	ARS-BFGL-NGS-17443	rs109059934	73439	rs109059934	rs109059934	ENSBTAG00000042266_U6	DD	-0.344	13.3	39.3809	6684	12_11	0.0657	0.000358	22_12	0.0638	0.000369	11_12	0.000245	0.0956	12_22	0.000233	0.099	11_22	-1.42e-05	0.787	22_22	-0.00375	0.00314	12_12	-0.00403	0.0118	11_11	-0.00408	0.00288	22_11	-1.09	1.08e-05
PPC	17	31548442	BTB-01394111	rs42514476	51926	rs42514476	rs42514476	ENSBTAG00000048363(d)	20	33883574	Hapmap50583-BTA-117950	rs41618577	59363	rs41618577	rs41618577	PTGER4(d)	DD	-0.357	13.2	39.0975	6819	12_11	0.0995	0.000224	22_12	0.0893	0.000254	12_22	0.000207	0.104	11_12	0.000199	0.0892	11_22	-1.16e-05	0.79	22_22	-0.0031	0.00379	12_12	-0.00578	0.00973	11_11	-0.00586	0.00206	22_11	-1.02	1.02e-05
PPC	20	4331799	ARS-BFGL-NGS-117684	rs109405571	58406	rs109405571	rs109405571	SH3PXD2B_NEURL1B	21	64865372	BovineHD2100019529	rs110725475	62475	EML1	EML1	EML1	DD	-0.33	13.2	38.7852	6942	12_22	0.0451	0.0005	11_12	0.0352	0.000631	22_12	0.000362	0.0894	12_11	0.000307	0.105	22_11	-3.06e-05	0.784	12_12	-0.00176	0.0152	11_11	-0.00274	0.00345	22_22	-0.00383	0.00246	11_22	-1.14	1.09e-05
PPC	20	4331799	ARS-BFGL-NGS-117684	rs109405571	58406	rs109405571	rs109405571	SH3PXD2B_NEURL1B	28	11569792	ARS-BFGL-NGS-17443	rs109059934	73439	rs109059934	rs109059934	ENSBTAG00000042266_U6	DD	-0.334	13.1	38.5467	7048	11_12	0.0522	0.000421	12_11	0.0483	0.000441	22_12	0.000228	0.0948	12_22	0.000205	0.107	22_22	-1.52e-05	0.777	11_22	-0.00287	0.00371	12_12	-0.00306	0.0134	22_11	-0.00357	0.00288	11_11	-1.11	1.03e-05
PPC	5	39257342	ARS-BFGL-NGS-53475	rs109314285	16151	PDZRN4	PDZRN4	PDZRN4	28	11569792	ARS-BFGL-NGS-17443	rs109059934	73439	rs109059934	rs109059934	ENSBTAG00000042266_U6	DD	-0.356	13.1	38.2314	7198	22_12	0.106	0.000214	12_11	0.0984	0.000235	11_12	0.000239	0.0978	12_22	0.000207	0.0933	11_22	-1.18e-05	0.793	11_11	-0.0038	0.00309	12_12	-0.00484	0.0106	22_22	-0.00544	0.00221	22_11	-0.985	1.02e-05
PPC	5	54815229	BovineHD0500015713	rs135813586	16540	rs135813586	rs135813586	LRIG3(d)	20	33883574	Hapmap50583-BTA-117950	rs41618577	59363	rs41618577	rs41618577	PTGER4(d)	DD	-0.345	13	37.8861	7372	12_11	0.124	0.000184	11_12	0.0371	0.000582	22_12	0.00023	0.0851	12_22	0.000191	0.129	22_22	-1.3e-05	0.764	11_22	-0.00211	0.0051	12_12	-0.00359	0.0134	22_11	-0.00575	0.00211	11_11	-1.03	1.02e-05
PPC	2	115533946	Hapmap40249-BTA-49086	rs41645218	7108	rs41645218	rs41645218	TM4SF20_AGFG1	20	35087221	Hapmap49488-BTA-121277	rs41619993	59409	C9	C9	C9	DD	-0.324	13	37.8297	7400	12_11	0.0453	0.000465	22_12	0.0299	0.000647	12_22	0.000168	0.107	11_12	0.000153	0.117	11_22	-1.17e-05	0.75	12_12	-0.00216	0.0171	11_11	-0.00238	0.00414	22_22	-0.00252	0.00356	22_11	-1.13	1.01e-05
PPC	9	60689071	ARS-BFGL-NGS-77738	rs109595266	30204	ANKRD6	ANKRD6	ANKRD6	10	25326609	BovineHD1000007767	none	32476	none	LOC104973098	LOC104973098	DD	-0.23	13	37.7959	7414	22_12	0.0365	0.000791	12_11	0.0177	0.00154	12_22	0.000332	0.107	11_12	0.000131	0.198	11_22	-3.27e-05	0.646	11_11	-0.000851	0.0148	12_12	-0.00236	0.027	22_22	-0.0032	0.004	22_11	-0.799	2.05e-05
PPC	6	106702510	Hapmap45977-BTA-110682	rs41616068	21910	rs41616068	rs41616068	HS3ST1(d)	15	74886631	ARS-BFGL-NGS-26950	rs522231456	48286	TSPAN18	TSPAN18	TSPAN18	DD	0.31	13	37.6271	7524	22_22	1.17	1.03e-05	22_11	0.00137	0.00617	12_12	0.00124	0.0292	11_22	0.000985	0.0107	11_11	3.6e-05	0.649	11_12	-8.98e-05	0.167	12_11	-0.000358	0.135	12_22	-0.0142	0.00151	22_12	-0.0173	0.00134
PPC	3	101853976	Hapmap43224-BTA-28273	rs41626090	10711	rs41626090	rs41626090	DMAP1_ENSBTAG00000048886	14	4900374	Hapmap27709-BTC-057052	rs42305942	43571	rs42305942	rs42305942	FAM135B(d)	DD	0.31	12.8	36.9431	7882	11_22	1.15	1.02e-05	11_11	0.00466	0.00208	12_12	0.00159	0.0244	22_22	0.000455	0.0236	22_11	3.12e-05	0.621	22_12	-4.96e-05	0.25	12_11	-0.000347	0.0756	12_22	-0.00968	0.00209	11_12	-0.0307	0.000691
PPC	9	61146207	Hapmap31864-BTA-27548	rs41599339	30213	RNGTT	RNGTT	RNGTT	10	25326609	BovineHD1000007767	none	32476	none	LOC104973098	LOC104973098	DD	-0.228	12.8	36.6946	8027	22_12	0.0373	0.000749	12_11	0.0192	0.0014	12_22	0.000342	0.104	11_12	0.000122	0.2	11_22	-3.09e-05	0.65	11_11	-0.000855	0.015	12_12	-0.00266	0.0256	22_22	-0.00335	0.00374	22_11	-0.784	2.05e-05
PPC	20	33883574	Hapmap50583-BTA-117950	rs41618577	59363	rs41618577	rs41618577	PTGER4(d)	28	33943879	ARS-BFGL-NGS-110727	rs110932670	74220	rs110932670	rs110932670	RPS24(d)	DD	-0.345	12.8	36.5575	8100	11_12	0.139	0.000164	12_22	0.0533	0.00042	12_11	0.000223	0.086	22_12	0.000196	0.121	22_11	-1.23e-05	0.773	22_22	-0.00237	0.00465	12_12	-0.00389	0.0128	11_11	-0.00574	0.00212	11_22	-0.971	1.02e-05
PPC	8	36994137	BTB-01762552	rs42880677	26485	rs42880677	rs42880677	7SK_DMAC1	12	75397153	BovineHD1200022653	rs110825720	40225	FARP1	FARP1	FARP1	DD	0.31	12.7	36.2815	8281	11_22	1.12	1.01e-05	22_22	0.00431	0.00242	12_12	0.00204	0.0216	11_11	0.000733	0.0167	22_11	-9.6e-06	0.676	12_11	-4.41e-05	0.199	22_12	-0.000201	0.0824	11_12	-0.0147	0.0014	12_22	-0.0369	0.000567
PPC	1	20694788	ARS-BFGL-BAC-15578	rs110599061	584	ENSBTAG00000053883	rs110599061	ENSBTAG00000053883	21	56600081	ARS-BFGL-NGS-29588	rs110870136	62151	FBLN5	FBLN5	FBLN5	DD	-0.304	12.7	36.2526	8296	22_12	0.0264	0.000845	12_22	0.00516	0.00371	12_11	0.000457	0.0765	11_12	7.65e-05	0.294	11_11	-4.56e-05	0.55	11_22	-0.000168	0.0389	12_12	-0.000835	0.0334	22_11	-0.00351	0.0026	22_22	-1.15	1.02e-05
PPC	1	75602779	BovineHD0100021932	rs109715607	1950	rs109715607	rs109715607	FGF12_ENSBTAG00000054301	5	39257342	ARS-BFGL-NGS-53475	rs109314285	16151	PDZRN4	PDZRN4	PDZRN4	DD	-0.351	12.6	35.9066	8495	12_22	0.129	0.000177	22_12	0.0957	0.00024	12_11	0.000189	0.0969	11_12	0.00013	0.0933	11_11	-2.64e-06	0.794	22_11	-0.00449	0.00273	12_12	-0.00534	0.0103	11_22	-0.00587	0.00219	22_22	-0.922	1.04e-05
PPC	11	4360781	BovineHD1100001542	rs133567241	34990	rs133567241	rs133567241	MRPL30_TXNDC9	14	66430318	BTA-120998-no-rs	rs41624091	45439	LAPTM4B	LAPTM4B	LAPTM4B	DD	-0.241	12.6	35.7122	8611	22_12	0.0702	0.000431	12_11	0.0507	0.000599	11_12	0.000201	0.151	11_22	2.54e-05	0.718	12_22	7.42e-06	0.102	11_11	-0.00219	0.00729	12_12	-0.0049	0.0175	22_22	-0.00541	0.00332	22_11	-0.693	2.1e-05
PPC	17	27832244	BovineHD1700008023	rs41256125	51814	rs41256125	rs41256125	7SK(u)	27	41479716	BovineHD2700011995	rs42130963	72940	THRB	THRB	THRB	DD	-0.309	12.6	35.5784	8689	12_22	0.0293	0.000742	22_12	0.028	0.000774	11_12	0.000175	0.13	12_11	0.00017	0.108	11_11	-1.36e-05	0.73	11_22	-0.00174	0.00583	12_12	-0.00193	0.0212	22_11	-0.0026	0.00399	22_22	-1.11	1.06e-05
PPC	17	27835290	BovineHD1700008024	rs133781984	51815	rs133781984	rs133781984	7SK(u)	27	41479716	BovineHD2700011995	rs42130963	72940	THRB	THRB	THRB	DD	-0.309	12.6	35.5784	8690	12_22	0.0293	0.000742	22_12	0.028	0.000774	11_12	0.000175	0.13	12_11	0.00017	0.108	11_11	-1.36e-05	0.73	11_22	-0.00174	0.00583	12_12	-0.00193	0.0212	22_11	-0.0026	0.00399	22_22	-1.11	1.06e-05
PPC	6	107330690	BTB-00281245	rs43488867	21924	rs43488867	rs43488867	U6(u)	15	74886631	ARS-BFGL-NGS-26950	rs522231456	48286	TSPAN18	TSPAN18	TSPAN18	DD	0.316	12.6	35.4908	8736	22_22	1.08	1.03e-05	22_11	0.00451	0.00219	12_12	0.00205	0.0184	11_22	0.000955	0.0112	11_11	2.47e-05	0.701	11_12	-7.78e-05	0.178	12_11	-0.00044	0.0874	12_22	-0.0188	0.00109	22_12	-0.0668	0.000329
PPC	8	108975271	WS8_110852463	rs210794456	28462	rs210794456	rs210794456	BRINP1(d)	22	54910887	BovineHD2200018116	rs135116888	64374	SLC6A11	SLC6A11	SLC6A11	DD	-0.301	12.5	35.3197	8837	22_12	0.0212	0.00114	12_22	0.0164	0.00143	12_11	0.000215	0.118	11_12	0.000159	0.154	11_11	-1.96e-05	0.686	11_22	-0.00135	0.00849	12_12	-0.00169	0.0277	22_11	-0.0025	0.00444	22_22	-1.12	1.15e-05
PPC	5	39257342	ARS-BFGL-NGS-53475	rs109314285	16151	PDZRN4	PDZRN4	PDZRN4	13	75855865	BovineHD1300022184	rs136770175	43001	ZMYND8	ZMYND8	ZMYND8	DD	-0.342	12.5	35.2097	8903	22_12	0.121	0.000182	12_11	0.0803	0.000274	12_22	0.000153	0.0929	11_12	0.000135	0.106	11_22	-8.48e-06	0.784	11_11	-0.00317	0.00378	12_12	-0.0053	0.0108	22_22	-0.00539	0.00225	22_11	-0.935	1.01e-05
PPC	17	40780829	BovineHD4100013066	rs41611240	52173	rs41611240	rs41611240	TMEM144_ENSBTAG00000052509	27	31067487	BTB-01616515	rs42730396	72518	UNC5D	UNC5D	UNC5D	DD	-0.3	12.5	35.0453	9003	12_22	0.0181	0.00109	22_12	0.0156	0.00136	11_12	0.000193	0.108	12_11	0.00013	0.168	11_11	-2.11e-05	0.681	22_11	-0.000955	0.0102	12_12	-0.00157	0.0253	11_22	-0.00235	0.00404	22_22	-1.12	1.07e-05
PPC	12	16389060	Hapmap47914-BTA-31718	rs41631640	38657	RUBCNL	RUBCNL	RUBCNL	19	17263172	ARS-BFGL-NGS-11665	rs110530298	56423	rs110530298	rs110530298	SPACA3_TMEM98	DD	-0.311	12.5	34.9547	9060	12_22	0.05	0.000419	22_12	0.0246	0.000838	11_12	0.000207	0.0993	12_11	0.000118	0.161	11_11	-7.68e-06	0.708	22_11	-0.00117	0.00868	12_12	-0.00229	0.019	11_22	-0.00362	0.00281	22_22	-1.08	1.02e-05
PPC	4	3314200	Hapmap39541-BTA-118502	rs41572569	11512	rs41572569	rs41572569	ENSBTAG00000044810(u)	17	27176022	BovineHD1700007831	rs134519166	51790	rs134519166	rs134519166	blank	DD	-0.297	12.5	34.8416	9158	12_22	0.0168	0.00118	22_12	0.00685	0.00262	11_12	0.000163	0.103	12_11	3.85e-05	0.23	11_11	7.44e-07	0.605	22_11	-0.000484	0.0212	12_12	-0.00125	0.0336	11_22	-0.00223	0.00406	22_22	-1.13	1.07e-05
PPC	5	48080988	BovineHD0500013947	rs134817862	16369	rs134817862	rs134817862	HMGA2_MSRB3	31	346745	BovineHD3000000392	rs134835249	76670	rs134835249	rs134835249	KLHL4_ENSBTAG00000050901	DD	-0.303	12.4	34.7959	9187	22_12	0.0311	0.000652	12_22	0.0132	0.00153	12_11	0.00021	0.0771	11_12	8.9e-05	0.217	11_11	-1.56e-05	0.662	11_22	-0.000559	0.0173	12_12	-0.00188	0.0223	22_11	-0.00443	0.00216	22_22	-1.11	1.07e-05
PPC	5	105989066	BovineHD0500030538	rs133319184	18168	rs133319184	LOC112446627	LOC112446627	11	4360781	BovineHD1100001542	rs133567241	34990	rs133567241	rs133567241	MRPL30_TXNDC9	DD	-0.223	12.4	34.7696	9201	12_22	0.0412	0.000761	11_12	0.0183	0.00161	22_12	0.000314	0.0929	12_11	0.000161	0.189	22_11	-2.12e-05	0.676	11_11	-0.0012	0.0119	12_12	-0.00237	0.0249	22_22	-0.00506	0.00289	11_22	-0.755	2.31e-05
PPC	6	12478100	BTA-108507-no-rs	rs41570839	19123	rs41570839	ANK2	ANK2	19	17263172	ARS-BFGL-NGS-11665	rs110530298	56423	rs110530298	rs110530298	SPACA3_TMEM98	DD	-0.323	12.4	34.4522	9436	12_22	0.0664	0.000318	11_12	0.0595	0.000349	12_11	0.000257	0.0848	22_12	0.000198	0.107	22_11	-1.42e-05	0.791	12_12	-0.00347	0.012	22_22	-0.00362	0.00293	11_11	-0.00467	0.0022	11_22	-1.02	1.03e-05
PPC	2	19262045	BTA-86806-no-rs	rs41592225	4832	TTC30A	TTC30A	TTC30A	6	102079779	ARS-BFGL-NGS-13893	rs110207333	21762	KLHL8	KLHL8	KLHL8	DD	-0.3	12.4	34.4486	9437	12_22	0.0321	0.000608	11_12	0.0101	0.00182	12_11	0.000114	0.251	22_12	3.86e-05	0.0805	22_11	-1.7e-05	0.612	11_11	-0.000271	0.024	12_12	-0.00172	0.0276	22_22	-0.00447	0.00221	11_22	-1.1	1.03e-05
PPC	9	13708088	Hapmap33607-BTA-163620	rs110339914	28901	rs110339914	LOC100336449	LOC100336449	24	16120629	BovineHD2400004402	rs133769809	67133	rs133769809	rs133769809	ENSBTAG00000051002_ENSBTAG00000049926	DD	-0.294	12.3	34.2351	9575	22_12	0.0143	0.00141	12_11	0.0102	0.00199	12_22	0.000226	0.129	11_12	0.000103	0.183	11_22	-2.78e-05	0.634	11_11	-0.000773	0.0118	12_12	-0.0011	0.0325	22_22	-0.00132	0.00637	22_11	-1.12	1.04e-05
PPC	18	9410999	BovineHD1800003280	rs109656599	53760	CDH13	CDH13	CDH13	19	12414330	ARS-BFGL-NGS-4536	rs110023493	56233	rs110023493	rs110023493	PPM1D_APPBP2	DD	-0.302	12.3	34.2351	9576	12_11	0.0348	0.000632	22_12	0.0161	0.00125	11_12	8.28e-05	0.0872	11_22	1.85e-05	0.676	12_22	-2.44e-06	0.199	22_22	-0.000978	0.0135	12_12	-0.00235	0.0204	11_11	-0.00416	0.00273	22_11	-1.09	1.11e-05
PPC	6	102079779	ARS-BFGL-NGS-13893	rs110207333	21762	KLHL8	KLHL8	KLHL8	8	21384075	BTB-01704894	rs42819364	26044	rs42819364	rs42819364	DMRTA1(u)	DD	-0.296	12.3	34.1838	9622	22_12	0.0205	0.000875	12_11	0.00816	0.00219	12_22	0.000232	0.08	11_12	5.04e-05	0.196	11_22	3.12e-06	0.678	11_11	-0.000664	0.0139	12_12	-0.000956	0.0276	22_22	-0.00368	0.00196	22_11	-1.12	1.03e-05
PPC	5	25744461	BovineHD0500007542	rs133087682	15747	rs133087682	rs133087682	COPZ1_ENSBTAG00000048717	6	102079779	ARS-BFGL-NGS-13893	rs110207333	21762	KLHL8	KLHL8	KLHL8	DD	-0.299	12.3	34.1662	9635	12_22	0.0315	0.000618	22_12	0.0068	0.00243	11_12	0.000219	0.0782	12_11	6.32e-05	0.287	11_11	-6.63e-05	0.566	22_11	-0.00017	0.0337	12_12	-0.00156	0.0296	11_22	-0.0039	0.00221	22_22	-1.11	1.05e-05
PPC	26	17022620	BTA-121474-no-rs	rs41621632	70601	SORBS1	SORBS1	SORBS1	27	10224612	BovineHD2700002832	rs136058999	71808	rs136058999	rs136058999	U6_SNORD22	DD	-0.294	12.3	34.1512	9647	11_12	0.0134	0.00126	12_22	0.0104	0.00178	12_11	0.000163	0.112	22_12	0.000141	0.189	22_11	-3.45e-05	0.645	22_22	-0.000427	0.0149	12_12	-0.00116	0.0303	11_11	-0.00157	0.00483	11_22	-1.12	1.02e-05
PPC	5	49346909	ARS-BFGL-NGS-42510	rs109831057	16406	XPOT	XPOT	XPOT	6	102079779	ARS-BFGL-NGS-13893	rs110207333	21762	KLHL8	KLHL8	KLHL8	DD	-0.312	12.3	34.0605	9707	12_22	0.0579	0.00035	22_12	0.0354	0.000576	12_11	0.000243	0.152	11_12	0.000143	0.0947	11_11	-2.23e-05	0.727	22_11	-0.00104	0.00807	12_12	-0.0034	0.0145	11_22	-0.00429	0.00245	22_22	-1.04	1.03e-05
PPC	8	49420586	Hapmap42685-BTA-81134	rs41654691	26783	rs41654691	rs41654691	ANXA1_ENSBTAG00000053207	12	67115502	BovineHD1200018479	rs110141575	39950	rs110141575	GPC5	GPC5	DD	0.293	12.3	33.9666	9758	11_22	1.12	1.05e-05	22_22	0.0024	0.00334	12_12	0.000931	0.0334	11_11	0.000337	0.0231	22_11	6.85e-06	0.604	12_11	-3.32e-05	0.24	22_12	-0.000202	0.0917	11_12	-0.00475	0.00288	12_22	-0.0195	0.00103
PPC	16	68255710	Hapmap46938-BTA-114095	rs41565443	50506	rs41565443	rs41565443	PLA2G4A_KCNK2	26	33992045	ARS-BFGL-NGS-12014	rs42099466	70993	rs42099466	rs42099466	TCF7L2_HABP2	DD	-0.296	12.3	33.8894	9824	22_12	0.0243	0.000826	12_11	0.012	0.00151	12_22	0.00024	0.133	11_12	8.51e-05	0.166	11_22	-3.35e-05	0.654	11_11	-0.00094	0.00914	12_12	-0.00131	0.0295	22_22	-0.00133	0.00582	22_11	-1.1	1.03e-05
PPC	11	79407746	BovineHD1100022793	rs136916249	37154	OSR1	OSR1	OSR1	16	68045015	BovineHD1600019779	rs42779070	50500	PLA2G4A	PLA2G4A	PLA2G4A	DD	-0.3	12.3	33.857	9848	12_11	0.0335	0.00064	22_12	0.0151	0.00134	11_12	0.000148	0.101	12_22	7.62e-05	0.193	11_22	-1.64e-05	0.661	22_22	-0.000727	0.0139	12_12	-0.00172	0.0256	11_11	-0.0031	0.00333	22_11	-1.09	1.08e-05
PPC	1	43787631	BTB-00020638	rs43237100	1176	rs43237100	rs43237100	COL8A1(u)	13	15750505	ARS-BFGL-NGS-10111	rs41684231	41183	rs41684231	rs41684231	GATA3(u)	DD	0.298	12.3	33.7932	9891	22_11	1.1	1.02e-05	11_11	0.00428	0.00192	12_12	0.00169	0.0219	22_22	0.000612	0.0143	11_22	1.09e-05	0.679	12_22	-7.62e-05	0.205	11_12	-0.000179	0.0761	22_12	-0.0146	0.00126	12_11	-0.0256	0.000711
PPC	6	102079779	ARS-BFGL-NGS-13893	rs110207333	21762	KLHL8	KLHL8	KLHL8	17	27176022	BovineHD1700007831	rs134519166	51790	rs134519166	rs134519166	blank	DD	-0.311	12.3	33.7496	9926	22_12	0.0638	0.000343	12_22	0.0307	0.000686	12_11	0.000251	0.0937	11_12	0.000174	0.123	11_11	-1.53e-05	0.76	11_22	-0.00229	0.0046	12_12	-0.00265	0.0156	22_11	-0.00439	0.00242	22_22	-1.04	1.07e-05
PPC	8	36786048	BTB-00340616	rs43548976	26475	rs43548976	rs43548976	PTPRD_7SK	16	69086868	ARS-BFGL-NGS-17698	rs110725032	50534	PTPN14	PTPN14	PTPN14	DD	-0.302	12.2	33.7447	9931	12_22	0.0366	0.000564	22_12	0.0259	0.000759	11_12	0.000229	0.125	12_11	0.000152	0.134	11_11	-1.98e-05	0.709	22_11	-0.00164	0.00584	11_22	-0.00178	0.00521	12_12	-0.00225	0.0196	22_22	-1.07	1.03e-05
PPC	3	81775080	BTA-68496-no-rs	rs43709402	10081	rs43709402	ROR1	ROR1	12	16389060	Hapmap47914-BTA-31718	rs41631640	38657	RUBCNL	RUBCNL	RUBCNL	DD	-0.299	12.2	33.6234	10037	22_12	0.0267	0.000733	12_22	0.0211	0.000919	12_11	0.00023	0.119	11_12	8.85e-05	0.159	11_11	3.6e-06	0.685	11_22	-0.00119	0.00864	22_11	-0.00179	0.005	12_12	-0.00222	0.0216	22_22	-1.09	1.03e-05
PPC	4	84439649	ARS-BFGL-NGS-110046	rs109855872	13756	rs109855872	rs109855872	ENSBTAG00000031464_KCND2	12	75549848	ARS-BFGL-NGS-36799	rs109840702	40230	STK24	STK24	STK24	DD	0.295	12.2	33.5817	10068	22_11	1.1	1.01e-05	11_11	0.002	0.00397	12_12	0.00192	0.0239	22_22	0.000902	0.0113	12_22	-6.83e-06	0.182	11_22	-8.04e-06	0.666	11_12	-0.00026	0.111	22_12	-0.0135	0.00122	12_11	-0.0213	0.000859
PPC	15	53920043	BovineHD1500015797	rs133619699	47566	POLD3	POLD3	POLD3	22	54372266	ARS-BFGL-NGS-76826	rs42013783	64350	ATP2B2	ATP2B2	ATP2B2	DD	-0.296	12.2	33.567	10078	12_22	0.024	0.000861	22_12	0.0168	0.00122	11_12	0.000152	0.115	12_11	7.38e-05	0.159	11_11	-9.99e-06	0.686	22_11	-0.0013	0.0082	12_12	-0.00164	0.025	11_22	-0.0025	0.00395	22_22	-1.09	1.05e-05
PPC	1	142208976	ARS-BFGL-BAC-15523	rs109029926	3660	rs109029926	rs109029926	C2CD2_ZBTB21	19	17081335	ARS-BFGL-NGS-117502	rs109014016	56413	ASIC2	ASIC2	ASIC2	DD	-0.296	12.2	33.5607	10081	22_12	0.0277	0.000696	12_11	0.0137	0.00142	12_22	0.000322	0.0716	11_12	0.000126	0.193	11_22	-3.39e-05	0.695	11_11	-0.000592	0.0131	12_12	-0.00136	0.0228	22_22	-0.00423	0.00194	22_11	-1.09	1.02e-05
PPC	20	23601751	BovineHD2000007118	rs135612669	59045	rs135612669	rs135612669	SLC38A9_PLPP1	26	20231421	Hapmap41914-BTA-60848	rs41589639	70680	rs41589639	HPSE2	HPSE2	DD	-0.301	12.2	33.5607	10082	22_12	0.0334	0.000616	12_11	0.0269	0.000752	12_22	0.000202	0.115	11_22	7.66e-06	0.703	11_12	-1.22e-05	0.149	11_11	-0.00165	0.00724	12_12	-0.00218	0.0205	22_22	-0.00232	0.00418	22_11	-1.07	1.04e-05
PPC	11	79407746	BovineHD1100022793	rs136916249	37154	OSR1	OSR1	OSR1	16	67962863	ARS-BFGL-BAC-35326	rs110737910	50499	PLA2G4A	PLA2G4A	PLA2G4A	DD	-0.298	12.2	33.5391	10098	12_22	0.034	0.000637	22_12	0.0148	0.00136	11_12	0.000135	0.102	12_11	7.67e-05	0.193	11_11	-1.67e-05	0.66	22_11	-0.000727	0.0137	12_12	-0.00171	0.026	11_22	-0.00307	0.00344	22_22	-1.08	1.1e-05
PPC	6	102079779	ARS-BFGL-NGS-13893	rs110207333	21762	KLHL8	KLHL8	KLHL8	17	26596450	BovineHD1700007641	rs135972535	51772	rs135972535	rs135972535	blank	DD	-0.301	12.2	33.5072	10116	22_12	0.0433	0.000471	12_22	0.0171	0.00109	12_11	0.00022	0.0896	11_12	0.000122	0.154	11_11	-1.35e-05	0.725	11_22	-0.00123	0.00767	12_12	-0.00194	0.0192	22_11	-0.00399	0.00236	22_22	-1.07	1.02e-05
PPC	9	65402570	BovineHD0900018299	rs108956423	30319	rs108956423	rs108956423	MRAP2_CYB5R4	20	1603545	BovineHD2000000455	rs133709925	58287	DOCK2	DOCK2	DOCK2	DD	-0.293	12.2	33.5072	10117	11_12	0.0188	0.00102	12_22	0.0142	0.00128	22_12	0.000204	0.165	12_11	0.000193	0.133	22_11	-2.4e-05	0.656	22_22	-0.000741	0.00903	11_11	-0.00122	0.00646	12_12	-0.00143	0.0284	11_22	-1.1	1.04e-05
PPC	1	20694788	ARS-BFGL-BAC-15578	rs110599061	584	ENSBTAG00000053883	rs110599061	ENSBTAG00000053883	8	32825383	BovineHD0800009868	rs133230871	26373	rs133230871	rs133230871	U6(u)	DD	-0.299	12.2	33.4989	10122	22_12	0.0398	0.000519	12_22	0.013	0.0014	12_11	0.000176	0.0895	11_12	9.01e-05	0.183	11_11	-9.9e-06	0.688	11_22	-0.000785	0.0118	12_12	-0.00169	0.0227	22_11	-0.00341	0.00293	22_22	-1.08	1.02e-05
PPC	2	115533946	Hapmap40249-BTA-49086	rs41645218	7108	rs41645218	rs41645218	TM4SF20_AGFG1	20	33883574	Hapmap50583-BTA-117950	rs41618577	59363	rs41618577	rs41618577	PTGER4(d)	DD	-0.33	12.2	33.4134	10185	12_11	0.102	0.000214	22_12	0.083	0.000265	11_12	0.00026	0.0874	12_22	0.000219	0.113	11_22	-1.79e-05	0.782	22_22	-0.00277	0.00395	12_12	-0.0045	0.0116	11_11	-0.00543	0.00207	22_11	-0.922	1.02e-05
PPC	11	87243935	BovineHD1100025073	rs133708356	37419	HPCAL1	HPCAL1	HPCAL1	20	33883574	Hapmap50583-BTA-117950	rs41618577	59363	rs41618577	rs41618577	PTGER4(d)	DD	-0.326	12.2	33.3575	10227	12_11	0.104	0.000228	22_12	0.0693	0.000336	11_12	0.000247	0.0861	12_22	0.000175	0.0982	11_22	-8.48e-06	0.797	12_12	-0.00292	0.0128	22_22	-0.00371	0.00314	11_11	-0.00584	0.00203	22_11	-0.935	1.08e-05
PPC	16	76961716	BovineHD1600022968	rs110974840	50792	rs110974840	rs110974840	LHX9_NEK7	19	17263172	ARS-BFGL-NGS-11665	rs110530298	56423	rs110530298	rs110530298	SPACA3_TMEM98	DD	-0.299	12.2	33.342	10246	12_22	0.0364	0.000543	22_12	0.0165	0.00116	11_12	0.000175	0.0956	12_11	7.92e-05	0.179	11_11	-6.97e-06	0.689	22_11	-0.000987	0.00978	12_12	-0.00181	0.0224	11_22	-0.00349	0.00269	22_22	-1.08	1.02e-05
PPC	1	20694788	ARS-BFGL-BAC-15578	rs110599061	584	ENSBTAG00000053883	rs110599061	ENSBTAG00000053883	17	27132837	BovineHD1700007806	rs109301020	51788	rs109301020	rs109301020	blank	DD	-0.3	12.2	33.3242	10256	22_12	0.034	0.000577	12_22	0.0238	0.000799	12_11	0.000204	0.0955	11_12	0.00014	0.133	11_11	-1.37e-05	0.744	11_22	-0.00156	0.00587	12_12	-0.00206	0.0175	22_11	-0.00316	0.00291	22_22	-1.07	1.01e-05
PPC	6	102079779	ARS-BFGL-NGS-13893	rs110207333	21762	KLHL8	KLHL8	KLHL8	7	53092322	BTA-79101-no-rs	rs41661250	23857	NDFIP1	LOC112447444	NDFIP1	DD	-0.292	12.2	33.3072	10272	22_12	0.0232	0.000778	12_22	0.00611	0.00242	12_11	0.00011	0.0779	11_12	6.41e-05	0.255	11_11	-2.15e-05	0.605	11_22	-0.000212	0.0266	12_12	-0.0011	0.0296	22_11	-0.00348	0.00206	22_22	-1.1	1.02e-05
PPC	6	45156602	Hapmap44131-BTA-76099	rs41652042	20206	rs41652042	rs41652042	ANAPC4_U6	12	75397153	BovineHD1200022653	rs110825720	40225	FARP1	FARP1	FARP1	DD	0.295	12.2	33.2933	10284	22_22	1.09	1.01e-05	11_22	0.00359	0.00233	12_12	0.00157	0.022	22_11	0.000665	0.0128	11_11	8.54e-06	0.687	12_11	-7.5e-05	0.192	11_12	-0.000204	0.0819	22_12	-0.0118	0.00151	12_22	-0.0264	0.000677
PPC	6	102079779	ARS-BFGL-NGS-13893	rs110207333	21762	KLHL8	KLHL8	KLHL8	7	57024244	BovineHD0700016893	rs110340975	23951	rs110340975	rs110340975	PRELID2_GRXCR2	DD	-0.298	12.2	33.2487	10324	22_12	0.0386	0.000511	12_11	0.015	0.00122	12_22	0.000265	0.0885	11_12	0.000155	0.183	11_22	-3.09e-05	0.693	11_11	-0.000634	0.0118	12_12	-0.00195	0.0203	22_22	-0.00385	0.00234	22_11	-1.07	1.04e-05
PPC	9	60689071	ARS-BFGL-NGS-77738	rs109595266	30204	ANKRD6	ANKRD6	ANKRD6	10	26769267	BovineHD1000008745	rs43620931	32521	PARP2	PARP2	PARP2	DD	-0.224	12.1	33.1931	10363	22_12	0.0503	0.000566	12_22	0.0289	0.00093	12_11	0.000451	0.115	11_12	0.000223	0.158	11_11	-5.36e-05	0.693	11_22	-0.00133	0.00933	22_11	-0.00305	0.00412	12_12	-0.00393	0.0201	22_22	-0.714	2.14e-05
PPC	9	60689071	ARS-BFGL-NGS-77738	rs109595266	30204	ANKRD6	ANKRD6	ANKRD6	10	26771155	BovineHD1000008747	rs110508260	32522	PARP2	PARP2	PARP2	DD	-0.224	12.1	33.1931	10364	22_12	0.0503	0.000566	12_22	0.0289	0.00093	12_11	0.000451	0.115	11_12	0.000223	0.158	11_11	-5.36e-05	0.693	11_22	-0.00133	0.00933	22_11	-0.00305	0.00412	12_12	-0.00393	0.0201	22_22	-0.714	2.14e-05
PPC	9	61146207	Hapmap31864-BTA-27548	rs41599339	30213	RNGTT	RNGTT	RNGTT	10	26769267	BovineHD1000008745	rs43620931	32521	PARP2	PARP2	PARP2	DD	-0.225	12.1	33.1772	10376	22_12	0.0507	0.000555	12_22	0.0312	0.000865	12_11	0.00048	0.111	11_12	0.000222	0.159	11_11	-5.29e-05	0.697	11_22	-0.00136	0.00938	22_11	-0.00329	0.00383	12_12	-0.00429	0.0189	22_22	-0.711	2.14e-05
PPC	9	61146207	Hapmap31864-BTA-27548	rs41599339	30213	RNGTT	RNGTT	RNGTT	10	26771155	BovineHD1000008747	rs110508260	32522	PARP2	PARP2	PARP2	DD	-0.225	12.1	33.1772	10377	22_12	0.0507	0.000555	12_22	0.0312	0.000865	12_11	0.00048	0.111	11_12	0.000222	0.159	11_11	-5.29e-05	0.697	11_22	-0.00136	0.00938	22_11	-0.00329	0.00383	12_12	-0.00429	0.0189	22_22	-0.711	2.14e-05
PPC	13	15750505	ARS-BFGL-NGS-10111	rs41684231	41183	rs41684231	rs41684231	GATA3(u)	21	50551898	BovineHD2100014676	rs42796133	61936	rs42796133	rs42796133	blank	DD	0.293	12.1	33.0223	10491	11_22	1.09	1.01e-05	11_11	0.00396	0.00196	12_12	0.00142	0.0242	22_22	0.000376	0.0195	22_11	1.39e-05	0.649	22_12	-6.72e-05	0.23	12_11	-0.000186	0.0732	12_22	-0.00874	0.00183	11_12	-0.0268	0.000658
PPC	3	101853976	Hapmap43224-BTA-28273	rs41626090	10711	rs41626090	rs41626090	DMAP1_ENSBTAG00000048886	14	3961931	BovineHD1400001186	rs109133573	43527	rs109133573	rs109133573	KCNK9_U6	DD	0.307	12.1	32.983	10525	11_22	1.03	1.02e-05	11_11	0.00374	0.00239	12_12	0.00338	0.0139	22_22	0.00134	0.00707	22_11	4.07e-05	0.735	22_12	-0.000139	0.153	12_11	-0.000426	0.0874	12_22	-0.0325	0.000593	11_12	-0.0572	0.000348
PPC	8	34850109	BTB-01356443	rs42478767	26413	rs42478767	LOC101904827	LOC101904827	13	81800097	BTB-01329459	rs42458372	43284	rs42458372	rs42458372	PFDN4_DOK5	DD	0.296	12.1	32.8894	10597	22_11	1.07	1.02e-05	22_22	0.00279	0.0031	12_12	0.00216	0.0214	11_11	0.000445	0.0159	11_22	2e-05	0.663	11_12	-0.000116	0.207	12_22	-0.000274	0.0879	12_11	-0.0128	0.0013	22_12	-0.0381	0.000508
PPC	3	113303473	BovineHD0300032894	rs132795031	11088	UGT1A1	UGT1A6	UGT1A1	8	26964836	BTB-01684239	rs42794193	26199	CNTLN	CNTLN	CNTLN	DD	-0.295	12.1	32.8539	10627	22_12	0.029	0.000705	12_22	0.0196	0.00101	12_11	0.000171	0.0935	11_12	8.62e-05	0.189	11_11	-1.01e-05	0.679	11_22	-0.000771	0.0121	12_12	-0.00209	0.0219	22_11	-0.00304	0.0031	22_22	-1.07	1.12e-05
PPC	7	106658597	ARS-BFGL-NGS-43318	rs110098163	25285	EFNA5	EFNA5	EFNA5	16	67962863	ARS-BFGL-BAC-35326	rs110737910	50499	PLA2G4A	PLA2G4A	PLA2G4A	DD	-0.291	12.1	32.8125	10658	12_22	0.0252	0.000734	22_12	0.00786	0.002	11_12	0.000254	0.0973	12_11	0.000105	0.226	11_11	-4.19e-05	0.621	22_11	-0.000253	0.0196	12_12	-0.00131	0.0295	11_22	-0.00214	0.00341	22_22	-1.09	1.03e-05
PPC	1	97553963	BTA-43360-no-rs	rs207821839	2495	LRRIQ4	LRRIQ4	LRRIQ4	6	12478100	BTA-108507-no-rs	rs41570839	19123	rs41570839	ANK2	ANK2	DD	-0.298	12.1	32.8097	10660	12_11	0.0374	0.000513	11_12	0.0202	0.000914	22_12	0.000226	0.0786	12_22	8.91e-05	0.187	22_22	-1.37e-05	0.701	11_22	-0.000711	0.0127	12_12	-0.00243	0.0174	22_11	-0.00443	0.00204	11_11	-1.06	1.03e-05
PPC	8	59321085	BTA-81281-no-rs	rs41670200	27019	rs41670200	rs41670200	ENSBTAG00000051343_VCP	12	67115502	BovineHD1200018479	rs110141575	39950	rs110141575	GPC5	GPC5	DD	0.296	12.1	32.7825	10681	22_22	1.07	1.05e-05	12_12	0.00299	0.0203	11_22	0.00261	0.00379	22_11	0.000839	0.0136	11_11	-1.11e-05	0.677	12_11	-1.37e-05	0.177	11_12	-0.000159	0.107	22_12	-0.0171	0.00101	12_22	-0.034	0.000568
PPC	7	106658597	ARS-BFGL-NGS-43318	rs110098163	25285	EFNA5	EFNA5	EFNA5	16	68045015	BovineHD1600019779	rs42779070	50500	PLA2G4A	PLA2G4A	PLA2G4A	DD	-0.291	12.1	32.7747	10690	12_11	0.0248	0.000734	22_12	0.00796	0.00196	11_12	0.000255	0.0964	12_22	9.71e-05	0.227	11_22	-3.81e-05	0.622	22_22	-0.000259	0.0198	12_12	-0.00128	0.0292	11_11	-0.00222	0.00325	22_11	-1.09	1.02e-05
PPC	5	47798306	BovineHD0500013888	rs134426009	16354	rs134426009	LOC100848387	LOC100848387	6	102079779	ARS-BFGL-NGS-13893	rs110207333	21762	KLHL8	KLHL8	KLHL8	DD	-0.299	12.1	32.7212	10735	12_22	0.0424	0.000462	11_12	0.0208	0.000946	22_12	0.00021	0.0886	12_11	0.00014	0.196	22_11	-3.98e-05	0.678	11_11	-0.000641	0.0133	12_12	-0.00275	0.0203	22_22	-0.00421	0.00229	11_22	-1.05	1.08e-05
PPC	1	100082041	BovineHD0100028810	rs132856932	2554	rs132856932	ZBBX	ZBBX	6	107330690	BTB-00281245	rs43488867	21924	rs43488867	rs43488867	U6(u)	DD	0.293	12.1	32.7144	10744	11_22	1.09	1.05e-05	22_22	0.00439	0.00188	12_12	0.00198	0.0244	11_11	0.000477	0.021	22_11	-8.67e-06	0.633	12_11	-2.46e-05	0.236	22_12	-0.000202	0.0813	11_12	-0.0087	0.00178	12_22	-0.0268	0.00065
PPC	1	25511500	BTB-00009762	rs43219083	720	rs43219083	rs43219083	U2(d)	6	102079779	ARS-BFGL-NGS-13893	rs110207333	21762	KLHL8	KLHL8	KLHL8	DD	-0.302	12.1	32.6925	10759	12_22	0.0635	0.000317	11_12	0.0162	0.00109	22_12	0.000196	0.088	12_11	0.000143	0.211	22_11	-4.48e-05	0.66	11_11	-0.000403	0.0162	12_12	-0.00268	0.0207	22_22	-0.00393	0.00251	11_22	-1.03	1.02e-05
PPC	2	132002833	BovineHD0200038567	rs41852258	7645	PINK1	PINK1	PINK1	6	107330690	BTB-00281245	rs43488867	21924	rs43488867	rs43488867	U6(u)	DD	0.303	12	32.6615	10783	22_22	1.03	1.03e-05	11_22	0.00473	0.00212	12_12	0.0024	0.0178	22_11	0.00152	0.00693	11_11	2.04e-06	0.728	12_11	-7.91e-05	0.155	11_12	-0.000171	0.0887	22_12	-0.0306	0.000657	12_22	-0.05	0.0004
PPC	6	12478100	BTA-108507-no-rs	rs41570839	19123	rs41570839	ANK2	ANK2	8	112433695	BTB-01395874	none	28549	none	none	SNTG2_TMEM18	DD	-0.295	12	32.6615	10784	11_12	0.0418	0.000464	12_22	0.0055	0.00245	12_11	0.000375	0.0687	22_12	2.78e-05	0.308	22_11	-4.34e-05	0.55	22_22	-0.000191	0.0419	12_12	-0.00195	0.026	11_11	-0.00406	0.00208	11_22	-1.07	1.03e-05
PPC	5	82365568	BovineHD0500023421	rs135511969	17273	rs135511969	rs135511969	PPFIBP1_U6	17	27832244	BovineHD1700008023	rs41256125	51814	rs41256125	rs41256125	7SK(u)	DD	-0.292	12	32.6364	10804	12_22	0.0272	0.000734	22_12	0.0131	0.00141	11_12	0.000193	0.103	12_11	8.82e-05	0.175	11_11	-1.46e-05	0.681	22_11	-0.000837	0.0106	12_12	-0.00155	0.0251	11_22	-0.00219	0.00401	22_22	-1.08	1.1e-05
PPC	5	82365568	BovineHD0500023421	rs135511969	17273	rs135511969	rs135511969	PPFIBP1_U6	17	27835290	BovineHD1700008024	rs133781984	51815	rs133781984	rs133781984	7SK(u)	DD	-0.292	12	32.6364	10805	12_22	0.0272	0.000734	22_12	0.0131	0.00141	11_12	0.000193	0.103	12_11	8.82e-05	0.175	11_11	-1.46e-05	0.681	22_11	-0.000837	0.0106	12_12	-0.00155	0.0251	11_22	-0.00219	0.00401	22_22	-1.08	1.1e-05
PPC	22	41313563	BovineHD2200012067	rs42227913	63932	FHIT	FHIT	FHIT	27	31067487	BTB-01616515	rs42730396	72518	UNC5D	UNC5D	UNC5D	DD	-0.292	12	32.6108	10828	12_22	0.0286	0.000668	11_12	0.0117	0.00142	22_12	0.000199	0.109	12_11	0.000172	0.185	22_11	-3.54e-05	0.662	11_11	-0.00046	0.0124	12_12	-0.00176	0.0245	22_22	-0.00186	0.00448	11_22	-1.08	1.03e-05
PPC	6	12478100	BTA-108507-no-rs	rs41570839	19123	rs41570839	ANK2	ANK2	19	18650667	BTA-46589-no-rs	rs41641514	56482	ENSBTAG00000050242	rs41641514	ENSBTAG00000050242	DD	-0.298	12	32.6055	10830	11_12	0.0445	0.000433	12_22	0.0169	0.00108	12_11	0.000219	0.0778	22_12	9.49e-05	0.195	22_11	-1.27e-05	0.694	22_22	-0.000801	0.0115	12_12	-0.00241	0.0182	11_11	-0.00446	0.00209	11_22	-1.05	1.03e-05
PPC	1	144248898	ARS-BFGL-NGS-26865	rs109408698	3745	ENSBTAG00000014882	DNMT3L	ENSBTAG00000014882	2	108821519	BovineHD0200031587	rs137801842	6906	rs137801842	rs137801842	ENSBTAG00000054256(u)	DD	-0.299	12	32.5735	10852	22_12	0.0502	0.000388	12_22	0.0161	0.00114	12_11	0.000254	0.0789	11_12	4.74e-05	0.191	11_11	4.53e-07	0.696	11_22	-0.000913	0.0111	12_12	-0.00216	0.0192	22_11	-0.00485	0.00191	22_22	-1.05	1.02e-05
PPC	3	101853976	Hapmap43224-BTA-28273	rs41626090	10711	rs41626090	rs41626090	DMAP1_ENSBTAG00000048886	11	79683529	BovineHD1100022854	rs134890564	37164	rs134890564	rs134890564	7SK_NT5C1B	DD	0.293	12	32.4413	10959	11_11	1.07	1.02e-05	11_22	0.00359	0.00219	12_12	0.00191	0.0229	22_11	0.000337	0.0185	22_22	1.93e-05	0.649	22_12	-0.000107	0.227	12_22	-0.000244	0.0779	12_11	-0.0126	0.00132	11_12	-0.0301	0.00059
PPC	6	12478100	BTA-108507-no-rs	rs41570839	19123	rs41570839	ANK2	ANK2	24	55295472	ARS-BFGL-NGS-24809	rs110903457	68231	rs110903457	rs110903457	TCF4(d)	DD	-0.299	12	32.4191	10976	11_12	0.0489	0.000409	12_22	0.0221	0.00087	12_11	0.000181	0.0774	22_12	7.07e-05	0.183	22_11	-7.92e-06	0.706	22_22	-0.000863	0.0114	12_12	-0.00219	0.0186	11_11	-0.00459	0.00214	11_22	-1.04	1.02e-05
PPC	6	107330690	BTB-00281245	rs43488867	21924	rs43488867	rs43488867	U6(u)	18	911112	ARS-BFGL-NGS-118676	rs109405959	53357	rs109405959	rs109405959	UQCRFS1(u)	DD	0.301	12	32.4067	10988	22_22	1.03	1.02e-05	22_11	0.00475	0.00212	12_12	0.0026	0.0189	11_22	0.00109	0.0114	11_12	2.1e-05	0.18	11_11	-1.62e-05	0.7	12_11	-0.000117	0.0875	12_22	-0.0297	0.000665	22_12	-0.0493	0.000399
PPC	3	113303473	BovineHD0300032894	rs132795031	11088	UGT1A1	UGT1A6	UGT1A1	17	30192588	BovineHD1700008604	rs136950864	51886	rs136950864	rs136950864	INTU(d)	DD	-0.296	12	32.3979	10991	22_12	0.0375	0.000573	12_22	0.0223	0.00094	12_11	0.000153	0.0955	11_12	0.000118	0.159	11_11	-7.04e-06	0.713	11_22	-0.00119	0.00855	12_12	-0.00223	0.0199	22_11	-0.00329	0.0032	22_22	-1.05	1.15e-05
PPC	2	132002833	BovineHD0200038567	rs41852258	7645	PINK1	PINK1	PINK1	8	34850109	BTB-01356443	rs42478767	26413	rs42478767	LOC101904827	LOC101904827	DD	0.297	12	32.3696	11017	22_22	1.05	1.02e-05	11_22	0.00284	0.00304	12_12	0.0022	0.0181	22_11	0.00129	0.00691	11_11	1.63e-05	0.723	12_11	-0.000139	0.156	11_12	-0.000232	0.0917	22_12	-0.028	0.000681	12_22	-0.0322	0.00058
PPC	1	142208976	ARS-BFGL-BAC-15523	rs109029926	3660	rs109029926	rs109029926	C2CD2_ZBTB21	12	16389060	Hapmap47914-BTA-31718	rs41631640	38657	RUBCNL	RUBCNL	RUBCNL	DD	-0.296	12	32.3478	11039	22_12	0.0339	0.000552	12_22	0.0203	0.00089	12_11	0.000186	0.0791	11_12	6.98e-05	0.164	11_11	-1.22e-06	0.728	11_22	-0.00113	0.0086	12_12	-0.00242	0.016	22_11	-0.00419	0.0021	22_22	-1.06	1.02e-05
PPC	6	102079779	ARS-BFGL-NGS-13893	rs110207333	21762	KLHL8	KLHL8	KLHL8	29	10396765	BovineHD2900002988	rs132865930	75018	ENSBTAG00000053418	DLG2	ENSBTAG00000053418	DD	-0.304	12	32.3116	11066	22_12	0.0532	0.000369	12_22	0.0372	0.000522	12_11	0.000217	0.0963	11_12	0.000198	0.121	11_11	-2.15e-05	0.761	11_22	-0.00195	0.0048	12_12	-0.00328	0.0131	22_11	-0.00396	0.00247	22_22	-1.02	1.02e-05
PPC	3	101853976	Hapmap43224-BTA-28273	rs41626090	10711	rs41626090	rs41626090	DMAP1_ENSBTAG00000048886	13	15750505	ARS-BFGL-NGS-10111	rs41684231	41183	rs41684231	rs41684231	GATA3(u)	DD	0.304	12	32.2807	11096	11_11	1.02	1.02e-05	22_11	0.00402	0.00215	11_22	0.00385	0.00237	12_12	0.0021	0.0136	22_22	1.81e-05	0.808	12_22	-0.000301	0.088	22_12	-0.000358	0.0852	12_11	-0.0412	0.000477	11_12	-0.0492	0.000406
PPC	12	75549848	ARS-BFGL-NGS-36799	rs109840702	40230	STK24	STK24	STK24	13	15750505	ARS-BFGL-NGS-10111	rs41684231	41183	rs41684231	rs41684231	GATA3(u)	DD	0.301	12	32.2741	11104	11_11	1.03	1.01e-05	22_11	0.00408	0.00221	12_12	0.00238	0.0143	11_22	0.00232	0.00418	22_22	1.53e-05	0.773	12_22	-0.000129	0.121	22_12	-0.000267	0.0843	11_12	-0.0288	0.000657	12_11	-0.0469	0.000415
PPC	12	16389060	Hapmap47914-BTA-31718	rs41631640	38657	RUBCNL	RUBCNL	RUBCNL	19	12414330	ARS-BFGL-NGS-4536	rs110023493	56233	rs110023493	rs110023493	PPM1D_APPBP2	DD	-0.302	12	32.2358	11136	12_11	0.0573	0.000349	22_12	0.0267	0.000709	11_12	0.000302	0.0915	12_22	0.000122	0.165	11_22	-8.02e-06	0.715	22_22	-0.00109	0.00879	12_12	-0.00308	0.0161	11_11	-0.00314	0.00298	22_11	-1.02	1.03e-05
PPC	11	86912838	ARS-BFGL-NGS-43715	rs109268318	37405	ATP6V1C2	ATP6V1C2	ATP6V1C2	12	69396009	BovineHD1200019194	rs137118597	40040	rs137118597	rs137118597	SOX21_ENSBTAG00000032603	DD	0.292	12	32.1752	11189	11_22	1.06	1.12e-05	11_11	0.00265	0.00375	12_12	0.00249	0.0215	22_22	0.000878	0.00987	22_11	9.13e-06	0.682	22_12	-0.00014	0.175	12_11	-0.000151	0.107	12_22	-0.0167	0.00109	11_12	-0.0327	0.000618
PPC	5	33747463	BTB-01496004	rs42613707	16001	ENSBTAG00000049143	LOC112446686	ENSBTAG00000049143	6	102079779	ARS-BFGL-NGS-13893	rs110207333	21762	KLHL8	KLHL8	KLHL8	DD	-0.293	11.9	32.1574	11203	12_22	0.0349	0.000501	11_12	0.0139	0.00119	12_11	0.000189	0.22	22_12	9.25e-05	0.0867	22_11	-2.88e-05	0.649	11_11	-0.000231	0.0181	12_12	-0.00276	0.022	22_22	-0.00388	0.00233	11_22	-1.06	1.02e-05
PPC	2	16208959	BTA-109896-no-rs	rs41611356	4736	rs41611356	rs41611356	ENSBTAG00000052891_5S_rRNA	6	102079779	ARS-BFGL-NGS-13893	rs110207333	21762	KLHL8	KLHL8	KLHL8	DD	-0.301	11.9	32.1463	11210	12_22	0.0533	0.000368	22_12	0.0303	0.000634	12_11	0.000137	0.154	11_12	6.55e-05	0.0932	11_11	-9.1e-06	0.726	22_11	-0.0013	0.00723	12_12	-0.00298	0.0161	11_22	-0.00423	0.00246	22_22	-1.02	1.02e-05
PPC	3	85284944	ARS-BFGL-NGS-11694	rs108948473	10172	rs108948473	rs108948473	ENSBTAG00000050217_U1	12	75397153	BovineHD1200022653	rs110825720	40225	FARP1	FARP1	FARP1	DD	0.299	11.9	32.1051	11254	11_22	1.03	1.01e-05	22_22	0.00365	0.0026	12_12	0.00295	0.0161	11_11	0.00124	0.00951	12_11	2.18e-05	0.163	22_11	-7.54e-06	0.719	22_12	-0.000216	0.0886	11_12	-0.0261	0.000708	12_22	-0.0489	0.000395
PPC	12	75397153	BovineHD1200022653	rs110825720	40225	FARP1	FARP1	FARP1	30	133566904	BovineHD3000041627	rs134624002	76407	rs134624002	TBL1X	TBL1X	DD	0.289	11.9	32.0721	11284	22_22	1.07	1.01e-05	22_11	0.00328	0.00238	12_12	0.00103	0.0265	11_22	0.000387	0.0173	11_11	1.3e-05	0.66	11_12	-7.17e-05	0.214	12_11	-0.000163	0.0769	12_22	-0.00764	0.00201	22_12	-0.0292	0.000628
PPC	16	67962863	ARS-BFGL-BAC-35326	rs110737910	50499	PLA2G4A	PLA2G4A	PLA2G4A	19	12414330	ARS-BFGL-NGS-4536	rs110023493	56233	rs110023493	rs110023493	PPM1D_APPBP2	DD	-0.302	11.9	32.066	11289	12_11	0.046	0.000435	22_12	0.0418	0.000477	11_12	0.000208	0.0941	12_22	0.000169	0.115	11_22	-1.25e-05	0.77	22_22	-0.0027	0.00365	12_12	-0.00284	0.0139	11_11	-0.0034	0.00289	22_11	-1.01	1.04e-05
PPC	5	25196268	Hapmap30257-BTA-142970	rs109064081	15732	rs109064081	LOC112446661	LOC112446661	6	102079779	ARS-BFGL-NGS-13893	rs110207333	21762	KLHL8	KLHL8	KLHL8	DD	-0.297	11.9	32.065	11290	12_22	0.0404	0.00044	22_12	0.0234	0.000768	12_11	0.000152	0.181	11_12	0.000143	0.0924	11_11	-3.2e-05	0.696	22_11	-0.000775	0.0107	12_12	-0.00357	0.0167	11_22	-0.00392	0.0024	22_22	-1.04	1.02e-05
PPC	11	86912838	ARS-BFGL-NGS-43715	rs109268318	37405	ATP6V1C2	ATP6V1C2	ATP6V1C2	29	31325906	BovineHD2900009529	rs43729049	75632	rs43729049	rs43729049	ETS1(u)	DD	0.289	11.9	32.015	11334	11_11	1.07	1.1e-05	11_22	0.00228	0.00353	12_12	0.00168	0.0254	22_11	0.000647	0.0119	22_22	1.92e-05	0.669	22_12	-0.000112	0.185	12_22	-0.000202	0.102	12_11	-0.0136	0.00133	11_12	-0.0238	0.00077
PPC	1	43787631	BTB-00020638	rs43237100	1176	rs43237100	rs43237100	COL8A1(u)	6	107330690	BTB-00281245	rs43488867	21924	rs43488867	rs43488867	U6(u)	DD	0.293	11.9	31.9747	11367	22_22	1.05	1.03e-05	11_22	0.00433	0.002	12_12	0.00201	0.0222	22_11	0.000701	0.0145	11_11	-4.53e-06	0.671	12_11	-3.04e-05	0.205	11_12	-0.000194	0.0838	22_12	-0.0157	0.00113	12_22	-0.0359	0.000514
PPC	5	5361321	ARS-BFGL-NGS-106198	rs109115428	15067	rs109115428	rs109115428	ENSBTAG00000050164_PHLDA1	27	41479716	BovineHD2700011995	rs42130963	72940	THRB	THRB	THRB	DD	-0.29	11.9	31.9031	11432	12_22	0.0244	0.000752	22_12	0.0171	0.000976	12_11	0.000169	0.135	11_12	0.000113	0.129	11_11	-1.86e-05	0.699	22_11	-0.000984	0.00719	11_22	-0.00149	0.00582	12_12	-0.0019	0.0217	22_22	-1.07	1.02e-05
PPC	16	37223871	BovineHD4100012490	rs41636357	49652	F5	F5	F5	19	17263172	ARS-BFGL-NGS-11665	rs110530298	56423	rs110530298	rs110530298	SPACA3_TMEM98	DD	-0.288	11.9	31.8861	11447	12_22	0.0221	0.000788	11_12	0.0114	0.00147	22_12	0.000141	0.0938	12_11	8.11e-05	0.179	22_11	-6.77e-06	0.688	11_11	-0.000727	0.0113	12_12	-0.0014	0.0236	22_22	-0.00282	0.00247	11_22	-1.07	1.04e-05
PPC	5	94720983	Hapmap48071-BTA-74589	rs109901737	17767	RERG	RERG	RERG	13	15750505	ARS-BFGL-NGS-10111	rs41684231	41183	rs41684231	rs41684231	GATA3(u)	DD	0.293	11.9	31.7696	11557	11_11	1.05	1.01e-05	22_11	0.00424	0.00219	12_12	0.00216	0.018	11_22	0.000692	0.0122	22_22	9.68e-06	0.702	12_22	-8.25e-05	0.184	22_12	-0.000149	0.08	11_12	-0.0128	0.00124	12_11	-0.0442	0.000435
PPC	5	48080988	BovineHD0500013947	rs134817862	16369	rs134817862	rs134817862	HMGA2_MSRB3	15	20077857	BovineHD1500005157	rs136426774	46462	rs136426774	LOC112441600	LOC112441600	DD	-0.286	11.8	31.5143	11777	22_12	0.0291	0.000643	12_22	0.0051	0.00268	12_11	0.000126	0.069	11_12	4.27e-05	0.261	11_11	-8.36e-06	0.608	11_22	-0.000229	0.0273	12_12	-0.000997	0.0291	22_11	-0.0035	0.00223	22_22	-1.07	1.07e-05
PPC	11	86912838	ARS-BFGL-NGS-43715	rs109268318	37405	ATP6V1C2	ATP6V1C2	ATP6V1C2	12	67115502	BovineHD1200018479	rs110141575	39950	rs110141575	GPC5	GPC5	DD	0.295	11.8	31.4989	11793	11_22	1.03	1.07e-05	12_12	0.00271	0.0153	11_11	0.00252	0.00374	22_22	0.00248	0.00373	22_11	1.55e-05	0.751	12_11	-0.000192	0.113	22_12	-0.000215	0.112	12_22	-0.0337	0.000576	11_12	-0.0354	0.000544
PPC	6	107330690	BTB-00281245	rs43488867	21924	rs43488867	rs43488867	U6(u)	23	8272436	BovineHD2300002070	rs136285016	64970	rs136285016	rs136285016	GRM4_HMGA1	DD	0.286	11.8	31.4067	11883	22_11	1.07	1.04e-05	22_22	0.00389	0.00188	12_12	0.00102	0.0257	11_11	0.000391	0.0167	11_22	9.43e-06	0.661	11_12	-6.16e-05	0.212	12_22	-0.000159	0.0793	12_11	-0.00685	0.00211	22_12	-0.027	0.000637
PPC	1	142208976	ARS-BFGL-BAC-15523	rs109029926	3660	rs109029926	rs109029926	C2CD2_ZBTB21	9	65402570	BovineHD0900018299	rs108956423	30319	rs108956423	rs108956423	MRAP2_CYB5R4	DD	-0.297	11.8	31.3893	11901	22_12	0.0467	0.00042	12_11	0.0322	0.000625	12_22	0.000261	0.0785	11_12	0.000162	0.146	11_22	-1.99e-05	0.749	11_11	-0.00134	0.00681	12_12	-0.0021	0.0168	22_22	-0.00418	0.00221	22_11	-1.01	1.02e-05
PPC	20	33883574	Hapmap50583-BTA-117950	rs41618577	59363	rs41618577	rs41618577	PTGER4(d)	21	64865372	BovineHD2100019529	rs110725475	62475	EML1	EML1	EML1	DD	-0.32	11.8	31.3635	11926	11_12	0.113	0.000195	12_22	0.0619	0.000337	22_12	0.000264	0.0959	12_11	0.000257	0.0893	22_11	-1.6e-05	0.8	22_22	-0.00429	0.00261	11_11	-0.00562	0.00214	12_12	-0.006	0.00922	11_22	-0.897	1.09e-05
PPC	3	113303473	BovineHD0300032894	rs132795031	11088	UGT1A1	UGT1A6	UGT1A1	17	33714773	BTB-00855613	rs42015193	52006	rs42015193	rs42015193	ENSBTAG00000052376(u)	DD	-0.291	11.8	31.3363	11951	22_12	0.0411	0.000492	12_22	0.017	0.00108	12_11	8.82e-05	0.0929	11_12	7.73e-05	0.205	11_11	3.14e-07	0.66	11_22	-0.000632	0.0152	12_12	-0.00277	0.0224	22_11	-0.00315	0.00332	22_22	-1.03	1.12e-05
PPC	6	102079779	ARS-BFGL-NGS-13893	rs110207333	21762	KLHL8	KLHL8	KLHL8	7	30640467	ARS-BFGL-NGS-108411	rs109544792	23322	PRDM6	PRDM6	PRDM6	DD	-0.286	11.8	31.2933	11978	22_12	0.0261	0.000635	12_22	0.00926	0.00158	12_11	0.00027	0.0847	11_12	0.000121	0.211	11_11	-3.69e-05	0.661	11_22	-0.000347	0.015	12_12	-0.00149	0.0236	22_11	-0.00302	0.00219	22_22	-1.06	1.02e-05
PPC	16	37219475	Hapmap49144-BTA-38766	rs41636355	49651	F5	F5	F5	19	17263172	ARS-BFGL-NGS-11665	rs110530298	56423	rs110530298	rs110530298	SPACA3_TMEM98	DD	-0.284	11.8	31.2588	12019	12_22	0.0208	0.000784	22_12	0.0104	0.00152	11_12	0.000138	0.0936	12_11	7.68e-05	0.181	11_11	-7.58e-06	0.685	22_11	-0.000658	0.0115	12_12	-0.00126	0.0241	11_22	-0.0026	0.00247	22_22	-1.07	1.02e-05
[truncated: 829 more rows]
